# Supplementary material for: Accurate proteome-wide protein quantification from high-resolution 15N mass spectra
Source: Genome Biol. 2011 Dec 19;12(12):R122. doi: 10.1186/gb-2011-12-12-r122 (PMC3334617; doi:10.1186/gb-2011-12-12-r122)
Supplement: Additional file 2 — Peptide ratios for fractionated data set. Raw peptide ratios reported by our method for the solubility and SCX fractionated E. coli protein samples. [file gb-2011-12-12-r122-S2.XLS]

## Sheet: Additional File 2
ratio.id	protein.id	protein	protein.N	protein.log2.HL.ratio	pair.id1	pair.id2	log2.HL.ratio	ms2.scanNum	ms2.mz	ms2.score	ms2.qvalue	ms2.charge	ms2.seq	ms2.ppm.error	ms2.nitrogens	ms2.origin
1	1	sp|P0A6M8|EFG_ECOLI Elongation factor G OS=Escherichia coli (strain K12) GN=fusA PE=1 SV=2	382	-0.851191	ib	E4S5_IB_C18_load	4.98349	17786	506.278	45.861	0.000783293	2	[AGDIAAAIGLK]	0.154452	12	HEAVY
2	1	sp|P0A6M8|EFG_ECOLI Elongation factor G OS=Escherichia coli (strain K12) GN=fusA PE=1 SV=2	382	-0.851191	ib	E4S5_IB_C18_load	HEAVY	12449	1041.45	62.1769	0.000217542	2	[VEVETPEENTGDVIGDLSR]	-7.3272	23	HEAVY
3	1	sp|P0A6M8|EFG_ECOLI Elongation factor G OS=Escherichia coli (strain K12) GN=fusA PE=1 SV=2	382	-0.851191	ib	E4S5_IB_C18_load	HEAVY	19903	318.493	22.6967	0.0057638	3	[IVQMHANK]	-0.535336	13	HEAVY
4	1	sp|P0A6M8|EFG_ECOLI Elongation factor G OS=Escherichia coli (strain K12) GN=fusA PE=1 SV=2	382	-0.851191	ib	E4S5_IB_C18_load	HEAVY	19771	477.236	52.1384	0.000507069	2	[IVQMHANK]	-0.330564	13	HEAVY
5	1	sp|P0A6M8|EFG_ECOLI Elongation factor G OS=Escherichia coli (strain K12) GN=fusA PE=1 SV=2	382	-0.851191	ib	E4S5_IB_C18_load	HEAVY	14834	877.394	58.6908	0.000325718	2	[YDEAPSNVAQAVIEAR]	-4.53741	21	HEAVY
6	1	sp|P0A6M8|EFG_ECOLI Elongation factor G OS=Escherichia coli (strain K12) GN=fusA PE=1 SV=2	382	-0.851191	ib	E4S5_IB_C18_load	HEAVY	20699	517.894	51.52	8.7558e-05	3	[HASDDEPFSALAFK]	0.65894	17	HEAVY
7	1	sp|P0A6M8|EFG_ECOLI Elongation factor G OS=Escherichia coli (strain K12) GN=fusA PE=1 SV=2	382	-0.851191	ib	E4S5_IB_C18_load	HEAVY	20366	615.29	31.9054	0.000777092	3	[EFNVEANVGKPQVAYR]	-3.22794	23	HEAVY
8	1	sp|P0A6M8|EFG_ECOLI Elongation factor G OS=Escherichia coli (strain K12) GN=fusA PE=1 SV=2	382	-0.851191	ib	E4S5_IB_C18_load	HEAVY	20780	626.361	60.4551	0.000252871	2	[AKPVLLEPIMK]	-1.07841	13	HEAVY
9	1	sp|P0A6M8|EFG_ECOLI Elongation factor G OS=Escherichia coli (strain K12) GN=fusA PE=1 SV=2	382	-0.851191	ib	E4S5_IB_C18_load	HEAVY	19326	767.373	104.471	0	2	[AGPLAGYPVVDMGIR]	-3.82673	18	HEAVY
10	1	sp|P0A6M8|EFG_ECOLI Elongation factor G OS=Escherichia coli (strain K12) GN=fusA PE=1 SV=2	382	-0.851191	ib	E4S5_IB_C18_load	HEAVY	19887	851.418	81.7018	0	2	[MEFPEPVISIAVEPK]	-2.9803	16	HEAVY
11	1	sp|P0A6M8|EFG_ECOLI Elongation factor G OS=Escherichia coli (strain K12) GN=fusA PE=1 SV=2	382	-0.851191	ib	E4S5_IB_C18_load	HEAVY	21305	695.993	36.9219	0.000236467	3	[IHAEVPLSEMFGYATQLR]	-3.30734	24	HEAVY
12	1	sp|P0A6M8|EFG_ECOLI Elongation factor G OS=Escherichia coli (strain K12) GN=fusA PE=1 SV=2	382	-0.851191	ib	E4S5_IB_SCX_01	HEAVY	3866	733.342	69.7657	0.000203549	2	[YLGGEELTEAEIK]	-5.52844	14	HEAVY
13	1	sp|P0A6M8|EFG_ECOLI Elongation factor G OS=Escherichia coli (strain K12) GN=fusA PE=1 SV=2	382	-0.851191	ib	E4S5_IB_SCX_01	HEAVY	5328	715.358	26.5451	0.00461705	2	[GGVIPGEYIPAVDK]	-3.71697	15	HEAVY
14	1	sp|P0A6M8|EFG_ECOLI Elongation factor G OS=Escherichia coli (strain K12) GN=fusA PE=1 SV=2	382	-0.851191	ib	E4S5_IB_SCX_01	HEAVY	12312	694.64	53.8874	0	3	[VEVETPEENTGDVIGDLSR]	-3.99785	23	HEAVY
15	1	sp|P0A6M8|EFG_ECOLI Elongation factor G OS=Escherichia coli (strain K12) GN=fusA PE=1 SV=2	382	-0.851191	ib	E4S5_IB_SCX_01	HEAVY	13656	715.357	56.642	0.000353327	2	[GGVIPGEYIPAVDK]	-5.02688	15	HEAVY
16	1	sp|P0A6M8|EFG_ECOLI Elongation factor G OS=Escherichia coli (strain K12) GN=fusA PE=1 SV=2	382	-0.851191	ib	E4S5_IB_SCX_01	HEAVY	13530	733.341	52.8714	0.00051386	2	[YLGGEELTEAEIK]	-7.45455	14	HEAVY
17	1	sp|P0A6M8|EFG_ECOLI Elongation factor G OS=Escherichia coli (strain K12) GN=fusA PE=1 SV=2	382	-0.851191	ib	E4S5_IB_SCX_01	HEAVY	12058	879.421	73.7079	0.000111012	2	[VYSGVVNSGDTVLNSVK]	-4.88479	20	HEAVY
18	1	sp|P0A6M8|EFG_ECOLI Elongation factor G OS=Escherichia coli (strain K12) GN=fusA PE=1 SV=2	382	-0.851191	ib	E4S5_IB_SCX_01	HEAVY	12478	1041.45	102.298	0	2	[VEVETPEENTGDVIGDLSR]	-6.58523	23	HEAVY
19	1	sp|P0A6M8|EFG_ECOLI Elongation factor G OS=Escherichia coli (strain K12) GN=fusA PE=1 SV=2	382	-0.851191	ib	E4S5_IB_SCX_01	HEAVY	18094	517.893	34.4488	0.00038683	3	[HASDDEPFSALAFK]	-0.829541	17	HEAVY
20	1	sp|P0A6M8|EFG_ECOLI Elongation factor G OS=Escherichia coli (strain K12) GN=fusA PE=1 SV=2	382	-0.851191	ib	E4S5_IB_SCX_01	HEAVY	17368	851.418	105.304	0	2	[MEFPEPVISIAVEPK]	-3.02085	16	HEAVY
21	1	sp|P0A6M8|EFG_ECOLI Elongation factor G OS=Escherichia coli (strain K12) GN=fusA PE=1 SV=2	382	-0.851191	ib	E4S5_IB_SCX_02	5.79391	4772	715.361	81.713	0	2	[GGVIPGEYIPAVDK]	0.697587	15	HEAVY
22	1	sp|P0A6M8|EFG_ECOLI Elongation factor G OS=Escherichia coli (strain K12) GN=fusA PE=1 SV=2	382	-0.851191	ib	E4S5_IB_SCX_02	5.34546	4062	586.619	72.6947	0	3	[VYSGVVNSGDTVLNSVK]	-0.135586	20	HEAVY
23	1	sp|P0A6M8|EFG_ECOLI Elongation factor G OS=Escherichia coli (strain K12) GN=fusA PE=1 SV=2	382	-0.851191	ib	E4S5_IB_SCX_02	6.08882	5502	694.642	125.479	0	3	[VEVETPEENTGDVIGDLSR]	-1.32432	23	HEAVY
24	1	sp|P0A6M8|EFG_ECOLI Elongation factor G OS=Escherichia coli (strain K12) GN=fusA PE=1 SV=2	382	-0.851191	ib	E4S5_IB_SCX_02	HEAVY	2462	586.614	26.6763	0.00276411	3	[VYSGVVNSGDTVLNSVK]	-8.73052	20	HEAVY
25	1	sp|P0A6M8|EFG_ECOLI Elongation factor G OS=Escherichia coli (strain K12) GN=fusA PE=1 SV=2	382	-0.851191	ib	E4S5_IB_SCX_02	HEAVY	9900	567.948	38.4937	0.000184998	3	[MEFPEPVISIAVEPK]	-2.92256	16	HEAVY
26	1	sp|P0A6M8|EFG_ECOLI Elongation factor G OS=Escherichia coli (strain K12) GN=fusA PE=1 SV=2	382	-0.851191	ib	E4S5_IB_SCX_02	HEAVY	2961	879.416	68.8174	0.000199592	2	[VYSGVVNSGDTVLNSVK]	-9.77649	20	HEAVY
27	1	sp|P0A6M8|EFG_ECOLI Elongation factor G OS=Escherichia coli (strain K12) GN=fusA PE=1 SV=2	382	-0.851191	ib	E4S5_IB_SCX_02	HEAVY	3998	879.423	109.081	0	2	[VYSGVVNSGDTVLNSVK]	-1.5984	20	HEAVY
28	1	sp|P0A6M8|EFG_ECOLI Elongation factor G OS=Escherichia coli (strain K12) GN=fusA PE=1 SV=2	382	-0.851191	ib	E4S5_IB_SCX_02	HEAVY	5385	877.395	83.0378	0	2	[YDEAPSNVAQAVIEAR]	-2.98875	21	HEAVY
29	1	sp|P0A6M8|EFG_ECOLI Elongation factor G OS=Escherichia coli (strain K12) GN=fusA PE=1 SV=2	382	-0.851191	ib	E4S5_IB_SCX_02	HEAVY	7873	767.374	29.1952	0.00349592	2	[AGPLAGYPVVDMGIR]	-2.94461	18	HEAVY
30	1	sp|P0A6M8|EFG_ECOLI Elongation factor G OS=Escherichia coli (strain K12) GN=fusA PE=1 SV=2	382	-0.851191	ib	E4S5_IB_SCX_02	HEAVY	5559	1041.46	123.349	0	2	[VEVETPEENTGDVIGDLSR]	-2.87943	23	HEAVY
31	1	sp|P0A6M8|EFG_ECOLI Elongation factor G OS=Escherichia coli (strain K12) GN=fusA PE=1 SV=2	382	-0.851191	ib	E4S5_IB_SCX_02	LIGHT	5343	1029.99	97.2057	0	2	[VEVETPEENTGDVIGDLSR]	-6.00238	23	LIGHT
32	1	sp|P0A6M8|EFG_ECOLI Elongation factor G OS=Escherichia coli (strain K12) GN=fusA PE=1 SV=2	382	-0.851191	ib	E4S5_IB_SCX_02	HEAVY	6453	1061.97	81.8021	0	2	[DVTTGDTLCDPDAPIILER]	-5.1623	22	HEAVY
33	1	sp|P0A6M8|EFG_ECOLI Elongation factor G OS=Escherichia coli (strain K12) GN=fusA PE=1 SV=2	382	-0.851191	ib	E4S5_IB_SCX_02	LIGHT	9982	843.444	62.5777	0.00021924	2	[MEFPEPVISIAVEPK]	-0.640791	16	LIGHT
34	1	sp|P0A6M8|EFG_ECOLI Elongation factor G OS=Escherichia coli (strain K12) GN=fusA PE=1 SV=2	382	-0.851191	ib	E4S5_IB_SCX_03	5.07045	8650	767.376	166.755	0	2	[AGPLAGYPVVDMGIR]	-0.215383	18	HEAVY
35	1	sp|P0A6M8|EFG_ECOLI Elongation factor G OS=Escherichia coli (strain K12) GN=fusA PE=1 SV=2	382	-0.851191	ib	E4S5_IB_SCX_03	5.32613	5273	715.36	93.9939	0	2	[GGVIPGEYIPAVDK]	-0.584993	15	HEAVY
36	1	sp|P0A6M8|EFG_ECOLI Elongation factor G OS=Escherichia coli (strain K12) GN=fusA PE=1 SV=2	382	-0.851191	ib	E4S5_IB_SCX_03	6.00574	6034	877.395	102.159	0	2	[YDEAPSNVAQAVIEAR]	-2.97266	21	HEAVY
37	1	sp|P0A6M8|EFG_ECOLI Elongation factor G OS=Escherichia coli (strain K12) GN=fusA PE=1 SV=2	382	-0.851191	ib	E4S5_IB_SCX_03	5.19166	4990	506.277	122.161	0	2	[AGDIAAAIGLK]	-0.600853	12	HEAVY
38	1	sp|P0A6M8|EFG_ECOLI Elongation factor G OS=Escherichia coli (strain K12) GN=fusA PE=1 SV=2	382	-0.851191	ib	E4S5_IB_SCX_03	6.13493	4558	879.421	63.8056	0.00022495	2	[VYSGVVNSGDTVLNSVK]	-3.88736	20	HEAVY
39	1	sp|P0A6M8|EFG_ECOLI Elongation factor G OS=Escherichia coli (strain K12) GN=fusA PE=1 SV=2	382	-0.851191	ib	E4S5_IB_SCX_03	5.72006	11025	851.417	116.822	0	2	[MEFPEPVISIAVEPK]	-4.97877	16	HEAVY
40	1	sp|P0A6M8|EFG_ECOLI Elongation factor G OS=Escherichia coli (strain K12) GN=fusA PE=1 SV=2	382	-0.851191	ib	E4S5_IB_SCX_03	HEAVY	5991	585.266	24.1136	0.00437338	3	[YDEAPSNVAQAVIEAR]	-2.87041	21	HEAVY
41	1	sp|P0A6M8|EFG_ECOLI Elongation factor G OS=Escherichia coli (strain K12) GN=fusA PE=1 SV=2	382	-0.851191	ib	E4S5_IB_SCX_03	HEAVY	8661	511.92	119.991	0	3	[AGPLAGYPVVDMGIR]	-0.491662	18	HEAVY
42	1	sp|P0A6M8|EFG_ECOLI Elongation factor G OS=Escherichia coli (strain K12) GN=fusA PE=1 SV=2	382	-0.851191	ib	E4S5_IB_SCX_03	HEAVY	5810	877.392	93.1428	0	2	[YDEAPSNVAQAVIEAR]	-5.74219	21	HEAVY
43	1	sp|P0A6M8|EFG_ECOLI Elongation factor G OS=Escherichia coli (strain K12) GN=fusA PE=1 SV=2	382	-0.851191	ib	E4S5_IB_SCX_03	HEAVY	13405	808.394	61.6502	0.000215535	2	[IATDPFVGNLTFFR]	-1.47028	18	HEAVY
44	1	sp|P0A6M8|EFG_ECOLI Elongation factor G OS=Escherichia coli (strain K12) GN=fusA PE=1 SV=2	382	-0.851191	ib	E4S5_IB_SCX_04	4.88233	5422	506.277	148.147	0	2	[AGDIAAAIGLK]	-1.72211	12	HEAVY
45	1	sp|P0A6M8|EFG_ECOLI Elongation factor G OS=Escherichia coli (strain K12) GN=fusA PE=1 SV=2	382	-0.851191	ib	E4S5_IB_SCX_04	HEAVY	2313	415.236	42.9969	0.000968493	2	[LAASIAFK]	-0.507361	9	HEAVY
46	1	sp|P0A6M8|EFG_ECOLI Elongation factor G OS=Escherichia coli (strain K12) GN=fusA PE=1 SV=2	382	-0.851191	ib	E4S5_IB_SCX_04	HEAVY	5590	555.26	23.6166	0.00637292	2	[GYEFINDIK]	-1.84347	11	HEAVY
47	1	sp|P0A6M8|EFG_ECOLI Elongation factor G OS=Escherichia coli (strain K12) GN=fusA PE=1 SV=2	382	-0.851191	ib	E4S5_IB_SCX_04	HEAVY	9211	511.92	20.6022	0.00909983	3	[AGPLAGYPVVDMGIR]	-0.426122	18	HEAVY
48	1	sp|P0A6M8|EFG_ECOLI Elongation factor G OS=Escherichia coli (strain K12) GN=fusA PE=1 SV=2	382	-0.851191	ib	E4S5_IB_SCX_04	HEAVY	4131	733.343	133.607	0	2	[YLGGEELTEAEIK]	-3.6755	14	HEAVY
49	1	sp|P0A6M8|EFG_ECOLI Elongation factor G OS=Escherichia coli (strain K12) GN=fusA PE=1 SV=2	382	-0.851191	ib	E4S5_IB_SCX_04	HEAVY	4981	879.418	99.3977	0	2	[VYSGVVNSGDTVLNSVK]	-8.27612	20	HEAVY
50	1	sp|P0A6M8|EFG_ECOLI Elongation factor G OS=Escherichia coli (strain K12) GN=fusA PE=1 SV=2	382	-0.851191	ib	E4S5_IB_SCX_04	HEAVY	5879	715.359	83.7191	0	2	[GGVIPGEYIPAVDK]	-2.15587	15	HEAVY
51	1	sp|P0A6M8|EFG_ECOLI Elongation factor G OS=Escherichia coli (strain K12) GN=fusA PE=1 SV=2	382	-0.851191	ib	E4S5_IB_SCX_04	HEAVY	6569	877.394	119.607	0	2	[YDEAPSNVAQAVIEAR]	-3.56802	21	HEAVY
52	1	sp|P0A6M8|EFG_ECOLI Elongation factor G OS=Escherichia coli (strain K12) GN=fusA PE=1 SV=2	382	-0.851191	ib	E4S5_IB_SCX_04	HEAVY	9232	767.376	131.05	0	2	[AGPLAGYPVVDMGIR]	-1.02145	18	HEAVY
53	1	sp|P0A6M8|EFG_ECOLI Elongation factor G OS=Escherichia coli (strain K12) GN=fusA PE=1 SV=2	382	-0.851191	ib	E4S5_IB_SCX_04	HEAVY	13582	808.394	86.7513	0	2	[IATDPFVGNLTFFR]	-1.38655	18	HEAVY
54	1	sp|P0A6M8|EFG_ECOLI Elongation factor G OS=Escherichia coli (strain K12) GN=fusA PE=1 SV=2	382	-0.851191	ib	E4S5_IB_SCX_05	4.94874	5367	555.259	124.146	0	2	[GYEFINDIK]	-2.81886	11	HEAVY
55	1	sp|P0A6M8|EFG_ECOLI Elongation factor G OS=Escherichia coli (strain K12) GN=fusA PE=1 SV=2	382	-0.851191	ib	E4S5_IB_SCX_05	5.08563	6069	550.252	92.7679	0	2	[ASYTMEFLK]	-1.5598	10	HEAVY
56	1	sp|P0A6M8|EFG_ECOLI Elongation factor G OS=Escherichia coli (strain K12) GN=fusA PE=1 SV=2	382	-0.851191	ib	E4S5_IB_SCX_05	6.57511	13429	808.394	36.6059	0.00161983	2	[IATDPFVGNLTFFR]	-2.51695	18	HEAVY
57	1	sp|P0A6M8|EFG_ECOLI Elongation factor G OS=Escherichia coli (strain K12) GN=fusA PE=1 SV=2	382	-0.851191	ib	E4S5_IB_SCX_05	HEAVY	2303	415.235	66.3712	0.000237132	2	[LAASIAFK]	-3.35526	9	HEAVY
58	1	sp|P0A6M8|EFG_ECOLI Elongation factor G OS=Escherichia coli (strain K12) GN=fusA PE=1 SV=2	382	-0.851191	ib	E4S5_IB_SCX_05	HEAVY	5211	506.276	127.331	0	2	[AGDIAAAIGLK]	-2.9168	12	HEAVY
59	1	sp|P0A6M8|EFG_ECOLI Elongation factor G OS=Escherichia coli (strain K12) GN=fusA PE=1 SV=2	382	-0.851191	ib	E4S5_IB_SCX_05	HEAVY	5723	715.357	89.9237	0	2	[GGVIPGEYIPAVDK]	-4.63854	15	HEAVY
60	1	sp|P0A6M8|EFG_ECOLI Elongation factor G OS=Escherichia coli (strain K12) GN=fusA PE=1 SV=2	382	-0.851191	ib	E4S5_IB_SCX_05	HEAVY	6502	877.392	95.1687	0	2	[YDEAPSNVAQAVIEAR]	-6.33457	21	HEAVY
61	1	sp|P0A6M8|EFG_ECOLI Elongation factor G OS=Escherichia coli (strain K12) GN=fusA PE=1 SV=2	382	-0.851191	ib	E4S5_IB_SCX_05	HEAVY	9011	767.375	96.3122	0	2	[AGPLAGYPVVDMGIR]	-1.83731	18	HEAVY
62	1	sp|P0A6M8|EFG_ECOLI Elongation factor G OS=Escherichia coli (strain K12) GN=fusA PE=1 SV=2	382	-0.851191	ib	E4S5_IB_SCX_05	HEAVY	11315	851.416	64.1224	0.000226218	2	[MEFPEPVISIAVEPK]	-5.4345	16	HEAVY
63	1	sp|P0A6M8|EFG_ECOLI Elongation factor G OS=Escherichia coli (strain K12) GN=fusA PE=1 SV=2	382	-0.851191	ib	E4S5_IB_SCX_06	5.37908	5161	555.259	50.1908	0.000630608	2	[GYEFINDIK]	-3.34435	11	HEAVY
64	1	sp|P0A6M8|EFG_ECOLI Elongation factor G OS=Escherichia coli (strain K12) GN=fusA PE=1 SV=2	382	-0.851191	ib	E4S5_IB_SCX_06	5.90428	13389	539.266	60.0741	0	3	[IATDPFVGNLTFFR]	-0.682321	18	HEAVY
65	1	sp|P0A6M8|EFG_ECOLI Elongation factor G OS=Escherichia coli (strain K12) GN=fusA PE=1 SV=2	382	-0.851191	ib	E4S5_IB_SCX_06	HEAVY	1125	350.198	59.1079	0.00024629	2	[IAFVNK]	-2.16783	8	HEAVY
66	1	sp|P0A6M8|EFG_ECOLI Elongation factor G OS=Escherichia coli (strain K12) GN=fusA PE=1 SV=2	382	-0.851191	ib	E4S5_IB_SCX_06	HEAVY	1993	395.193	36.7911	0.00162411	2	[MGANFLK]	-1.53929	9	HEAVY
67	1	sp|P0A6M8|EFG_ECOLI Elongation factor G OS=Escherichia coli (strain K12) GN=fusA PE=1 SV=2	382	-0.851191	ib	E4S5_IB_SCX_06	HEAVY	5478	715.355	81.3482	0	2	[GGVIPGEYIPAVDK]	-7.20786	15	HEAVY
68	1	sp|P0A6M8|EFG_ECOLI Elongation factor G OS=Escherichia coli (strain K12) GN=fusA PE=1 SV=2	382	-0.851191	ib	E4S5_IB_SCX_06	HEAVY	4727	879.418	74.4529	0.000112873	2	[VYSGVVNSGDTVLNSVK]	-7.9325	20	HEAVY
69	1	sp|P0A6M8|EFG_ECOLI Elongation factor G OS=Escherichia coli (strain K12) GN=fusA PE=1 SV=2	382	-0.851191	ib	E4S5_IB_SCX_06	HEAVY	6946	742.666	114.55	0	3	[GQYGHVVIDMYPLEPGSNPK]	-4.72143	25	HEAVY
70	1	sp|P0A6M8|EFG_ECOLI Elongation factor G OS=Escherichia coli (strain K12) GN=fusA PE=1 SV=2	382	-0.851191	ib	E4S5_IB_SCX_06	HEAVY	6333	877.391	44.9933	0.000837329	2	[YDEAPSNVAQAVIEAR]	-7.94391	21	HEAVY
71	1	sp|P0A6M8|EFG_ECOLI Elongation factor G OS=Escherichia coli (strain K12) GN=fusA PE=1 SV=2	382	-0.851191	ib	E4S5_IB_SCX_06	LIGHT	13302	799.422	40.9967	0.00124221	2	[IATDPFVGNLTFFR]	0.175893	18	LIGHT
72	1	sp|P0A6M8|EFG_ECOLI Elongation factor G OS=Escherichia coli (strain K12) GN=fusA PE=1 SV=2	382	-0.851191	ib	E4S5_IB_SCX_06	HEAVY	13385	808.394	140.826	0	2	[IATDPFVGNLTFFR]	-1.42159	18	HEAVY
73	1	sp|P0A6M8|EFG_ECOLI Elongation factor G OS=Escherichia coli (strain K12) GN=fusA PE=1 SV=2	382	-0.851191	ib	E4S5_IB_SCX_07	5.74133	5938	550.252	71.9265	0.000106582	2	[ASYTMEFLK]	-1.09872	10	HEAVY
74	1	sp|P0A6M8|EFG_ECOLI Elongation factor G OS=Escherichia coli (strain K12) GN=fusA PE=1 SV=2	382	-0.851191	ib	E4S5_IB_SCX_07	HEAVY	1762	364.192	44.4117	0.000829755	2	[MGLALGR]	-1.511	10	HEAVY
75	1	sp|P0A6M8|EFG_ECOLI Elongation factor G OS=Escherichia coli (strain K12) GN=fusA PE=1 SV=2	382	-0.851191	ib	E4S5_IB_SCX_07	HEAVY	1888	395.193	25.0979	0.00533127	2	[MGANFLK]	-1.73583	9	HEAVY
76	1	sp|P0A6M8|EFG_ECOLI Elongation factor G OS=Escherichia coli (strain K12) GN=fusA PE=1 SV=2	382	-0.851191	ib	E4S5_IB_SCX_07	HEAVY	5209	506.275	58.0147	0.000321816	2	[AGDIAAAIGLK]	-5.69716	12	HEAVY
77	1	sp|P0A6M8|EFG_ECOLI Elongation factor G OS=Escherichia coli (strain K12) GN=fusA PE=1 SV=2	382	-0.851191	ib	E4S5_IB_SCX_07	HEAVY	5178	555.258	83.2228	0	2	[GYEFINDIK]	-5.19917	11	HEAVY
78	1	sp|P0A6M8|EFG_ECOLI Elongation factor G OS=Escherichia coli (strain K12) GN=fusA PE=1 SV=2	382	-0.851191	ib	E4S5_IB_SCX_07	HEAVY	2057	922.431	58.0582	0.000322075	2	[EFNVEANVGKPQVAYR]	-3.09288	23	HEAVY
79	1	sp|P0A6M8|EFG_ECOLI Elongation factor G OS=Escherichia coli (strain K12) GN=fusA PE=1 SV=2	382	-0.851191	ib	E4S5_IB_SCX_07	HEAVY	3991	733.341	64.9914	0.000230498	2	[YLGGEELTEAEIK]	-7.47403	14	HEAVY
80	1	sp|P0A6M8|EFG_ECOLI Elongation factor G OS=Escherichia coli (strain K12) GN=fusA PE=1 SV=2	382	-0.851191	ib	E4S5_IB_SCX_07	HEAVY	4662	879.417	97.7959	0	2	[VYSGVVNSGDTVLNSVK]	-9.14609	20	HEAVY
81	1	sp|P0A6M8|EFG_ECOLI Elongation factor G OS=Escherichia coli (strain K12) GN=fusA PE=1 SV=2	382	-0.851191	ib	E4S5_IB_SCX_07	HEAVY	6837	1113.5	67.2282	0.000192987	2	[GQYGHVVIDMYPLEPGSNPK]	-4.99441	25	HEAVY
82	1	sp|P0A6M8|EFG_ECOLI Elongation factor G OS=Escherichia coli (strain K12) GN=fusA PE=1 SV=2	382	-0.851191	ib	E4S5_IB_SCX_07	HEAVY	8745	767.372	84.6246	0	2	[AGPLAGYPVVDMGIR]	-5.60375	18	HEAVY
83	1	sp|P0A6M8|EFG_ECOLI Elongation factor G OS=Escherichia coli (strain K12) GN=fusA PE=1 SV=2	382	-0.851191	ib	E4S5_IB_SCX_07	HEAVY	10839	851.418	80.0561	0	2	[MEFPEPVISIAVEPK]	-3.10513	16	HEAVY
84	1	sp|P0A6M8|EFG_ECOLI Elongation factor G OS=Escherichia coli (strain K12) GN=fusA PE=1 SV=2	382	-0.851191	ib	E4S5_IB_SCX_07	HEAVY	12924	808.395	118.145	0	2	[IATDPFVGNLTFFR]	-1.33531	18	HEAVY
85	1	sp|P0A6M8|EFG_ECOLI Elongation factor G OS=Escherichia coli (strain K12) GN=fusA PE=1 SV=2	382	-0.851191	ib	E4S5_IB_SCX_08	HEAVY	1718	364.192	51.5957	0.000538522	2	[MGLALGR]	-2.50775	10	HEAVY
86	1	sp|P0A6M8|EFG_ECOLI Elongation factor G OS=Escherichia coli (strain K12) GN=fusA PE=1 SV=2	382	-0.851191	ib	E4S5_IB_SCX_08	HEAVY	5626	550.252	48.6183	0.000648198	2	[ASYTMEFLK]	-1.46492	10	HEAVY
87	1	sp|P0A6M8|EFG_ECOLI Elongation factor G OS=Escherichia coli (strain K12) GN=fusA PE=1 SV=2	382	-0.851191	ib	E4S5_IB_SCX_08	LIGHT	1950	607.648	29.8985	0.00137765	3	[EFNVEANVGKPQVAYR]	-0.307406	23	LIGHT
88	1	sp|P0A6M8|EFG_ECOLI Elongation factor G OS=Escherichia coli (strain K12) GN=fusA PE=1 SV=2	382	-0.851191	ib	E4S5_IB_SCX_08	HEAVY	1896	615.291	82.0077	0	3	[EFNVEANVGKPQVAYR]	-1.68961	23	HEAVY
89	1	sp|P0A6M8|EFG_ECOLI Elongation factor G OS=Escherichia coli (strain K12) GN=fusA PE=1 SV=2	382	-0.851191	ib	E4S5_IB_SCX_08	HEAVY	2565	615.287	50.3729	8.5027e-05	3	[EFNVEANVGKPQVAYR]	-7.21699	23	HEAVY
90	1	sp|P0A6M8|EFG_ECOLI Elongation factor G OS=Escherichia coli (strain K12) GN=fusA PE=1 SV=2	382	-0.851191	ib	E4S5_IB_SCX_08	HEAVY	3712	733.342	135.03	0	2	[YLGGEELTEAEIK]	-5.50546	14	HEAVY
91	1	sp|P0A6M8|EFG_ECOLI Elongation factor G OS=Escherichia coli (strain K12) GN=fusA PE=1 SV=2	382	-0.851191	ib	E4S5_IB_SCX_08	LIGHT	1920	910.959	84.9613	0	2	[EFNVEANVGKPQVAYR]	-9.77971	23	LIGHT
92	1	sp|P0A6M8|EFG_ECOLI Elongation factor G OS=Escherichia coli (strain K12) GN=fusA PE=1 SV=2	382	-0.851191	ib	E4S5_IB_SCX_08	HEAVY	1904	922.43	126.469	0	2	[EFNVEANVGKPQVAYR]	-4.37124	23	HEAVY
93	1	sp|P0A6M8|EFG_ECOLI Elongation factor G OS=Escherichia coli (strain K12) GN=fusA PE=1 SV=2	382	-0.851191	ib	E4S5_IB_SCX_08	HEAVY	6664	742.668	53.9647	0	3	[GQYGHVVIDMYPLEPGSNPK]	-2.45715	25	HEAVY
94	1	sp|P0A6M8|EFG_ECOLI Elongation factor G OS=Escherichia coli (strain K12) GN=fusA PE=1 SV=2	382	-0.851191	ib	E4S5_IB_SCX_08	HEAVY	8407	698.005	57.814	0	3	[INIIDTPGHVDFTIEVER]	0.119496	24	HEAVY
95	1	sp|P0A6M8|EFG_ECOLI Elongation factor G OS=Escherichia coli (strain K12) GN=fusA PE=1 SV=2	382	-0.851191	ib	E4S5_IB_SCX_08	HEAVY	10646	851.417	73.7248	0.000111057	2	[MEFPEPVISIAVEPK]	-4.40428	16	HEAVY
96	1	sp|P0A6M8|EFG_ECOLI Elongation factor G OS=Escherichia coli (strain K12) GN=fusA PE=1 SV=2	382	-0.851191	ib	E4S5_IB_SCX_08	HEAVY	12601	808.393	143.799	0	2	[IATDPFVGNLTFFR]	-3.12468	18	HEAVY
97	1	sp|P0A6M8|EFG_ECOLI Elongation factor G OS=Escherichia coli (strain K12) GN=fusA PE=1 SV=2	382	-0.851191	ib	E4S5_IB_SCX_09	5.8042	3970	417.909	56.9608	0	3	[AKPVLLEPIMK]	-2.35738	13	HEAVY
98	1	sp|P0A6M8|EFG_ECOLI Elongation factor G OS=Escherichia coli (strain K12) GN=fusA PE=1 SV=2	382	-0.851191	ib	E4S5_IB_SCX_09	6.20982	1787	615.291	36.6504	0.000234617	3	[EFNVEANVGKPQVAYR]	-1.26618	23	HEAVY
99	1	sp|P0A6M8|EFG_ECOLI Elongation factor G OS=Escherichia coli (strain K12) GN=fusA PE=1 SV=2	382	-0.851191	ib	E4S5_IB_SCX_09	HEAVY	4008	626.359	79.8631	0	2	[AKPVLLEPIMK]	-3.32693	13	HEAVY
100	1	sp|P0A6M8|EFG_ECOLI Elongation factor G OS=Escherichia coli (strain K12) GN=fusA PE=1 SV=2	382	-0.851191	ib	E4S5_IB_SCX_09	HEAVY	1796	922.43	102.696	0	2	[EFNVEANVGKPQVAYR]	-4.74126	23	HEAVY
101	1	sp|P0A6M8|EFG_ECOLI Elongation factor G OS=Escherichia coli (strain K12) GN=fusA PE=1 SV=2	382	-0.851191	ib	E4S5_IB_SCX_09	HEAVY	6501	742.666	62.2445	0	3	[GQYGHVVIDMYPLEPGSNPK]	-5.94168	25	HEAVY
102	1	sp|P0A6M8|EFG_ECOLI Elongation factor G OS=Escherichia coli (strain K12) GN=fusA PE=1 SV=2	382	-0.851191	ib	E4S5_IB_SCX_09	HEAVY	10249	851.417	41.3325	0.00118764	2	[MEFPEPVISIAVEPK]	-4.13635	16	HEAVY
103	1	sp|P0A6M8|EFG_ECOLI Elongation factor G OS=Escherichia coli (strain K12) GN=fusA PE=1 SV=2	382	-0.851191	ib	E4S5_IB_SCX_10	5.2812	4153	626.36	101.993	0	2	[AKPVLLEPIMK]	-1.69899	13	HEAVY
104	1	sp|P0A6M8|EFG_ECOLI Elongation factor G OS=Escherichia coli (strain K12) GN=fusA PE=1 SV=2	382	-0.851191	ib	E4S5_IB_SCX_10	HEAVY	1048	404.536	23.3077	0.00506908	3	[NIGISAHIDAGK]	-1.06269	16	HEAVY
105	1	sp|P0A6M8|EFG_ECOLI Elongation factor G OS=Escherichia coli (strain K12) GN=fusA PE=1 SV=2	382	-0.851191	ib	E4S5_IB_SCX_10	HEAVY	1772	615.29	31.3149	0.000866771	3	[EFNVEANVGKPQVAYR]	-3.07756	23	HEAVY
106	1	sp|P0A6M8|EFG_ECOLI Elongation factor G OS=Escherichia coli (strain K12) GN=fusA PE=1 SV=2	382	-0.851191	ib	E4S5_IB_SCX_10	HEAVY	1862	922.426	25.7544	0.00488715	2	[EFNVEANVGKPQVAYR]	-8.70027	23	HEAVY
107	1	sp|P0A6M8|EFG_ECOLI Elongation factor G OS=Escherichia coli (strain K12) GN=fusA PE=1 SV=2	382	-0.851191	ib	E4S5_IB_SCX_10	HEAVY	6305	742.665	36.6319	0.00023454	3	[GQYGHVVIDMYPLEPGSNPK]	-7.09323	25	HEAVY
108	1	sp|P0A6M8|EFG_ECOLI Elongation factor G OS=Escherichia coli (strain K12) GN=fusA PE=1 SV=2	382	-0.851191	ib	E4S5_IB_SCX_10	HEAVY	7898	767.37	50.3657	0.000632803	2	[AGPLAGYPVVDMGIR]	-8.81037	18	HEAVY
109	1	sp|P0A6M8|EFG_ECOLI Elongation factor G OS=Escherichia coli (strain K12) GN=fusA PE=1 SV=2	382	-0.851191	ib	E4S5_IB_SCX_10	HEAVY	9909	851.414	46.0159	0.000785339	2	[MEFPEPVISIAVEPK]	-8.57355	16	HEAVY
110	1	sp|P0A6M8|EFG_ECOLI Elongation factor G OS=Escherichia coli (strain K12) GN=fusA PE=1 SV=2	382	-0.851191	ib	E4S5_IB_SCX_10	HEAVY	11817	808.394	42.8956	0.000966926	2	[IATDPFVGNLTFFR]	-2.48113	18	HEAVY
111	1	sp|P0A6M8|EFG_ECOLI Elongation factor G OS=Escherichia coli (strain K12) GN=fusA PE=1 SV=2	382	-0.851191	ib	E4S5_IB_SCX_11	5.59528	4265	417.91	116.012	0	3	[AKPVLLEPIMK]	-0.201857	13	HEAVY
112	1	sp|P0A6M8|EFG_ECOLI Elongation factor G OS=Escherichia coli (strain K12) GN=fusA PE=1 SV=2	382	-0.851191	ib	E4S5_IB_SCX_11	0.229312	3982	378.182	22.2132	0.00784894	2	[VTDVEGK]	-9.13813	8	HEAVY
113	1	sp|P0A6M8|EFG_ECOLI Elongation factor G OS=Escherichia coli (strain K12) GN=fusA PE=1 SV=2	382	-0.851191	ib	E4S5_IB_SCX_11	6.72939	6308	517.894	34.7994	0.000390287	3	[HASDDEPFSALAFK]	-0.527092	17	HEAVY
114	1	sp|P0A6M8|EFG_ECOLI Elongation factor G OS=Escherichia coli (strain K12) GN=fusA PE=1 SV=2	382	-0.851191	ib	E4S5_IB_SCX_11	HEAVY	2085	402.541	38.3314	0.000184104	3	[ILFYTGVNHK]	-2.12142	14	HEAVY
115	1	sp|P0A6M8|EFG_ECOLI Elongation factor G OS=Escherichia coli (strain K12) GN=fusA PE=1 SV=2	382	-0.851191	ib	E4S5_IB_SCX_11	HEAVY	1829	615.29	33.8621	0.000435208	3	[EFNVEANVGKPQVAYR]	-2.33705	23	HEAVY
116	1	sp|P0A6M8|EFG_ECOLI Elongation factor G OS=Escherichia coli (strain K12) GN=fusA PE=1 SV=2	382	-0.851191	ib	E4S5_IB_SCX_11	HEAVY	4138	626.359	35.7286	0.00176946	2	[AKPVLLEPIMK]	-3.34417	13	HEAVY
117	1	sp|P0A6M8|EFG_ECOLI Elongation factor G OS=Escherichia coli (strain K12) GN=fusA PE=1 SV=2	382	-0.851191	ib	E4S5_IB_SCX_11	HEAVY	3719	733.342	46.8731	0.000729849	2	[YLGGEELTEAEIK]	-5.97857	14	HEAVY
118	1	sp|P0A6M8|EFG_ECOLI Elongation factor G OS=Escherichia coli (strain K12) GN=fusA PE=1 SV=2	382	-0.851191	ib	E4S5_IB_SCX_11	HEAVY	6487	742.667	23.3382	0.00507396	3	[GQYGHVVIDMYPLEPGSNPK]	-3.85349	25	HEAVY
119	1	sp|P0A6M8|EFG_ECOLI Elongation factor G OS=Escherichia coli (strain K12) GN=fusA PE=1 SV=2	382	-0.851191	ib	E4S5_IB_SCX_11	HEAVY	8203	767.373	47.0896	0.000698914	2	[AGPLAGYPVVDMGIR]	-4.87165	18	HEAVY
120	1	sp|P0A6M8|EFG_ECOLI Elongation factor G OS=Escherichia coli (strain K12) GN=fusA PE=1 SV=2	382	-0.851191	ib	E4S5_IB_SCX_11	HEAVY	10238	851.416	44.9553	0.000836856	2	[MEFPEPVISIAVEPK]	-5.54824	16	HEAVY
121	1	sp|P0A6M8|EFG_ECOLI Elongation factor G OS=Escherichia coli (strain K12) GN=fusA PE=1 SV=2	382	-0.851191	ib	E4S5_IB_SCX_11	HEAVY	12227	808.395	59.6804	0.000249264	2	[IATDPFVGNLTFFR]	-1.09794	18	HEAVY
122	1	sp|P0A6M8|EFG_ECOLI Elongation factor G OS=Escherichia coli (strain K12) GN=fusA PE=1 SV=2	382	-0.851191	ib	E4S5_IB_SCX_12	5.51178	6237	776.336	201.498	0	2	[HASDDEPFSALAFK]	-1.34321	17	HEAVY
123	1	sp|P0A6M8|EFG_ECOLI Elongation factor G OS=Escherichia coli (strain K12) GN=fusA PE=1 SV=2	382	-0.851191	ib	E4S5_IB_SCX_12	5.14113	4237	494.22	40.214	0.000128975	4	[LHFGSYHDVDSSELAFK]	1.50611	22	HEAVY
124	1	sp|P0A6M8|EFG_ECOLI Elongation factor G OS=Escherichia coli (strain K12) GN=fusA PE=1 SV=2	382	-0.851191	ib	E4S5_IB_SCX_12	-1.06675	16460	896.501	77.881	0	3	[LGANPVPLQLAIGAEEHFTGVVDLVK]	4.41746	31	LIGHT
125	1	sp|P0A6M8|EFG_ECOLI Elongation factor G OS=Escherichia coli (strain K12) GN=fusA PE=1 SV=2	382	-0.851191	ib	E4S5_IB_SCX_12	HEAVY	4085	417.91	36.5347	0.000233854	3	[AKPVLLEPIMK]	-0.933661	13	HEAVY
126	1	sp|P0A6M8|EFG_ECOLI Elongation factor G OS=Escherichia coli (strain K12) GN=fusA PE=1 SV=2	382	-0.851191	ib	E4S5_IB_SCX_12	HEAVY	2075	461.273	55.2706	0	3	[KAKPVLLEPIMK]	-1.13733	15	HEAVY
127	1	sp|P0A6M8|EFG_ECOLI Elongation factor G OS=Escherichia coli (strain K12) GN=fusA PE=1 SV=2	382	-0.851191	ib	E4S5_IB_SCX_12	HEAVY	4862	506.278	53.1688	0.00051657	2	[AGDIAAAIGLK]	0.283052	12	HEAVY
128	1	sp|P0A6M8|EFG_ECOLI Elongation factor G OS=Escherichia coli (strain K12) GN=fusA PE=1 SV=2	382	-0.851191	ib	E4S5_IB_SCX_12	HEAVY	4074	626.359	25.7602	0.00488744	2	[AKPVLLEPIMK]	-3.84831	13	HEAVY
129	1	sp|P0A6M8|EFG_ECOLI Elongation factor G OS=Escherichia coli (strain K12) GN=fusA PE=1 SV=2	382	-0.851191	ib	E4S5_IB_SCX_12	LIGHT	4288	651.308	45.557	7.4475e-05	3	[LHFGSYHDVDSSELAFK]	-4.47589	22	LIGHT
130	1	sp|P0A6M8|EFG_ECOLI Elongation factor G OS=Escherichia coli (strain K12) GN=fusA PE=1 SV=2	382	-0.851191	ib	E4S5_IB_SCX_12	HEAVY	4231	658.622	89.4692	0	3	[LHFGSYHDVDSSELAFK]	-1.26101	22	HEAVY
131	1	sp|P0A6M8|EFG_ECOLI Elongation factor G OS=Escherichia coli (strain K12) GN=fusA PE=1 SV=2	382	-0.851191	ib	E4S5_IB_SCX_12	HEAVY	8125	698.004	47.1651	7.7651e-05	3	[INIIDTPGHVDFTIEVER]	-1.81559	24	HEAVY
132	1	sp|P0A6M8|EFG_ECOLI Elongation factor G OS=Escherichia coli (strain K12) GN=fusA PE=1 SV=2	382	-0.851191	ib	E4S5_IB_SCX_12	LIGHT	11529	688.021	38.3683	0.000184325	3	[IHAEVPLSEMFGYATQLR]	2.84652	24	LIGHT
133	1	sp|P0A6M8|EFG_ECOLI Elongation factor G OS=Escherichia coli (strain K12) GN=fusA PE=1 SV=2	382	-0.851191	ib	E4S5_IB_SCX_12	HEAVY	3504	733.342	103.395	0	2	[YLGGEELTEAEIK]	-5.69782	14	HEAVY
134	1	sp|P0A6M8|EFG_ECOLI Elongation factor G OS=Escherichia coli (strain K12) GN=fusA PE=1 SV=2	382	-0.851191	ib	E4S5_IB_SCX_12	HEAVY	8145	767.373	50.8575	0.000567333	2	[AGPLAGYPVVDMGIR]	-4.69598	18	HEAVY
135	1	sp|P0A6M8|EFG_ECOLI Elongation factor G OS=Escherichia coli (strain K12) GN=fusA PE=1 SV=2	382	-0.851191	ib	E4S5_IB_SCX_12	HEAVY	4253	987.422	73.6025	0.000110733	2	[LHFGSYHDVDSSELAFK]	-8.00364	22	HEAVY
136	1	sp|P0A6M8|EFG_ECOLI Elongation factor G OS=Escherichia coli (strain K12) GN=fusA PE=1 SV=2	382	-0.851191	ib	E4S5_IB_SCX_12	HEAVY	12331	808.396	27.4581	0.00419497	2	[IATDPFVGNLTFFR]	0.983835	18	HEAVY
137	1	sp|P0A6M8|EFG_ECOLI Elongation factor G OS=Escherichia coli (strain K12) GN=fusA PE=1 SV=2	382	-0.851191	ib	E4S5_IB_SCX_12	HEAVY	11528	1043.49	184.459	0	2	[IHAEVPLSEMFGYATQLR]	-2.39686	24	HEAVY
138	1	sp|P0A6M8|EFG_ECOLI Elongation factor G OS=Escherichia coli (strain K12) GN=fusA PE=1 SV=2	382	-0.851191	pos	E4S5_pos_C18_load	-0.837799	2274	364.192	52.6526	0.00051176	2	[MGLALGR]	-2.04836	10	HEAVY
139	1	sp|P0A6M8|EFG_ECOLI Elongation factor G OS=Escherichia coli (strain K12) GN=fusA PE=1 SV=2	382	-0.851191	pos	E4S5_pos_C18_load	-0.873795	1311	350.198	36.8201	0.00159638	2	[IAFVNK]	-2.26299	8	HEAVY
140	1	sp|P0A6M8|EFG_ECOLI Elongation factor G OS=Escherichia coli (strain K12) GN=fusA PE=1 SV=2	382	-0.851191	pos	E4S5_pos_C18_load	-1.25356	5595	506.276	36.2839	0.00166887	2	[AGDIAAAIGLK]	-2.73538	12	HEAVY
141	1	sp|P0A6M8|EFG_ECOLI Elongation factor G OS=Escherichia coli (strain K12) GN=fusA PE=1 SV=2	382	-0.851191	pos	E4S5_pos_C18_load	-1.07385	5188	417.909	33.1629	0.000481577	3	[AKPVLLEPIMK]	-2.94047	13	HEAVY
142	1	sp|P0A6M8|EFG_ECOLI Elongation factor G OS=Escherichia coli (strain K12) GN=fusA PE=1 SV=2	382	-0.851191	pos	E4S5_pos_C18_load	-1.20637	5605	549.775	38.7417	0.00140639	2	[GYEFINDIK]	-2.95	11	LIGHT
143	1	sp|P0A6M8|EFG_ECOLI Elongation factor G OS=Escherichia coli (strain K12) GN=fusA PE=1 SV=2	382	-0.851191	pos	E4S5_pos_C18_load	-1.07177	7442	690.026	34.5467	0.000387763	3	[INIIDTPGHVDFTIEVER]	-4.20897	24	LIGHT
144	1	sp|P0A6M8|EFG_ECOLI Elongation factor G OS=Escherichia coli (strain K12) GN=fusA PE=1 SV=2	382	-0.851191	pos	E4S5_pos_C18_load	-0.621504	11310	672.62	22.0428	0.00663212	4	[LGANPVPLQLAIGAEEHFTGVVDLVK]	-6.51428	31	LIGHT
145	1	sp|P0A6M8|EFG_ECOLI Elongation factor G OS=Escherichia coli (strain K12) GN=fusA PE=1 SV=2	382	-0.851191	pos	E4S5_pos_C18_load	-0.936052	4743	726.364	44.1963	0.000890677	2	[YLGGEELTEAEIK]	-4.32978	14	LIGHT
146	1	sp|P0A6M8|EFG_ECOLI Elongation factor G OS=Escherichia coli (strain K12) GN=fusA PE=1 SV=2	382	-0.851191	pos	E4S5_pos_C18_load	-0.790654	9212	688.015	20.576	0.00913102	3	[IHAEVPLSEMFGYATQLR]	-5.53859	24	LIGHT
147	1	sp|P0A6M8|EFG_ECOLI Elongation factor G OS=Escherichia coli (strain K12) GN=fusA PE=1 SV=2	382	-0.851191	pos	E4S5_pos_C18_load	-0.957547	8699	688.016	37.8019	0.000181627	3	[IHAEVPLSEMFGYATQLR]	-5.14874	24	LIGHT
148	1	sp|P0A6M8|EFG_ECOLI Elongation factor G OS=Escherichia coli (strain K12) GN=fusA PE=1 SV=2	382	-0.851191	pos	E4S5_pos_C18_load	HEAVY	11358	906.797	35.3096	0.000338907	3	[LGANPVPLQLAIGAEEHFTGVVDLVK]	-3.16656	31	HEAVY
149	1	sp|P0A6M8|EFG_ECOLI Elongation factor G OS=Escherichia coli (strain K12) GN=fusA PE=1 SV=2	382	-0.851191	pos	E4S5_pos_SCX_01	-0.795242	4138	402.542	48.037	7.9669e-05	3	[ILFYTGVNHK]	1.87553	14	HEAVY
150	1	sp|P0A6M8|EFG_ECOLI Elongation factor G OS=Escherichia coli (strain K12) GN=fusA PE=1 SV=2	382	-0.851191	pos	E4S5_pos_SCX_01	-0.791239	10857	698.007	80.7791	0	3	[INIIDTPGHVDFTIEVER]	3.72149	24	HEAVY
151	1	sp|P0A6M8|EFG_ECOLI Elongation factor G OS=Escherichia coli (strain K12) GN=fusA PE=1 SV=2	382	-0.851191	pos	E4S5_pos_SCX_01	-1.15928	4114	603.311	58.398	0.000324012	2	[ILFYTGVNHK]	3.38211	14	HEAVY
152	1	sp|P0A6M8|EFG_ECOLI Elongation factor G OS=Escherichia coli (strain K12) GN=fusA PE=1 SV=2	382	-0.851191	pos	E4S5_pos_SCX_01	-0.735689	19593	896.498	100.349	0	3	[LGANPVPLQLAIGAEEHFTGVVDLVK]	0.476297	31	LIGHT
153	1	sp|P0A6M8|EFG_ECOLI Elongation factor G OS=Escherichia coli (strain K12) GN=fusA PE=1 SV=2	382	-0.851191	pos	E4S5_pos_SCX_01	-1.7034	1753	606.302	53.1086	0.000516007	2	[NIGISAHIDAGK]	1.35371	16	HEAVY
154	1	sp|P0A6M8|EFG_ECOLI Elongation factor G OS=Escherichia coli (strain K12) GN=fusA PE=1 SV=2	382	-0.851191	pos	E4S5_pos_SCX_01	-1.03933	989	598.328	37.3886	0.00155101	2	[NIGISAHIDAGK]	4.80742	16	LIGHT
155	1	sp|P0A6M8|EFG_ECOLI Elongation factor G OS=Escherichia coli (strain K12) GN=fusA PE=1 SV=2	382	-0.851191	pos	E4S5_pos_SCX_01	LIGHT	6711	778.003	52.2385	8.9281e-05	3	[IGEVHDGAATMDWMEQEQER]	-0.77112	28	LIGHT
156	1	sp|P0A6M8|EFG_ECOLI Elongation factor G OS=Escherichia coli (strain K12) GN=fusA PE=1 SV=2	382	-0.851191	pos	E4S5_pos_SCX_02	-0.75119	6998	1030	231.64	0	2	[VEVETPEENTGDVIGDLSR]	4.74231	23	LIGHT
157	1	sp|P0A6M8|EFG_ECOLI Elongation factor G OS=Escherichia coli (strain K12) GN=fusA PE=1 SV=2	382	-0.851191	pos	E4S5_pos_SCX_02	-0.766598	5868	869.457	139.371	0	2	[VYSGVVNSGDTVLNSVK]	2.8347	20	LIGHT
158	1	sp|P0A6M8|EFG_ECOLI Elongation factor G OS=Escherichia coli (strain K12) GN=fusA PE=1 SV=2	382	-0.851191	pos	E4S5_pos_SCX_02	-0.851109	5817	619.882	51.7331	0.000539744	2	[AKPVLLEPIMK]	2.80506	13	LIGHT
159	1	sp|P0A6M8|EFG_ECOLI Elongation factor G OS=Escherichia coli (strain K12) GN=fusA PE=1 SV=2	382	-0.851191	pos	E4S5_pos_SCX_02	-0.819059	9512	690.031	161.341	0	3	[INIIDTPGHVDFTIEVER]	3.19631	24	LIGHT
160	1	sp|P0A6M8|EFG_ECOLI Elongation factor G OS=Escherichia coli (strain K12) GN=fusA PE=1 SV=2	382	-0.851191	pos	E4S5_pos_SCX_02	-1.10532	8075	1051.01	158.346	0	2	[DVTTGDTLCDPDAPIILER]	1.71793	22	LIGHT
161	1	sp|P0A6M8|EFG_ECOLI Elongation factor G OS=Escherichia coli (strain K12) GN=fusA PE=1 SV=2	382	-0.851191	pos	E4S5_pos_SCX_02	-0.673227	17732	906.803	72.9283	0	3	[LGANPVPLQLAIGAEEHFTGVVDLVK]	4.05068	31	HEAVY
162	1	sp|P0A6M8|EFG_ECOLI Elongation factor G OS=Escherichia coli (strain K12) GN=fusA PE=1 SV=2	382	-0.851191	pos	E4S5_pos_SCX_02	-0.92985	3356	615.293	40.9984	0.000131657	3	[EFNVEANVGKPQVAYR]	2.63643	23	HEAVY
163	1	sp|P0A6M8|EFG_ECOLI Elongation factor G OS=Escherichia coli (strain K12) GN=fusA PE=1 SV=2	382	-0.851191	pos	E4S5_pos_SCX_02	-1.37149	9550	758.405	93.8161	0	2	[AGPLAGYPVVDMGIR]	2.97176	18	LIGHT
164	1	sp|P0A6M8|EFG_ECOLI Elongation factor G OS=Escherichia coli (strain K12) GN=fusA PE=1 SV=2	382	-0.851191	pos	E4S5_pos_SCX_02	-1.77455	6475	707.887	30.7742	0.00286143	2	[GGVIPGEYIPAVDK]	6.09451	15	LIGHT
165	1	sp|P0A6M8|EFG_ECOLI Elongation factor G OS=Escherichia coli (strain K12) GN=fusA PE=1 SV=2	382	-0.851191	pos	E4S5_pos_SCX_02	-1.14255	1746	359.209	37.2463	0.00157688	2	[MGLALGR]	4.3775	10	LIGHT
166	1	sp|P0A6M8|EFG_ECOLI Elongation factor G OS=Escherichia coli (strain K12) GN=fusA PE=1 SV=2	382	-0.851191	pos	E4S5_pos_SCX_02	-1.03806	5125	726.369	58.5166	0.000324642	2	[YLGGEELTEAEIK]	2.94163	14	LIGHT
167	1	sp|P0A6M8|EFG_ECOLI Elongation factor G OS=Escherichia coli (strain K12) GN=fusA PE=1 SV=2	382	-0.851191	pos	E4S5_pos_SCX_02	-0.609615	3569	596.331	45.6427	0.000813238	2	[ILFYTGVNHK]	1.49053	14	LIGHT
168	1	sp|P0A6M8|EFG_ECOLI Elongation factor G OS=Escherichia coli (strain K12) GN=fusA PE=1 SV=2	382	-0.851191	pos	E4S5_pos_SCX_02	-0.853208	5849	778.003	45.4522	7.426e-05	3	[IGEVHDGAATMDWMEQEQER]	-1.53455	28	LIGHT
169	1	sp|P0A6M8|EFG_ECOLI Elongation factor G OS=Escherichia coli (strain K12) GN=fusA PE=1 SV=2	382	-0.851191	pos	E4S5_pos_SCX_02	HEAVY	5695	417.911	123.381	0	3	[AKPVLLEPIMK]	1.83109	13	HEAVY
170	1	sp|P0A6M8|EFG_ECOLI Elongation factor G OS=Escherichia coli (strain K12) GN=fusA PE=1 SV=2	382	-0.851191	pos	E4S5_pos_SCX_02	HEAVY	1186	606.304	22.6913	0.00726404	2	[NIGISAHIDAGK]	4.90193	16	HEAVY
171	1	sp|P0A6M8|EFG_ECOLI Elongation factor G OS=Escherichia coli (strain K12) GN=fusA PE=1 SV=2	382	-0.851191	pos	E4S5_pos_SCX_02	LIGHT	4922	1029.99	69.5364	0.000202643	2	[VEVETPEENTGDVIGDLSR]	-3.84509	23	LIGHT
172	1	sp|P0A6M8|EFG_ECOLI Elongation factor G OS=Escherichia coli (strain K12) GN=fusA PE=1 SV=2	382	-0.851191	pos	E4S5_pos_SCX_02	LIGHT	11595	843.448	57.1462	0.000356399	2	[MEFPEPVISIAVEPK]	4.34758	16	LIGHT
173	1	sp|P0A6M8|EFG_ECOLI Elongation factor G OS=Escherichia coli (strain K12) GN=fusA PE=1 SV=2	382	-0.851191	pos	E4S5_pos_SCX_02	LIGHT	9515	1034.54	100.884	0	2	[INIIDTPGHVDFTIEVER]	2.22105	24	LIGHT
174	1	sp|P0A6M8|EFG_ECOLI Elongation factor G OS=Escherichia coli (strain K12) GN=fusA PE=1 SV=2	382	-0.851191	pos	E4S5_pos_SCX_02	LIGHT	13794	799.426	87.6856	0	2	[IATDPFVGNLTFFR]	5.23708	18	LIGHT
175	1	sp|P0A6M8|EFG_ECOLI Elongation factor G OS=Escherichia coli (strain K12) GN=fusA PE=1 SV=2	382	-0.851191	pos	E4S5_pos_SCX_03	-0.723099	7281	877.4	177.606	0	2	[YDEAPSNVAQAVIEAR]	2.35107	21	HEAVY
176	1	sp|P0A6M8|EFG_ECOLI Elongation factor G OS=Escherichia coli (strain K12) GN=fusA PE=1 SV=2	382	-0.851191	pos	E4S5_pos_SCX_03	-0.721835	7067	1030	227.316	0	2	[VEVETPEENTGDVIGDLSR]	5.42979	23	LIGHT
177	1	sp|P0A6M8|EFG_ECOLI Elongation factor G OS=Escherichia coli (strain K12) GN=fusA PE=1 SV=2	382	-0.851191	pos	E4S5_pos_SCX_03	-0.827293	6089	579.976	45.4091	7.4183e-05	3	[VYSGVVNSGDTVLNSVK]	6.58213	20	LIGHT
178	1	sp|P0A6M8|EFG_ECOLI Elongation factor G OS=Escherichia coli (strain K12) GN=fusA PE=1 SV=2	382	-0.851191	pos	E4S5_pos_SCX_03	-0.772212	9324	767.379	193.406	0	2	[AGPLAGYPVVDMGIR]	3.61782	18	HEAVY
179	1	sp|P0A6M8|EFG_ECOLI Elongation factor G OS=Escherichia coli (strain K12) GN=fusA PE=1 SV=2	382	-0.851191	pos	E4S5_pos_SCX_03	-0.730846	7259	694.648	55.0047	0	3	[VEVETPEENTGDVIGDLSR]	7.29669	23	HEAVY
180	1	sp|P0A6M8|EFG_ECOLI Elongation factor G OS=Escherichia coli (strain K12) GN=fusA PE=1 SV=2	382	-0.851191	pos	E4S5_pos_SCX_03	-0.596785	7148	578.291	139.36	0	3	[YDEAPSNVAQAVIEAR]	5.19297	21	LIGHT
181	1	sp|P0A6M8|EFG_ECOLI Elongation factor G OS=Escherichia coli (strain K12) GN=fusA PE=1 SV=2	382	-0.851191	pos	E4S5_pos_SCX_03	-1.02996	10507	889.483	49.5292	0.000623388	2	[VLNNEIILVTCGSAFK]	3.72997	19	LIGHT
182	1	sp|P0A6M8|EFG_ECOLI Elongation factor G OS=Escherichia coli (strain K12) GN=fusA PE=1 SV=2	382	-0.851191	pos	E4S5_pos_SCX_03	-1.40292	8314	1051.01	135.154	0	2	[DVTTGDTLCDPDAPIILER]	1.99632	22	LIGHT
183	1	sp|P0A6M8|EFG_ECOLI Elongation factor G OS=Escherichia coli (strain K12) GN=fusA PE=1 SV=2	382	-0.851191	pos	E4S5_pos_SCX_03	-1.14829	10499	593.325	55.1318	0	3	[VLNNEIILVTCGSAFK]	4.52561	19	LIGHT
184	1	sp|P0A6M8|EFG_ECOLI Elongation factor G OS=Escherichia coli (strain K12) GN=fusA PE=1 SV=2	382	-0.851191	pos	E4S5_pos_SCX_03	-1.15128	5840	413.591	53.847	0	3	[AKPVLLEPIMK]	3.6231	13	LIGHT
185	1	sp|P0A6M8|EFG_ECOLI Elongation factor G OS=Escherichia coli (strain K12) GN=fusA PE=1 SV=2	382	-0.851191	pos	E4S5_pos_SCX_03	-0.660355	5196	1029.99	149.867	0	2	[VEVETPEENTGDVIGDLSR]	-0.812538	23	LIGHT
186	1	sp|P0A6M8|EFG_ECOLI Elongation factor G OS=Escherichia coli (strain K12) GN=fusA PE=1 SV=2	382	-0.851191	pos	E4S5_pos_SCX_03	-0.702234	18476	896.5	35.0385	0.000336793	3	[LGANPVPLQLAIGAEEHFTGVVDLVK]	3.29911	31	LIGHT
187	1	sp|P0A6M8|EFG_ECOLI Elongation factor G OS=Escherichia coli (strain K12) GN=fusA PE=1 SV=2	382	-0.851191	pos	E4S5_pos_SCX_03	LIGHT	6545	707.887	164.417	0	2	[GGVIPGEYIPAVDK]	6.51915	15	LIGHT
188	1	sp|P0A6M8|EFG_ECOLI Elongation factor G OS=Escherichia coli (strain K12) GN=fusA PE=1 SV=2	382	-0.851191	pos	E4S5_pos_SCX_03	HEAVY	6529	715.361	152.741	0	2	[GGVIPGEYIPAVDK]	1.24294	15	HEAVY
189	1	sp|P0A6M8|EFG_ECOLI Elongation factor G OS=Escherichia coli (strain K12) GN=fusA PE=1 SV=2	382	-0.851191	pos	E4S5_pos_SCX_03	HEAVY	5254	733.348	181.13	0	2	[YLGGEELTEAEIK]	2.78726	14	HEAVY
190	1	sp|P0A6M8|EFG_ECOLI Elongation factor G OS=Escherichia coli (strain K12) GN=fusA PE=1 SV=2	382	-0.851191	pos	E4S5_pos_SCX_03	LIGHT	4395	869.456	154.956	0	2	[VYSGVVNSGDTVLNSVK]	2.12468	20	LIGHT
191	1	sp|P0A6M8|EFG_ECOLI Elongation factor G OS=Escherichia coli (strain K12) GN=fusA PE=1 SV=2	382	-0.851191	pos	E4S5_pos_SCX_03	LIGHT	5811	869.46	132.501	0	2	[VYSGVVNSGDTVLNSVK]	5.73709	20	LIGHT
192	1	sp|P0A6M8|EFG_ECOLI Elongation factor G OS=Escherichia coli (strain K12) GN=fusA PE=1 SV=2	382	-0.851191	pos	E4S5_pos_SCX_03	HEAVY	5810	879.425	225.06	0	2	[VYSGVVNSGDTVLNSVK]	0.379215	20	HEAVY
193	1	sp|P0A6M8|EFG_ECOLI Elongation factor G OS=Escherichia coli (strain K12) GN=fusA PE=1 SV=2	382	-0.851191	pos	E4S5_pos_SCX_03	LIGHT	7071	866.93	129.599	0	2	[YDEAPSNVAQAVIEAR]	1.83028	21	LIGHT
194	1	sp|P0A6M8|EFG_ECOLI Elongation factor G OS=Escherichia coli (strain K12) GN=fusA PE=1 SV=2	382	-0.851191	pos	E4S5_pos_SCX_03	LIGHT	11847	843.449	184.851	0	2	[MEFPEPVISIAVEPK]	4.87437	16	LIGHT
195	1	sp|P0A6M8|EFG_ECOLI Elongation factor G OS=Escherichia coli (strain K12) GN=fusA PE=1 SV=2	382	-0.851191	pos	E4S5_pos_SCX_03	HEAVY	11848	851.421	210.76	0	2	[MEFPEPVISIAVEPK]	0.261806	16	HEAVY
196	1	sp|P0A6M8|EFG_ECOLI Elongation factor G OS=Escherichia coli (strain K12) GN=fusA PE=1 SV=2	382	-0.851191	pos	E4S5_pos_SCX_04	-0.735188	7925	866.931	207.093	0	2	[YDEAPSNVAQAVIEAR]	2.50212	21	LIGHT
197	1	sp|P0A6M8|EFG_ECOLI Elongation factor G OS=Escherichia coli (strain K12) GN=fusA PE=1 SV=2	382	-0.851191	pos	E4S5_pos_SCX_04	-0.819031	12603	851.42	145.154	0	2	[MEFPEPVISIAVEPK]	-1.54568	16	HEAVY
198	1	sp|P0A6M8|EFG_ECOLI Elongation factor G OS=Escherichia coli (strain K12) GN=fusA PE=1 SV=2	382	-0.851191	pos	E4S5_pos_SCX_04	-0.814709	6394	879.426	135.124	0	2	[VYSGVVNSGDTVLNSVK]	0.770219	20	HEAVY
199	1	sp|P0A6M8|EFG_ECOLI Elongation factor G OS=Escherichia coli (strain K12) GN=fusA PE=1 SV=2	382	-0.851191	pos	E4S5_pos_SCX_04	-0.934691	7930	578.291	79.6715	0	3	[YDEAPSNVAQAVIEAR]	4.73629	21	LIGHT
200	1	sp|P0A6M8|EFG_ECOLI Elongation factor G OS=Escherichia coli (strain K12) GN=fusA PE=1 SV=2	382	-0.851191	pos	E4S5_pos_SCX_04	-0.79159	7782	1029.99	152.475	0	2	[VEVETPEENTGDVIGDLSR]	-1.49307	23	LIGHT
201	1	sp|P0A6M8|EFG_ECOLI Elongation factor G OS=Escherichia coli (strain K12) GN=fusA PE=1 SV=2	382	-0.851191	pos	E4S5_pos_SCX_04	-1.06012	19142	896.5	40.3352	0.000129463	3	[LGANPVPLQLAIGAEEHFTGVVDLVK]	3.1076	31	LIGHT
202	1	sp|P0A6M8|EFG_ECOLI Elongation factor G OS=Escherichia coli (strain K12) GN=fusA PE=1 SV=2	382	-0.851191	pos	E4S5_pos_SCX_04	LIGHT	6971	500.297	107.588	0	2	[AGDIAAAIGLK]	3.6805	12	LIGHT
203	1	sp|P0A6M8|EFG_ECOLI Elongation factor G OS=Escherichia coli (strain K12) GN=fusA PE=1 SV=2	382	-0.851191	pos	E4S5_pos_SCX_04	HEAVY	6724	506.278	169.311	0	2	[AGDIAAAIGLK]	0.593777	12	HEAVY
204	1	sp|P0A6M8|EFG_ECOLI Elongation factor G OS=Escherichia coli (strain K12) GN=fusA PE=1 SV=2	382	-0.851191	pos	E4S5_pos_SCX_04	LIGHT	5346	726.368	173.247	0	2	[YLGGEELTEAEIK]	1.50642	14	LIGHT
205	1	sp|P0A6M8|EFG_ECOLI Elongation factor G OS=Escherichia coli (strain K12) GN=fusA PE=1 SV=2	382	-0.851191	pos	E4S5_pos_SCX_04	LIGHT	7043	707.885	149.584	0	2	[GGVIPGEYIPAVDK]	3.34657	15	LIGHT
206	1	sp|P0A6M8|EFG_ECOLI Elongation factor G OS=Escherichia coli (strain K12) GN=fusA PE=1 SV=2	382	-0.851191	pos	E4S5_pos_SCX_04	HEAVY	7036	715.36	75.5373	0.000115662	2	[GGVIPGEYIPAVDK]	-0.120662	15	HEAVY
207	1	sp|P0A6M8|EFG_ECOLI Elongation factor G OS=Escherichia coli (strain K12) GN=fusA PE=1 SV=2	382	-0.851191	pos	E4S5_pos_SCX_04	HEAVY	5330	733.347	145.132	0	2	[YLGGEELTEAEIK]	0.559267	14	HEAVY
208	1	sp|P0A6M8|EFG_ECOLI Elongation factor G OS=Escherichia coli (strain K12) GN=fusA PE=1 SV=2	382	-0.851191	pos	E4S5_pos_SCX_04	LIGHT	10334	758.407	214.418	0	2	[AGPLAGYPVVDMGIR]	4.67332	18	LIGHT
209	1	sp|P0A6M8|EFG_ECOLI Elongation factor G OS=Escherichia coli (strain K12) GN=fusA PE=1 SV=2	382	-0.851191	pos	E4S5_pos_SCX_05	-0.800296	6649	549.779	132.288	0	2	[GYEFINDIK]	3.67732	11	LIGHT
210	1	sp|P0A6M8|EFG_ECOLI Elongation factor G OS=Escherichia coli (strain K12) GN=fusA PE=1 SV=2	382	-0.851191	pos	E4S5_pos_SCX_05	-0.812224	6609	506.278	113.86	0	2	[AGDIAAAIGLK]	1.47152	12	HEAVY
211	1	sp|P0A6M8|EFG_ECOLI Elongation factor G OS=Escherichia coli (strain K12) GN=fusA PE=1 SV=2	382	-0.851191	pos	E4S5_pos_SCX_05	-0.805019	5299	726.368	134.899	0	2	[YLGGEELTEAEIK]	1.78876	14	LIGHT
212	1	sp|P0A6M8|EFG_ECOLI Elongation factor G OS=Escherichia coli (strain K12) GN=fusA PE=1 SV=2	382	-0.851191	pos	E4S5_pos_SCX_05	-0.784147	7316	550.254	71.5813	0.000158771	2	[ASYTMEFLK]	2.31432	10	HEAVY
213	1	sp|P0A6M8|EFG_ECOLI Elongation factor G OS=Escherichia coli (strain K12) GN=fusA PE=1 SV=2	382	-0.851191	pos	E4S5_pos_SCX_05	-0.407742	10218	758.405	95.5077	0	2	[AGPLAGYPVVDMGIR]	1.99445	18	LIGHT
214	1	sp|P0A6M8|EFG_ECOLI Elongation factor G OS=Escherichia coli (strain K12) GN=fusA PE=1 SV=2	382	-0.851191	pos	E4S5_pos_SCX_05	-0.837009	6105	879.424	148.852	0	2	[VYSGVVNSGDTVLNSVK]	-0.828935	20	HEAVY
215	1	sp|P0A6M8|EFG_ECOLI Elongation factor G OS=Escherichia coli (strain K12) GN=fusA PE=1 SV=2	382	-0.851191	pos	E4S5_pos_SCX_05	-1.04219	6950	707.883	127.634	0	2	[GGVIPGEYIPAVDK]	0.352489	15	LIGHT
216	1	sp|P0A6M8|EFG_ECOLI Elongation factor G OS=Escherichia coli (strain K12) GN=fusA PE=1 SV=2	382	-0.851191	pos	E4S5_pos_SCX_05	-0.851107	7808	866.93	96.1031	0	2	[YDEAPSNVAQAVIEAR]	1.73187	21	LIGHT
217	1	sp|P0A6M8|EFG_ECOLI Elongation factor G OS=Escherichia coli (strain K12) GN=fusA PE=1 SV=2	382	-0.851191	pos	E4S5_pos_SCX_05	-0.746239	7661	1029.99	144.433	0	2	[VEVETPEENTGDVIGDLSR]	-3.8454	23	LIGHT
218	1	sp|P0A6M8|EFG_ECOLI Elongation factor G OS=Escherichia coli (strain K12) GN=fusA PE=1 SV=2	382	-0.851191	pos	E4S5_pos_SCX_05	-0.989758	11092	889.479	64.2143	0.000226676	2	[VLNNEIILVTCGSAFK]	-0.211226	19	LIGHT
219	1	sp|P0A6M8|EFG_ECOLI Elongation factor G OS=Escherichia coli (strain K12) GN=fusA PE=1 SV=2	382	-0.851191	pos	E4S5_pos_SCX_05	-1.07284	7840	578.29	89.0082	0	3	[YDEAPSNVAQAVIEAR]	3.27297	21	LIGHT
220	1	sp|P0A6M8|EFG_ECOLI Elongation factor G OS=Escherichia coli (strain K12) GN=fusA PE=1 SV=2	382	-0.851191	pos	E4S5_pos_SCX_05	-1.1464	11116	593.324	44.4091	0.000144465	3	[VLNNEIILVTCGSAFK]	3.66637	19	LIGHT
221	1	sp|P0A6M8|EFG_ECOLI Elongation factor G OS=Escherichia coli (strain K12) GN=fusA PE=1 SV=2	382	-0.851191	pos	E4S5_pos_SCX_05	LIGHT	12466	843.445	122.981	0	2	[MEFPEPVISIAVEPK]	0.143124	16	LIGHT
222	1	sp|P0A6M8|EFG_ECOLI Elongation factor G OS=Escherichia coli (strain K12) GN=fusA PE=1 SV=2	382	-0.851191	pos	E4S5_pos_SCX_06	-0.805715	6547	549.778	125.768	0	2	[GYEFINDIK]	2.37684	11	LIGHT
223	1	sp|P0A6M8|EFG_ECOLI Elongation factor G OS=Escherichia coli (strain K12) GN=fusA PE=1 SV=2	382	-0.851191	pos	E4S5_pos_SCX_06	-0.836604	5379	733.347	131.706	0	2	[YLGGEELTEAEIK]	0.87932	14	HEAVY
224	1	sp|P0A6M8|EFG_ECOLI Elongation factor G OS=Escherichia coli (strain K12) GN=fusA PE=1 SV=2	382	-0.851191	pos	E4S5_pos_SCX_06	-0.898102	6281	506.279	99.9384	0	2	[AGDIAAAIGLK]	2.79446	12	HEAVY
225	1	sp|P0A6M8|EFG_ECOLI Elongation factor G OS=Escherichia coli (strain K12) GN=fusA PE=1 SV=2	382	-0.851191	pos	E4S5_pos_SCX_06	-0.871679	5942	869.455	166.722	0	2	[VYSGVVNSGDTVLNSVK]	0.38555	20	LIGHT
226	1	sp|P0A6M8|EFG_ECOLI Elongation factor G OS=Escherichia coli (strain K12) GN=fusA PE=1 SV=2	382	-0.851191	pos	E4S5_pos_SCX_06	-0.986901	12369	843.446	78.3842	6.2009e-05	2	[MEFPEPVISIAVEPK]	1.32692	16	LIGHT
227	1	sp|P0A6M8|EFG_ECOLI Elongation factor G OS=Escherichia coli (strain K12) GN=fusA PE=1 SV=2	382	-0.851191	pos	E4S5_pos_SCX_06	-1.03535	2549	410.75	92.0609	0	2	[LAASIAFK]	1.09711	9	LIGHT
228	1	sp|P0A6M8|EFG_ECOLI Elongation factor G OS=Escherichia coli (strain K12) GN=fusA PE=1 SV=2	382	-0.851191	pos	E4S5_pos_SCX_06	-0.992069	7595	866.928	92.3489	0	2	[YDEAPSNVAQAVIEAR]	-0.382431	21	LIGHT
229	1	sp|P0A6M8|EFG_ECOLI Elongation factor G OS=Escherichia coli (strain K12) GN=fusA PE=1 SV=2	382	-0.851191	pos	E4S5_pos_SCX_06	-0.567988	8216	734.362	32.5348	0.000631062	3	[GQYGHVVIDMYPLEPGSNPK]	0.809279	25	LIGHT
230	1	sp|P0A6M8|EFG_ECOLI Elongation factor G OS=Escherichia coli (strain K12) GN=fusA PE=1 SV=2	382	-0.851191	pos	E4S5_pos_SCX_06	-1.22319	6771	715.36	48.9876	0.000617802	2	[GGVIPGEYIPAVDK]	-0.69775	15	HEAVY
231	1	sp|P0A6M8|EFG_ECOLI Elongation factor G OS=Escherichia coli (strain K12) GN=fusA PE=1 SV=2	382	-0.851191	pos	E4S5_pos_SCX_06	-1.07175	7457	1029.99	166.056	0	2	[VEVETPEENTGDVIGDLSR]	-2.94643	23	LIGHT
232	1	sp|P0A6M8|EFG_ECOLI Elongation factor G OS=Escherichia coli (strain K12) GN=fusA PE=1 SV=2	382	-0.851191	pos	E4S5_pos_SCX_06	-0.987032	10783	898.951	53.8494	0.000485016	2	[VLNNEIILVTCGSAFK]	-0.528202	19	HEAVY
233	1	sp|P0A6M8|EFG_ECOLI Elongation factor G OS=Escherichia coli (strain K12) GN=fusA PE=1 SV=2	382	-0.851191	pos	E4S5_pos_SCX_06	-0.876386	8239	1101.03	119.468	0	2	[GQYGHVVIDMYPLEPGSNPK]	-4.59757	25	LIGHT
234	1	sp|P0A6M8|EFG_ECOLI Elongation factor G OS=Escherichia coli (strain K12) GN=fusA PE=1 SV=2	382	-0.851191	pos	E4S5_pos_SCX_06	HEAVY	7111	550.253	112.878	0	2	[ASYTMEFLK]	-0.936743	10	HEAVY
235	1	sp|P0A6M8|EFG_ECOLI Elongation factor G OS=Escherichia coli (strain K12) GN=fusA PE=1 SV=2	382	-0.851191	pos	E4S5_pos_SCX_06	LIGHT	10040	758.404	119.536	0	2	[AGPLAGYPVVDMGIR]	1.86324	18	LIGHT
236	1	sp|P0A6M8|EFG_ECOLI Elongation factor G OS=Escherichia coli (strain K12) GN=fusA PE=1 SV=2	382	-0.851191	pos	E4S5_pos_SCX_06	LIGHT	14744	799.426	162.448	0	2	[IATDPFVGNLTFFR]	4.53658	18	LIGHT
237	1	sp|P0A6M8|EFG_ECOLI Elongation factor G OS=Escherichia coli (strain K12) GN=fusA PE=1 SV=2	382	-0.851191	pos	E4S5_pos_SCX_06	HEAVY	14624	808.395	195.32	0	2	[IATDPFVGNLTFFR]	-0.137605	18	HEAVY
238	1	sp|P0A6M8|EFG_ECOLI Elongation factor G OS=Escherichia coli (strain K12) GN=fusA PE=1 SV=2	382	-0.851191	pos	E4S5_pos_SCX_07	-0.851273	6956	550.254	76.889	0.000119508	2	[ASYTMEFLK]	2.22357	10	HEAVY
239	1	sp|P0A6M8|EFG_ECOLI Elongation factor G OS=Escherichia coli (strain K12) GN=fusA PE=1 SV=2	382	-0.851191	pos	E4S5_pos_SCX_07	-0.824779	8015	1101.04	175.621	0	2	[GQYGHVVIDMYPLEPGSNPK]	0.981071	25	LIGHT
240	1	sp|P0A6M8|EFG_ECOLI Elongation factor G OS=Escherichia coli (strain K12) GN=fusA PE=1 SV=2	382	-0.851191	pos	E4S5_pos_SCX_07	-0.77246	6268	549.776	65.6174	0.000233358	2	[GYEFINDIK]	-1.43692	11	LIGHT
241	1	sp|P0A6M8|EFG_ECOLI Elongation factor G OS=Escherichia coli (strain K12) GN=fusA PE=1 SV=2	382	-0.851191	pos	E4S5_pos_SCX_07	-0.88528	5255	726.366	111.749	0	2	[YLGGEELTEAEIK]	-0.952815	14	LIGHT
242	1	sp|P0A6M8|EFG_ECOLI Elongation factor G OS=Escherichia coli (strain K12) GN=fusA PE=1 SV=2	382	-0.851191	pos	E4S5_pos_SCX_07	-0.881939	5761	869.456	159.454	0	2	[VYSGVVNSGDTVLNSVK]	1.31172	20	LIGHT
243	1	sp|P0A6M8|EFG_ECOLI Elongation factor G OS=Escherichia coli (strain K12) GN=fusA PE=1 SV=2	382	-0.851191	pos	E4S5_pos_SCX_07	-0.883652	3121	922.433	129.921	0	2	[EFNVEANVGKPQVAYR]	-1.20391	23	HEAVY
244	1	sp|P0A6M8|EFG_ECOLI Elongation factor G OS=Escherichia coli (strain K12) GN=fusA PE=1 SV=2	382	-0.851191	pos	E4S5_pos_SCX_07	-0.816161	5776	778.005	147.497	0	3	[IGEVHDGAATMDWMEQEQER]	1.01144	28	LIGHT
245	1	sp|P0A6M8|EFG_ECOLI Elongation factor G OS=Escherichia coli (strain K12) GN=fusA PE=1 SV=2	382	-0.851191	pos	E4S5_pos_SCX_07	-0.89713	7038	787.309	115.587	0	3	[IGEVHDGAATMDWMEQEQER]	-0.347628	28	HEAVY
246	1	sp|P0A6M8|EFG_ECOLI Elongation factor G OS=Escherichia coli (strain K12) GN=fusA PE=1 SV=2	382	-0.851191	pos	E4S5_pos_SCX_07	-0.793872	2032	395.193	54.6132	0.000453928	2	[MGANFLK]	-1.43206	9	HEAVY
247	1	sp|P0A6M8|EFG_ECOLI Elongation factor G OS=Escherichia coli (strain K12) GN=fusA PE=1 SV=2	382	-0.851191	pos	E4S5_pos_SCX_07	-1.15113	7267	866.927	107.369	0	2	[YDEAPSNVAQAVIEAR]	-1.7958	21	LIGHT
248	1	sp|P0A6M8|EFG_ECOLI Elongation factor G OS=Escherichia coli (strain K12) GN=fusA PE=1 SV=2	382	-0.851191	pos	E4S5_pos_SCX_07	-0.866524	1822	359.208	43.36	0.000942093	2	[MGLALGR]	1.77704	10	LIGHT
249	1	sp|P0A6M8|EFG_ECOLI Elongation factor G OS=Escherichia coli (strain K12) GN=fusA PE=1 SV=2	382	-0.851191	pos	E4S5_pos_SCX_07	-1.05876	6710	734.36	39.9256	0.000127966	3	[GQYGHVVIDMYPLEPGSNPK]	-1.79983	25	LIGHT
250	1	sp|P0A6M8|EFG_ECOLI Elongation factor G OS=Escherichia coli (strain K12) GN=fusA PE=1 SV=2	382	-0.851191	pos	E4S5_pos_SCX_07	-1.19272	10445	889.478	60.6168	0.000253691	2	[VLNNEIILVTCGSAFK]	-2.1195	19	LIGHT
251	1	sp|P0A6M8|EFG_ECOLI Elongation factor G OS=Escherichia coli (strain K12) GN=fusA PE=1 SV=2	382	-0.851191	pos	E4S5_pos_SCX_07	-1.07854	5763	1166.5	138.006	0	2	[IGEVHDGAATMDWMEQEQER]	-4.34996	28	LIGHT
252	1	sp|P0A6M8|EFG_ECOLI Elongation factor G OS=Escherichia coli (strain K12) GN=fusA PE=1 SV=2	382	-0.851191	pos	E4S5_pos_SCX_07	LIGHT	6470	500.295	85.9353	0	2	[AGDIAAAIGLK]	0.230243	12	LIGHT
253	1	sp|P0A6M8|EFG_ECOLI Elongation factor G OS=Escherichia coli (strain K12) GN=fusA PE=1 SV=2	382	-0.851191	pos	E4S5_pos_SCX_07	HEAVY	6203	506.278	83.8215	0	2	[AGDIAAAIGLK]	0.67069	12	HEAVY
254	1	sp|P0A6M8|EFG_ECOLI Elongation factor G OS=Escherichia coli (strain K12) GN=fusA PE=1 SV=2	382	-0.851191	pos	E4S5_pos_SCX_07	HEAVY	3142	615.288	127.479	0	3	[EFNVEANVGKPQVAYR]	-5.39386	23	HEAVY
255	1	sp|P0A6M8|EFG_ECOLI Elongation factor G OS=Escherichia coli (strain K12) GN=fusA PE=1 SV=2	382	-0.851191	pos	E4S5_pos_SCX_07	LIGHT	3225	607.648	105.777	0	3	[EFNVEANVGKPQVAYR]	0.284872	23	LIGHT
256	1	sp|P0A6M8|EFG_ECOLI Elongation factor G OS=Escherichia coli (strain K12) GN=fusA PE=1 SV=2	382	-0.851191	pos	E4S5_pos_SCX_07	LIGHT	6544	707.881	52.0203	0.000506088	2	[GGVIPGEYIPAVDK]	-2.38045	15	LIGHT
257	1	sp|P0A6M8|EFG_ECOLI Elongation factor G OS=Escherichia coli (strain K12) GN=fusA PE=1 SV=2	382	-0.851191	pos	E4S5_pos_SCX_07	LIGHT	8006	734.365	141.253	0	3	[GQYGHVVIDMYPLEPGSNPK]	4.59862	25	LIGHT
258	1	sp|P0A6M8|EFG_ECOLI Elongation factor G OS=Escherichia coli (strain K12) GN=fusA PE=1 SV=2	382	-0.851191	pos	E4S5_pos_SCX_07	HEAVY	7716	742.671	40.9767	0.000131577	3	[GQYGHVVIDMYPLEPGSNPK]	0.9062	25	HEAVY
259	1	sp|P0A6M8|EFG_ECOLI Elongation factor G OS=Escherichia coli (strain K12) GN=fusA PE=1 SV=2	382	-0.851191	pos	E4S5_pos_SCX_07	LIGHT	9821	758.403	66.0919	0.000235721	2	[AGPLAGYPVVDMGIR]	0.473774	18	LIGHT
260	1	sp|P0A6M8|EFG_ECOLI Elongation factor G OS=Escherichia coli (strain K12) GN=fusA PE=1 SV=2	382	-0.851191	pos	E4S5_pos_SCX_07	LIGHT	13980	799.426	132.238	0	2	[IATDPFVGNLTFFR]	4.53264	18	LIGHT
261	1	sp|P0A6M8|EFG_ECOLI Elongation factor G OS=Escherichia coli (strain K12) GN=fusA PE=1 SV=2	382	-0.851191	pos	E4S5_pos_SCX_07	HEAVY	13995	808.394	206.419	0	2	[IATDPFVGNLTFFR]	-2.03324	18	HEAVY
262	1	sp|P0A6M8|EFG_ECOLI Elongation factor G OS=Escherichia coli (strain K12) GN=fusA PE=1 SV=2	382	-0.851191	pos	E4S5_pos_SCX_07	HEAVY	15081	808.393	49.0194	0.000618225	2	[IATDPFVGNLTFFR]	-2.80051	18	HEAVY
263	1	sp|P0A6M8|EFG_ECOLI Elongation factor G OS=Escherichia coli (strain K12) GN=fusA PE=1 SV=2	382	-0.851191	pos	E4S5_pos_SCX_08	-0.926791	13833	808.395	118.118	0	2	[IATDPFVGNLTFFR]	-0.60339	18	HEAVY
264	1	sp|P0A6M8|EFG_ECOLI Elongation factor G OS=Escherichia coli (strain K12) GN=fusA PE=1 SV=2	382	-0.851191	pos	E4S5_pos_SCX_08	-0.754237	2879	922.433	187.641	0	2	[EFNVEANVGKPQVAYR]	-1.64246	23	HEAVY
265	1	sp|P0A6M8|EFG_ECOLI Elongation factor G OS=Escherichia coli (strain K12) GN=fusA PE=1 SV=2	382	-0.851191	pos	E4S5_pos_SCX_08	-0.686446	7661	734.362	75.9924	0	3	[GQYGHVVIDMYPLEPGSNPK]	0.574617	25	LIGHT
266	1	sp|P0A6M8|EFG_ECOLI Elongation factor G OS=Escherichia coli (strain K12) GN=fusA PE=1 SV=2	382	-0.851191	pos	E4S5_pos_SCX_08	-0.822181	4763	733.345	120.957	0	2	[YLGGEELTEAEIK]	-1.7469	14	HEAVY
267	1	sp|P0A6M8|EFG_ECOLI Elongation factor G OS=Escherichia coli (strain K12) GN=fusA PE=1 SV=2	382	-0.851191	pos	E4S5_pos_SCX_08	-0.896235	5437	1180.46	207.853	0	2	[IGEVHDGAATMDWMEQEQER]	-1.66486	28	HEAVY
268	1	sp|P0A6M8|EFG_ECOLI Elongation factor G OS=Escherichia coli (strain K12) GN=fusA PE=1 SV=2	382	-0.851191	pos	E4S5_pos_SCX_08	-0.922026	6017	555.261	69.2269	0.000201243	2	[GYEFINDIK]	0.3557	11	HEAVY
269	1	sp|P0A6M8|EFG_ECOLI Elongation factor G OS=Escherichia coli (strain K12) GN=fusA PE=1 SV=2	382	-0.851191	pos	E4S5_pos_SCX_08	-0.779708	6781	778.003	69.2927	0	3	[IGEVHDGAATMDWMEQEQER]	-0.673531	28	LIGHT
270	1	sp|P0A6M8|EFG_ECOLI Elongation factor G OS=Escherichia coli (strain K12) GN=fusA PE=1 SV=2	382	-0.851191	pos	E4S5_pos_SCX_08	-0.785768	12470	935.129	123.415	0	3	[ASYTMEFLKYDEAPSNVAQAVIEAR]	4.31368	31	LIGHT
271	1	sp|P0A6M8|EFG_ECOLI Elongation factor G OS=Escherichia coli (strain K12) GN=fusA PE=1 SV=2	382	-0.851191	pos	E4S5_pos_SCX_08	-1.0845	5480	879.423	159.296	0	2	[VYSGVVNSGDTVLNSVK]	-1.81223	20	HEAVY
272	1	sp|P0A6M8|EFG_ECOLI Elongation factor G OS=Escherichia coli (strain K12) GN=fusA PE=1 SV=2	382	-0.851191	pos	E4S5_pos_SCX_08	-1.15819	5968	506.277	91.0239	0	2	[AGDIAAAIGLK]	-0.878879	12	HEAVY
273	1	sp|P0A6M8|EFG_ECOLI Elongation factor G OS=Escherichia coli (strain K12) GN=fusA PE=1 SV=2	382	-0.851191	pos	E4S5_pos_SCX_08	-1.25718	7057	866.928	117.665	0	2	[YDEAPSNVAQAVIEAR]	-0.983591	21	LIGHT
274	1	sp|P0A6M8|EFG_ECOLI Elongation factor G OS=Escherichia coli (strain K12) GN=fusA PE=1 SV=2	382	-0.851191	pos	E4S5_pos_SCX_08	-1.16722	11629	843.443	55.1802	0.000458302	2	[MEFPEPVISIAVEPK]	-1.46348	16	LIGHT
275	1	sp|P0A6M8|EFG_ECOLI Elongation factor G OS=Escherichia coli (strain K12) GN=fusA PE=1 SV=2	382	-0.851191	pos	E4S5_pos_SCX_08	-0.934955	1707	359.207	64.6678	0.000228897	2	[MGLALGR]	-0.124255	10	LIGHT
276	1	sp|P0A6M8|EFG_ECOLI Elongation factor G OS=Escherichia coli (strain K12) GN=fusA PE=1 SV=2	382	-0.851191	pos	E4S5_pos_SCX_08	-0.739808	7657	1101.03	127.962	0	2	[GQYGHVVIDMYPLEPGSNPK]	-5.59016	25	LIGHT
277	1	sp|P0A6M8|EFG_ECOLI Elongation factor G OS=Escherichia coli (strain K12) GN=fusA PE=1 SV=2	382	-0.851191	pos	E4S5_pos_SCX_08	-0.97705	1882	390.707	32.5903	0.00239488	2	[MGANFLK]	-0.285709	9	LIGHT
278	1	sp|P0A6M8|EFG_ECOLI Elongation factor G OS=Escherichia coli (strain K12) GN=fusA PE=1 SV=2	382	-0.851191	pos	E4S5_pos_SCX_08	-1.14073	10078	898.949	74.6246	0.000113333	2	[VLNNEIILVTCGSAFK]	-2.2663	19	HEAVY
279	1	sp|P0A6M8|EFG_ECOLI Elongation factor G OS=Escherichia coli (strain K12) GN=fusA PE=1 SV=2	382	-0.851191	pos	E4S5_pos_SCX_08	HEAVY	3068	615.29	109.774	0	3	[EFNVEANVGKPQVAYR]	-3.03368	23	HEAVY
280	1	sp|P0A6M8|EFG_ECOLI Elongation factor G OS=Escherichia coli (strain K12) GN=fusA PE=1 SV=2	382	-0.851191	pos	E4S5_pos_SCX_08	LIGHT	6821	1166.49	132.865	0	2	[IGEVHDGAATMDWMEQEQER]	-6.70276	28	LIGHT
281	1	sp|P0A6M8|EFG_ECOLI Elongation factor G OS=Escherichia coli (strain K12) GN=fusA PE=1 SV=2	382	-0.851191	pos	E4S5_pos_SCX_09	-0.790785	9476	698.004	136.801	0	3	[INIIDTPGHVDFTIEVER]	-1.60538	24	HEAVY
282	1	sp|P0A6M8|EFG_ECOLI Elongation factor G OS=Escherichia coli (strain K12) GN=fusA PE=1 SV=2	382	-0.851191	pos	E4S5_pos_SCX_09	-0.667179	5860	787.307	79.1837	0	3	[IGEVHDGAATMDWMEQEQER]	-2.61417	28	HEAVY
283	1	sp|P0A6M8|EFG_ECOLI Elongation factor G OS=Escherichia coli (strain K12) GN=fusA PE=1 SV=2	382	-0.851191	pos	E4S5_pos_SCX_09	-0.759492	3173	607.648	129.405	0	3	[EFNVEANVGKPQVAYR]	-0.0175757	23	LIGHT
284	1	sp|P0A6M8|EFG_ECOLI Elongation factor G OS=Escherichia coli (strain K12) GN=fusA PE=1 SV=2	382	-0.851191	pos	E4S5_pos_SCX_09	-0.738093	14037	808.395	105.966	0	2	[IATDPFVGNLTFFR]	-0.264562	18	HEAVY
285	1	sp|P0A6M8|EFG_ECOLI Elongation factor G OS=Escherichia coli (strain K12) GN=fusA PE=1 SV=2	382	-0.851191	pos	E4S5_pos_SCX_09	-0.733754	5477	619.879	72.0412	0.000106845	2	[AKPVLLEPIMK]	-2.71754	13	LIGHT
286	1	sp|P0A6M8|EFG_ECOLI Elongation factor G OS=Escherichia coli (strain K12) GN=fusA PE=1 SV=2	382	-0.851191	pos	E4S5_pos_SCX_09	-0.877466	5105	726.366	138.025	0	2	[YLGGEELTEAEIK]	-0.979029	14	LIGHT
287	1	sp|P0A6M8|EFG_ECOLI Elongation factor G OS=Escherichia coli (strain K12) GN=fusA PE=1 SV=2	382	-0.851191	pos	E4S5_pos_SCX_09	-0.921681	9494	1046.5	219.834	0	2	[INIIDTPGHVDFTIEVER]	-5.248	24	HEAVY
288	1	sp|P0A6M8|EFG_ECOLI Elongation factor G OS=Escherichia coli (strain K12) GN=fusA PE=1 SV=2	382	-0.851191	pos	E4S5_pos_SCX_09	-0.855987	7805	742.67	51.0487	8.6512e-05	3	[GQYGHVVIDMYPLEPGSNPK]	-0.219659	25	HEAVY
289	1	sp|P0A6M8|EFG_ECOLI Elongation factor G OS=Escherichia coli (strain K12) GN=fusA PE=1 SV=2	382	-0.851191	pos	E4S5_pos_SCX_09	-0.917957	12598	945.426	43.0777	0.000139203	3	[ASYTMEFLKYDEAPSNVAQAVIEAR]	-2.12881	31	HEAVY
290	1	sp|P0A6M8|EFG_ECOLI Elongation factor G OS=Escherichia coli (strain K12) GN=fusA PE=1 SV=2	382	-0.851191	pos	E4S5_pos_SCX_09	-1.03758	5802	869.453	121.989	0	2	[VYSGVVNSGDTVLNSVK]	-2.04593	20	LIGHT
291	1	sp|P0A6M8|EFG_ECOLI Elongation factor G OS=Escherichia coli (strain K12) GN=fusA PE=1 SV=2	382	-0.851191	pos	E4S5_pos_SCX_09	-1.11465	3138	910.965	188.858	0	2	[EFNVEANVGKPQVAYR]	-3.4136	23	LIGHT
292	1	sp|P0A6M8|EFG_ECOLI Elongation factor G OS=Escherichia coli (strain K12) GN=fusA PE=1 SV=2	382	-0.851191	pos	E4S5_pos_SCX_09	-1.31405	7223	866.927	92.3759	0	2	[YDEAPSNVAQAVIEAR]	-1.73498	21	LIGHT
293	1	sp|P0A6M8|EFG_ECOLI Elongation factor G OS=Escherichia coli (strain K12) GN=fusA PE=1 SV=2	382	-0.851191	pos	E4S5_pos_SCX_09	-1.29347	6413	549.777	75.6911	0.000116107	2	[GYEFINDIK]	-0.475057	11	LIGHT
294	1	sp|P0A6M8|EFG_ECOLI Elongation factor G OS=Escherichia coli (strain K12) GN=fusA PE=1 SV=2	382	-0.851191	pos	E4S5_pos_SCX_09	-1.04433	5735	1166.5	176.827	0	2	[IGEVHDGAATMDWMEQEQER]	-4.87657	28	LIGHT
295	1	sp|P0A6M8|EFG_ECOLI Elongation factor G OS=Escherichia coli (strain K12) GN=fusA PE=1 SV=2	382	-0.851191	pos	E4S5_pos_SCX_09	-1.25274	11777	851.419	57.2492	0.000357133	2	[MEFPEPVISIAVEPK]	-2.65688	16	HEAVY
296	1	sp|P0A6M8|EFG_ECOLI Elongation factor G OS=Escherichia coli (strain K12) GN=fusA PE=1 SV=2	382	-0.851191	pos	E4S5_pos_SCX_09	-1.00681	7856	1101.03	150.812	0	2	[GQYGHVVIDMYPLEPGSNPK]	-5.85649	25	LIGHT
297	1	sp|P0A6M8|EFG_ECOLI Elongation factor G OS=Escherichia coli (strain K12) GN=fusA PE=1 SV=2	382	-0.851191	pos	E4S5_pos_SCX_09	HEAVY	2371	415.236	65.1517	0.000231238	2	[LAASIAFK]	-1.13267	9	HEAVY
298	1	sp|P0A6M8|EFG_ECOLI Elongation factor G OS=Escherichia coli (strain K12) GN=fusA PE=1 SV=2	382	-0.851191	pos	E4S5_pos_SCX_09	LIGHT	6239	500.295	66.5031	0.000190181	2	[AGDIAAAIGLK]	0.0721485	12	LIGHT
299	1	sp|P0A6M8|EFG_ECOLI Elongation factor G OS=Escherichia coli (strain K12) GN=fusA PE=1 SV=2	382	-0.851191	pos	E4S5_pos_SCX_09	LIGHT	7100	545.268	66.4418	0.000189964	2	[ASYTMEFLK]	0.515509	10	LIGHT
300	1	sp|P0A6M8|EFG_ECOLI Elongation factor G OS=Escherichia coli (strain K12) GN=fusA PE=1 SV=2	382	-0.851191	pos	E4S5_pos_SCX_09	LIGHT	10369	889.476	45.6743	0.000813534	2	[VLNNEIILVTCGSAFK]	-3.67469	19	LIGHT
301	1	sp|P0A6M8|EFG_ECOLI Elongation factor G OS=Escherichia coli (strain K12) GN=fusA PE=1 SV=2	382	-0.851191	pos	E4S5_pos_SCX_10	-0.822717	5100	626.359	140.563	0	2	[AKPVLLEPIMK]	-4.25527	13	HEAVY
302	1	sp|P0A6M8|EFG_ECOLI Elongation factor G OS=Escherichia coli (strain K12) GN=fusA PE=1 SV=2	382	-0.851191	pos	E4S5_pos_SCX_10	-0.753469	9462	1046.5	245.224	0	2	[INIIDTPGHVDFTIEVER]	0.732292	24	HEAVY
303	1	sp|P0A6M8|EFG_ECOLI Elongation factor G OS=Escherichia coli (strain K12) GN=fusA PE=1 SV=2	382	-0.851191	pos	E4S5_pos_SCX_10	-0.736658	5734	787.307	100.684	0	3	[IGEVHDGAATMDWMEQEQER]	-2.93435	28	HEAVY
304	1	sp|P0A6M8|EFG_ECOLI Elongation factor G OS=Escherichia coli (strain K12) GN=fusA PE=1 SV=2	382	-0.851191	pos	E4S5_pos_SCX_10	-0.867469	1630	606.301	117.142	0	2	[NIGISAHIDAGK]	-0.496214	16	HEAVY
305	1	sp|P0A6M8|EFG_ECOLI Elongation factor G OS=Escherichia coli (strain K12) GN=fusA PE=1 SV=2	382	-0.851191	pos	E4S5_pos_SCX_10	-1.57479	13897	799.421	108.727	0	2	[IATDPFVGNLTFFR]	-1.48939	18	LIGHT
306	1	sp|P0A6M8|EFG_ECOLI Elongation factor G OS=Escherichia coli (strain K12) GN=fusA PE=1 SV=2	382	-0.851191	pos	E4S5_pos_SCX_10	-1.12298	4862	726.366	123.572	0	2	[YLGGEELTEAEIK]	-1.48414	14	LIGHT
307	1	sp|P0A6M8|EFG_ECOLI Elongation factor G OS=Escherichia coli (strain K12) GN=fusA PE=1 SV=2	382	-0.851191	pos	E4S5_pos_SCX_10	-0.859793	3062	607.646	56.9109	0	3	[EFNVEANVGKPQVAYR]	-3.44463	23	LIGHT
308	1	sp|P0A6M8|EFG_ECOLI Elongation factor G OS=Escherichia coli (strain K12) GN=fusA PE=1 SV=2	382	-0.851191	pos	E4S5_pos_SCX_10	-1.26194	5686	869.45	118.019	0	2	[VYSGVVNSGDTVLNSVK]	-4.87221	20	LIGHT
309	1	sp|P0A6M8|EFG_ECOLI Elongation factor G OS=Escherichia coli (strain K12) GN=fusA PE=1 SV=2	382	-0.851191	pos	E4S5_pos_SCX_10	-0.332089	18047	896.498	114.578	0	3	[LGANPVPLQLAIGAEEHFTGVVDLVK]	0.536973	31	LIGHT
310	1	sp|P0A6M8|EFG_ECOLI Elongation factor G OS=Escherichia coli (strain K12) GN=fusA PE=1 SV=2	382	-0.851191	pos	E4S5_pos_SCX_10	-1.39094	6135	506.277	82.7976	0	2	[AGDIAAAIGLK]	-1.39651	12	HEAVY
311	1	sp|P0A6M8|EFG_ECOLI Elongation factor G OS=Escherichia coli (strain K12) GN=fusA PE=1 SV=2	382	-0.851191	pos	E4S5_pos_SCX_10	-1.26245	11689	843.443	50.3559	0.000632643	2	[MEFPEPVISIAVEPK]	-2.01775	16	LIGHT
312	1	sp|P0A6M8|EFG_ECOLI Elongation factor G OS=Escherichia coli (strain K12) GN=fusA PE=1 SV=2	382	-0.851191	pos	E4S5_pos_SCX_10	-1.10679	7874	616.995	55.888	0	3	[YLGGEELTEAEIKGALR]	-0.351446	21	LIGHT
313	1	sp|P0A6M8|EFG_ECOLI Elongation factor G OS=Escherichia coli (strain K12) GN=fusA PE=1 SV=2	382	-0.851191	pos	E4S5_pos_SCX_10	-1.38728	9562	758.401	80.8773	0	2	[AGPLAGYPVVDMGIR]	-2.32182	18	LIGHT
314	1	sp|P0A6M8|EFG_ECOLI Elongation factor G OS=Escherichia coli (strain K12) GN=fusA PE=1 SV=2	382	-0.851191	pos	E4S5_pos_SCX_10	-1.17237	7012	778	41.6156	0.000133828	3	[IGEVHDGAATMDWMEQEQER]	-4.97783	28	LIGHT
315	1	sp|P0A6M8|EFG_ECOLI Elongation factor G OS=Escherichia coli (strain K12) GN=fusA PE=1 SV=2	382	-0.851191	pos	E4S5_pos_SCX_10	-1.37124	3102	910.96	128.46	0	2	[EFNVEANVGKPQVAYR]	-8.85126	23	LIGHT
316	1	sp|P0A6M8|EFG_ECOLI Elongation factor G OS=Escherichia coli (strain K12) GN=fusA PE=1 SV=2	382	-0.851191	pos	E4S5_pos_SCX_10	-0.522916	7069	1029.99	103.931	0	2	[VEVETPEENTGDVIGDLSR]	-7.90356	23	LIGHT
317	1	sp|P0A6M8|EFG_ECOLI Elongation factor G OS=Escherichia coli (strain K12) GN=fusA PE=1 SV=2	382	-0.851191	pos	E4S5_pos_SCX_10	HEAVY	5098	417.908	178.159	0	3	[AKPVLLEPIMK]	-3.80696	13	HEAVY
318	1	sp|P0A6M8|EFG_ECOLI Elongation factor G OS=Escherichia coli (strain K12) GN=fusA PE=1 SV=2	382	-0.851191	pos	E4S5_pos_SCX_10	HEAVY	9460	698.005	200.796	0	3	[INIIDTPGHVDFTIEVER]	-0.0193723	24	HEAVY
319	1	sp|P0A6M8|EFG_ECOLI Elongation factor G OS=Escherichia coli (strain K12) GN=fusA PE=1 SV=2	382	-0.851191	pos	E4S5_pos_SCX_10	HEAVY	7188	877.395	104.533	0	2	[YDEAPSNVAQAVIEAR]	-2.97629	21	HEAVY
320	1	sp|P0A6M8|EFG_ECOLI Elongation factor G OS=Escherichia coli (strain K12) GN=fusA PE=1 SV=2	382	-0.851191	pos	E4S5_pos_SCX_11	-0.406024	3072	603.309	128.72	0	2	[ILFYTGVNHK]	-0.537948	14	HEAVY
321	1	sp|P0A6M8|EFG_ECOLI Elongation factor G OS=Escherichia coli (strain K12) GN=fusA PE=1 SV=2	382	-0.851191	pos	E4S5_pos_SCX_11	-0.745228	5648	658.621	114.439	0	3	[LHFGSYHDVDSSELAFK]	-2.49056	22	HEAVY
322	1	sp|P0A6M8|EFG_ECOLI Elongation factor G OS=Escherichia coli (strain K12) GN=fusA PE=1 SV=2	382	-0.851191	pos	E4S5_pos_SCX_11	-0.737587	5698	488.736	36.6759	0.000234821	4	[LHFGSYHDVDSSELAFK]	1.62776	22	LIGHT
323	1	sp|P0A6M8|EFG_ECOLI Elongation factor G OS=Escherichia coli (strain K12) GN=fusA PE=1 SV=2	382	-0.851191	pos	E4S5_pos_SCX_11	-0.725456	9499	1034.54	248.244	0	2	[INIIDTPGHVDFTIEVER]	-0.566854	24	LIGHT
324	1	sp|P0A6M8|EFG_ECOLI Elongation factor G OS=Escherichia coli (strain K12) GN=fusA PE=1 SV=2	382	-0.851191	pos	E4S5_pos_SCX_11	-0.764517	7685	776.335	161.194	0	2	[HASDDEPFSALAFK]	-2.40541	17	HEAVY
325	1	sp|P0A6M8|EFG_ECOLI Elongation factor G OS=Escherichia coli (strain K12) GN=fusA PE=1 SV=2	382	-0.851191	pos	E4S5_pos_SCX_11	-0.745983	18040	672.628	93.3028	0	4	[LGANPVPLQLAIGAEEHFTGVVDLVK]	4.62753	31	LIGHT
326	1	sp|P0A6M8|EFG_ECOLI Elongation factor G OS=Escherichia coli (strain K12) GN=fusA PE=1 SV=2	382	-0.851191	pos	E4S5_pos_SCX_11	-0.810631	5453	413.59	99.6324	0	3	[AKPVLLEPIMK]	0.588565	13	LIGHT
327	1	sp|P0A6M8|EFG_ECOLI Elongation factor G OS=Escherichia coli (strain K12) GN=fusA PE=1 SV=2	382	-0.851191	pos	E4S5_pos_SCX_11	-0.902744	5652	787.307	98.1925	0	3	[IGEVHDGAATMDWMEQEQER]	-3.18063	28	HEAVY
328	1	sp|P0A6M8|EFG_ECOLI Elongation factor G OS=Escherichia coli (strain K12) GN=fusA PE=1 SV=2	382	-0.851191	pos	E4S5_pos_SCX_11	-1.04052	12972	1031.52	229.104	0	2	[IHAEVPLSEMFGYATQLR]	-0.725247	24	LIGHT
329	1	sp|P0A6M8|EFG_ECOLI Elongation factor G OS=Escherichia coli (strain K12) GN=fusA PE=1 SV=2	382	-0.851191	pos	E4S5_pos_SCX_11	-1.05698	5384	626.36	32.3346	0.0024123	2	[AKPVLLEPIMK]	-1.95527	13	HEAVY
330	1	sp|P0A6M8|EFG_ECOLI Elongation factor G OS=Escherichia coli (strain K12) GN=fusA PE=1 SV=2	382	-0.851191	pos	E4S5_pos_SCX_11	-1.15372	4960	726.364	115.992	0	2	[YLGGEELTEAEIK]	-3.40664	14	LIGHT
331	1	sp|P0A6M8|EFG_ECOLI Elongation factor G OS=Escherichia coli (strain K12) GN=fusA PE=1 SV=2	382	-0.851191	pos	E4S5_pos_SCX_11	-1.03673	5684	976.456	162.525	0	2	[LHFGSYHDVDSSELAFK]	-6.62801	22	LIGHT
332	1	sp|P0A6M8|EFG_ECOLI Elongation factor G OS=Escherichia coli (strain K12) GN=fusA PE=1 SV=2	382	-0.851191	pos	E4S5_pos_SCX_11	-0.865778	5640	869.45	151.406	0	2	[VYSGVVNSGDTVLNSVK]	-4.67016	20	LIGHT
333	1	sp|P0A6M8|EFG_ECOLI Elongation factor G OS=Escherichia coli (strain K12) GN=fusA PE=1 SV=2	382	-0.851191	pos	E4S5_pos_SCX_11	-1.30773	1643	501.742	38.4232	0.000184619	4	[REFNVEANVGKPQVAYR]	-0.96478	27	HEAVY
334	1	sp|P0A6M8|EFG_ECOLI Elongation factor G OS=Escherichia coli (strain K12) GN=fusA PE=1 SV=2	382	-0.851191	pos	E4S5_pos_SCX_11	-1.22674	11647	843.442	63.2429	0.000222362	2	[MEFPEPVISIAVEPK]	-2.52668	16	LIGHT
335	1	sp|P0A6M8|EFG_ECOLI Elongation factor G OS=Escherichia coli (strain K12) GN=fusA PE=1 SV=2	382	-0.851191	pos	E4S5_pos_SCX_11	-1.40288	3052	607.645	20.8251	0.00872584	3	[EFNVEANVGKPQVAYR]	-4.69018	23	LIGHT
336	1	sp|P0A6M8|EFG_ECOLI Elongation factor G OS=Escherichia coli (strain K12) GN=fusA PE=1 SV=2	382	-0.851191	pos	E4S5_pos_SCX_11	-0.617789	12370	935.121	34.3307	0.000440693	3	[ASYTMEFLKYDEAPSNVAQAVIEAR]	-4.17176	31	LIGHT
337	1	sp|P0A6M8|EFG_ECOLI Elongation factor G OS=Escherichia coli (strain K12) GN=fusA PE=1 SV=2	382	-0.851191	pos	E4S5_pos_SCX_11	-0.85747	3797	774.066	52.3426	8.9518e-05	3	[EFNVEANVGKPQVAYRETIR]	-8.96433	30	LIGHT
338	1	sp|P0A6M8|EFG_ECOLI Elongation factor G OS=Escherichia coli (strain K12) GN=fusA PE=1 SV=2	382	-0.851191	pos	E4S5_pos_SCX_11	-0.601946	23397	896.492	44.3385	0.000144263	3	[LGANPVPLQLAIGAEEHFTGVVDLVK]	-6.11484	31	LIGHT
339	1	sp|P0A6M8|EFG_ECOLI Elongation factor G OS=Escherichia coli (strain K12) GN=fusA PE=1 SV=2	382	-0.851191	pos	E4S5_pos_SCX_11	HEAVY	3252	402.54	60.8678	0	3	[ILFYTGVNHK]	-3.89944	14	HEAVY
340	1	sp|P0A6M8|EFG_ECOLI Elongation factor G OS=Escherichia coli (strain K12) GN=fusA PE=1 SV=2	382	-0.851191	pos	E4S5_pos_SCX_11	HEAVY	3658	402.54	43.9829	0.000142803	3	[ILFYTGVNHK]	-4.68777	14	HEAVY
341	1	sp|P0A6M8|EFG_ECOLI Elongation factor G OS=Escherichia coli (strain K12) GN=fusA PE=1 SV=2	382	-0.851191	pos	E4S5_pos_SCX_11	LIGHT	7586	512.245	71.3374	0	3	[HASDDEPFSALAFK]	2.94207	17	LIGHT
342	1	sp|P0A6M8|EFG_ECOLI Elongation factor G OS=Escherichia coli (strain K12) GN=fusA PE=1 SV=2	382	-0.851191	pos	E4S5_pos_SCX_11	HEAVY	7693	517.893	86.8102	0	3	[HASDDEPFSALAFK]	-1.35537	17	HEAVY
343	1	sp|P0A6M8|EFG_ECOLI Elongation factor G OS=Escherichia coli (strain K12) GN=fusA PE=1 SV=2	382	-0.851191	pos	E4S5_pos_SCX_11	HEAVY	1191	606.3	101.094	0	2	[NIGISAHIDAGK]	-1.70662	16	HEAVY
344	1	sp|P0A6M8|EFG_ECOLI Elongation factor G OS=Escherichia coli (strain K12) GN=fusA PE=1 SV=2	382	-0.851191	pos	E4S5_pos_SCX_11	HEAVY	9491	698.004	173.124	0	3	[INIIDTPGHVDFTIEVER]	-1.53277	24	HEAVY
345	1	sp|P0A6M8|EFG_ECOLI Elongation factor G OS=Escherichia coli (strain K12) GN=fusA PE=1 SV=2	382	-0.851191	pos	E4S5_pos_SCX_11	HEAVY	12939	695.995	109.92	0	3	[IHAEVPLSEMFGYATQLR]	0.171212	24	HEAVY
346	1	sp|P0A6M8|EFG_ECOLI Elongation factor G OS=Escherichia coli (strain K12) GN=fusA PE=1 SV=2	382	-0.851191	pos	E4S5_pos_SCX_11	LIGHT	13792	799.421	48.1442	0.000643413	2	[IATDPFVGNLTFFR]	-1.89828	18	LIGHT
347	1	sp|P0A6M8|EFG_ECOLI Elongation factor G OS=Escherichia coli (strain K12) GN=fusA PE=1 SV=2	382	-0.851191	pos	E4S5_pos_SCX_11	HEAVY	18400	906.799	85.7033	0	3	[LGANPVPLQLAIGAEEHFTGVVDLVK]	-0.75879	31	HEAVY
348	1	sp|P0A6M8|EFG_ECOLI Elongation factor G OS=Escherichia coli (strain K12) GN=fusA PE=1 SV=2	382	-0.851191	pos	E4S5_pos_SCX_12	-0.784054	7503	776.335	178.957	0	2	[HASDDEPFSALAFK]	-3.25614	17	HEAVY
349	1	sp|P0A6M8|EFG_ECOLI Elongation factor G OS=Escherichia coli (strain K12) GN=fusA PE=1 SV=2	382	-0.851191	pos	E4S5_pos_SCX_12	-0.801509	5621	658.62	150.509	0	3	[LHFGSYHDVDSSELAFK]	-3.29647	22	HEAVY
350	1	sp|P0A6M8|EFG_ECOLI Elongation factor G OS=Escherichia coli (strain K12) GN=fusA PE=1 SV=2	382	-0.851191	pos	E4S5_pos_SCX_12	-0.692478	9319	698.004	152.847	0	3	[INIIDTPGHVDFTIEVER]	-1.64147	24	HEAVY
351	1	sp|P0A6M8|EFG_ECOLI Elongation factor G OS=Escherichia coli (strain K12) GN=fusA PE=1 SV=2	382	-0.851191	pos	E4S5_pos_SCX_12	-0.712192	12616	1043.49	256.227	0	2	[IHAEVPLSEMFGYATQLR]	-2.29161	24	HEAVY
352	1	sp|P0A6M8|EFG_ECOLI Elongation factor G OS=Escherichia coli (strain K12) GN=fusA PE=1 SV=2	382	-0.851191	pos	E4S5_pos_SCX_12	-0.931217	3207	397.888	43.712	0.000141715	3	[ILFYTGVNHK]	-1.13699	14	LIGHT
353	1	sp|P0A6M8|EFG_ECOLI Elongation factor G OS=Escherichia coli (strain K12) GN=fusA PE=1 SV=2	382	-0.851191	pos	E4S5_pos_SCX_12	-0.766942	5660	787.307	85.5081	0	3	[IGEVHDGAATMDWMEQEQER]	-3.63158	28	HEAVY
354	1	sp|P0A6M8|EFG_ECOLI Elongation factor G OS=Escherichia coli (strain K12) GN=fusA PE=1 SV=2	382	-0.851191	pos	E4S5_pos_SCX_12	-0.735748	17732	672.627	72.3145	0	4	[LGANPVPLQLAIGAEEHFTGVVDLVK]	3.09734	31	LIGHT
355	1	sp|P0A6M8|EFG_ECOLI Elongation factor G OS=Escherichia coli (strain K12) GN=fusA PE=1 SV=2	382	-0.851191	pos	E4S5_pos_SCX_12	-0.410904	20472	1255.64	73.571	0	3	[GVQAMLDAVIDYLPSPVDVPAINGILDDGKDTPAER]	-0.278799	42	LIGHT
356	1	sp|P0A6M8|EFG_ECOLI Elongation factor G OS=Escherichia coli (strain K12) GN=fusA PE=1 SV=2	382	-0.851191	pos	E4S5_pos_SCX_12	-0.980505	5580	869.451	132.918	0	2	[VYSGVVNSGDTVLNSVK]	-3.60499	20	LIGHT
357	1	sp|P0A6M8|EFG_ECOLI Elongation factor G OS=Escherichia coli (strain K12) GN=fusA PE=1 SV=2	382	-0.851191	pos	E4S5_pos_SCX_12	-1.1	9336	1034.53	171.779	0	2	[INIIDTPGHVDFTIEVER]	-4.06796	24	LIGHT
358	1	sp|P0A6M8|EFG_ECOLI Elongation factor G OS=Escherichia coli (strain K12) GN=fusA PE=1 SV=2	382	-0.851191	pos	E4S5_pos_SCX_12	-1.22837	4737	726.363	75.7559	0.000116258	2	[YLGGEELTEAEIK]	-5.59233	14	LIGHT
359	1	sp|P0A6M8|EFG_ECOLI Elongation factor G OS=Escherichia coli (strain K12) GN=fusA PE=1 SV=2	382	-0.851191	pos	E4S5_pos_SCX_12	-1.26867	5630	976.457	168.67	0	2	[LHFGSYHDVDSSELAFK]	-5.73596	22	LIGHT
360	1	sp|P0A6M8|EFG_ECOLI Elongation factor G OS=Escherichia coli (strain K12) GN=fusA PE=1 SV=2	382	-0.851191	pos	E4S5_pos_SCX_12	-1.08263	3294	456.287	50.0192	8.4185e-05	3	[KAKPVLLEPIMK]	-1.55243	15	LIGHT
361	1	sp|P0A6M8|EFG_ECOLI Elongation factor G OS=Escherichia coli (strain K12) GN=fusA PE=1 SV=2	382	-0.851191	pos	E4S5_pos_SCX_12	-0.72706	1552	501.742	36.3969	0.000232959	4	[REFNVEANVGKPQVAYR]	-1.06016	27	HEAVY
362	1	sp|P0A6M8|EFG_ECOLI Elongation factor G OS=Escherichia coli (strain K12) GN=fusA PE=1 SV=2	382	-0.851191	pos	E4S5_pos_SCX_12	-1.38232	3229	596.327	32.5419	0.00239267	2	[ILFYTGVNHK]	-4.43514	14	LIGHT
363	1	sp|P0A6M8|EFG_ECOLI Elongation factor G OS=Escherichia coli (strain K12) GN=fusA PE=1 SV=2	382	-0.851191	pos	E4S5_pos_SCX_12	-1.34527	11362	843.443	27.8687	0.00396525	2	[MEFPEPVISIAVEPK]	-1.8112	16	LIGHT
364	1	sp|P0A6M8|EFG_ECOLI Elongation factor G OS=Escherichia coli (strain K12) GN=fusA PE=1 SV=2	382	-0.851191	pos	E4S5_pos_SCX_12	-0.37282	1554	668.653	43.9035	0.000142558	3	[REFNVEANVGKPQVAYR]	-3.13127	27	HEAVY
365	1	sp|P0A6M8|EFG_ECOLI Elongation factor G OS=Escherichia coli (strain K12) GN=fusA PE=1 SV=2	382	-0.851191	pos	E4S5_pos_SCX_12	-0.190853	20152	1255.63	80.8463	0	3	[GVQAMLDAVIDYLPSPVDVPAINGILDDGKDTPAER]	-5.2822	42	LIGHT
366	1	sp|P0A6M8|EFG_ECOLI Elongation factor G OS=Escherichia coli (strain K12) GN=fusA PE=1 SV=2	382	-0.851191	pos	E4S5_pos_SCX_12	LIGHT	5684	488.736	49.0631	8.1924e-05	4	[LHFGSYHDVDSSELAFK]	1.90003	22	LIGHT
367	1	sp|P0A6M8|EFG_ECOLI Elongation factor G OS=Escherichia coli (strain K12) GN=fusA PE=1 SV=2	382	-0.851191	pos	E4S5_pos_SCX_12	HEAVY	5620	494.218	23.5815	0.00485566	4	[LHFGSYHDVDSSELAFK]	-2.1259	22	HEAVY
368	1	sp|P0A6M8|EFG_ECOLI Elongation factor G OS=Escherichia coli (strain K12) GN=fusA PE=1 SV=2	382	-0.851191	pos	E4S5_pos_SCX_12	LIGHT	7743	512.246	87.7849	0	3	[HASDDEPFSALAFK]	3.37444	17	LIGHT
369	1	sp|P0A6M8|EFG_ECOLI Elongation factor G OS=Escherichia coli (strain K12) GN=fusA PE=1 SV=2	382	-0.851191	pos	E4S5_pos_SCX_12	HEAVY	7495	517.893	99.2244	0	3	[HASDDEPFSALAFK]	-2.348	17	HEAVY
370	1	sp|P0A6M8|EFG_ECOLI Elongation factor G OS=Escherichia coli (strain K12) GN=fusA PE=1 SV=2	382	-0.851191	pos	E4S5_pos_SCX_12	LIGHT	12653	516.267	78.5362	0	4	[IHAEVPLSEMFGYATQLR]	2.63828	24	LIGHT
371	1	sp|P0A6M8|EFG_ECOLI Elongation factor G OS=Escherichia coli (strain K12) GN=fusA PE=1 SV=2	382	-0.851191	pos	E4S5_pos_SCX_12	LIGHT	1214	598.324	22.2287	0.00775624	2	[NIGISAHIDAGK]	-1.52345	16	LIGHT
372	1	sp|P0A6M8|EFG_ECOLI Elongation factor G OS=Escherichia coli (strain K12) GN=fusA PE=1 SV=2	382	-0.851191	pos	E4S5_pos_SCX_12	LIGHT	5657	1166.49	121.614	0	2	[IGEVHDGAATMDWMEQEQER]	-9.77827	28	LIGHT
373	1	sp|P0A6M8|EFG_ECOLI Elongation factor G OS=Escherichia coli (strain K12) GN=fusA PE=1 SV=2	382	-0.851191	pos	E4S5_pos_SCX_12	LIGHT	7738	734.358	29.5205	0.00146127	3	[GQYGHVVIDMYPLEPGSNPK]	-4.65311	25	LIGHT
374	1	sp|P0A6M8|EFG_ECOLI Elongation factor G OS=Escherichia coli (strain K12) GN=fusA PE=1 SV=2	382	-0.851191	pos	E4S5_pos_SCX_12	LIGHT	12792	688.021	135.299	0	3	[IHAEVPLSEMFGYATQLR]	3.45064	24	LIGHT
375	1	sp|P0A6M8|EFG_ECOLI Elongation factor G OS=Escherichia coli (strain K12) GN=fusA PE=1 SV=2	382	-0.851191	pos	E4S5_pos_SCX_12	HEAVY	12612	695.994	175.896	0	3	[IHAEVPLSEMFGYATQLR]	-2.35962	24	HEAVY
376	1	sp|P0A6M8|EFG_ECOLI Elongation factor G OS=Escherichia coli (strain K12) GN=fusA PE=1 SV=2	382	-0.851191	pos	E4S5_pos_SCX_12	LIGHT	12077	935.12	31.9861	0.000778887	3	[ASYTMEFLKYDEAPSNVAQAVIEAR]	-5.10574	31	LIGHT
377	1	sp|P0A6M8|EFG_ECOLI Elongation factor G OS=Escherichia coli (strain K12) GN=fusA PE=1 SV=2	382	-0.851191	pos	E4S5_pos_SCX_load	-1.1367	6313	698.001	51.2138	8.6888e-05	3	[INIIDTPGHVDFTIEVER]	-6.00961	24	HEAVY
378	1	sp|P0A6M8|EFG_ECOLI Elongation factor G OS=Escherichia coli (strain K12) GN=fusA PE=1 SV=2	382	-0.851191	pos	E4S5_pos_SCX_load	-1.12941	8148	851.414	62.5308	0.00021911	2	[MEFPEPVISIAVEPK]	-7.50182	16	HEAVY
379	1	sp|P0A6M8|EFG_ECOLI Elongation factor G OS=Escherichia coli (strain K12) GN=fusA PE=1 SV=2	382	-0.851191	pos	E4S5_pos_SCX_load	LIGHT	3656	500.293	31.2112	0.00271799	2	[AGDIAAAIGLK]	-4.4064	12	LIGHT
380	1	sp|P0A6M8|EFG_ECOLI Elongation factor G OS=Escherichia coli (strain K12) GN=fusA PE=1 SV=2	382	-0.851191	pos	E4S5_pos_SCX_load	LIGHT	3272	869.448	21.3946	0.00897677	2	[VYSGVVNSGDTVLNSVK]	-6.95597	20	LIGHT
381	1	sp|P0A6M8|EFG_ECOLI Elongation factor G OS=Escherichia coli (strain K12) GN=fusA PE=1 SV=2	382	-0.851191	pos	E4S5_pos_SCX_load	LIGHT	9461	688.014	42.6036	0.000137536	3	[IHAEVPLSEMFGYATQLR]	-7.20363	24	LIGHT
382	1	sp|P0A6M8|EFG_ECOLI Elongation factor G OS=Escherichia coli (strain K12) GN=fusA PE=1 SV=2	382	-0.851191	pos	E4S5_pos_SCX_load	LIGHT	10160	799.415	35.4667	0.00184635	2	[IATDPFVGNLTFFR]	-8.97705	18	LIGHT
383	2	sp|P0CE47|EFTU1_ECOLI Elongation factor Tu 1 OS=Escherichia coli (strain K12) GN=tufA PE=1 SV=1 ||||| sp|P0CE48|EFTU2_ECOLI Elongation factor Tu 2 OS=Escherichia coli (strain K12) GN=tufB PE=1 SV=1	358	-0.0348951	ib	E4S5_IB_C18_load	2.27785	20703	659.374	99.4976	0	2	[TTLTAAITTVLAK]	-0.825042	14	HEAVY
384	2	sp|P0CE47|EFTU1_ECOLI Elongation factor Tu 1 OS=Escherichia coli (strain K12) GN=tufA PE=1 SV=1 ||||| sp|P0CE48|EFTU2_ECOLI Elongation factor Tu 2 OS=Escherichia coli (strain K12) GN=tufB PE=1 SV=1	358	-0.0348951	ib	E4S5_IB_C18_load	LIGHT	8780	609.782	23.2742	0.00674795	2	[ALEGDAEWEAK]	-5.42811	13	LIGHT
385	2	sp|P0CE47|EFTU1_ECOLI Elongation factor Tu 1 OS=Escherichia coli (strain K12) GN=tufA PE=1 SV=1 ||||| sp|P0CE48|EFTU2_ECOLI Elongation factor Tu 2 OS=Escherichia coli (strain K12) GN=tufB PE=1 SV=1	358	-0.0348951	ib	E4S5_IB_C18_load	HEAVY	17961	613.301	42.639	0.000994352	2	[FESEVYILSK]	-2.83096	11	HEAVY
386	2	sp|P0CE47|EFTU1_ECOLI Elongation factor Tu 1 OS=Escherichia coli (strain K12) GN=tufA PE=1 SV=1 ||||| sp|P0CE48|EFTU2_ECOLI Elongation factor Tu 2 OS=Escherichia coli (strain K12) GN=tufB PE=1 SV=1	358	-0.0348951	ib	E4S5_IB_C18_load	HEAVY	18086	993.445	66.9939	0.000192091	2	[ELLSQYDFPGDDTPIVR]	-7.87736	21	HEAVY
387	2	sp|P0CE47|EFTU1_ECOLI Elongation factor Tu 1 OS=Escherichia coli (strain K12) GN=tufA PE=1 SV=1 ||||| sp|P0CE48|EFTU2_ECOLI Elongation factor Tu 2 OS=Escherichia coli (strain K12) GN=tufB PE=1 SV=1	358	-0.0348951	ib	E4S5_IB_SCX_01	HEAVY	16240	993.447	72.9618	0.00010906	2	[ELLSQYDFPGDDTPIVR]	-5.64438	21	HEAVY
388	2	sp|P0CE47|EFTU1_ECOLI Elongation factor Tu 1 OS=Escherichia coli (strain K12) GN=tufA PE=1 SV=1 ||||| sp|P0CE48|EFTU2_ECOLI Elongation factor Tu 2 OS=Escherichia coli (strain K12) GN=tufB PE=1 SV=1	358	-0.0348951	ib	E4S5_IB_SCX_01	HEAVY	16465	1286.58	58.9699	0.000286625	2	[TTDVTGTIELPEGVEMVMPGDNIK]	-3.17433	26	HEAVY
389	2	sp|P0CE47|EFTU1_ECOLI Elongation factor Tu 1 OS=Escherichia coli (strain K12) GN=tufA PE=1 SV=1 ||||| sp|P0CE48|EFTU2_ECOLI Elongation factor Tu 2 OS=Escherichia coli (strain K12) GN=tufB PE=1 SV=1	358	-0.0348951	ib	E4S5_IB_SCX_01	HEAVY	17864	393.194	30.4626	0.00292589	2	[HTPFFK]	-2.55917	9	HEAVY
390	2	sp|P0CE47|EFTU1_ECOLI Elongation factor Tu 1 OS=Escherichia coli (strain K12) GN=tufA PE=1 SV=1 ||||| sp|P0CE48|EFTU2_ECOLI Elongation factor Tu 2 OS=Escherichia coli (strain K12) GN=tufB PE=1 SV=1	358	-0.0348951	ib	E4S5_IB_SCX_01	HEAVY	18517	659.373	39.234	0.00141723	2	[TTLTAAITTVLAK]	-2.04202	14	HEAVY
391	2	sp|P0CE47|EFTU1_ECOLI Elongation factor Tu 1 OS=Escherichia coli (strain K12) GN=tufA PE=1 SV=1 ||||| sp|P0CE48|EFTU2_ECOLI Elongation factor Tu 2 OS=Escherichia coli (strain K12) GN=tufB PE=1 SV=1	358	-0.0348951	ib	E4S5_IB_SCX_02	3.14303	7762	982.979	118.755	0	2	[ELLSQYDFPGDDTPIVR]	-5.18429	21	LIGHT
392	2	sp|P0CE47|EFTU1_ECOLI Elongation factor Tu 1 OS=Escherichia coli (strain K12) GN=tufA PE=1 SV=1 ||||| sp|P0CE48|EFTU2_ECOLI Elongation factor Tu 2 OS=Escherichia coli (strain K12) GN=tufB PE=1 SV=1	358	-0.0348951	ib	E4S5_IB_SCX_02	3.01674	3403	592.313	107.546	0	2	[VGEEVEIVGIK]	-1.75119	12	HEAVY
393	2	sp|P0CE47|EFTU1_ECOLI Elongation factor Tu 1 OS=Escherichia coli (strain K12) GN=tufA PE=1 SV=1 ||||| sp|P0CE48|EFTU2_ECOLI Elongation factor Tu 2 OS=Escherichia coli (strain K12) GN=tufB PE=1 SV=1	358	-0.0348951	ib	E4S5_IB_SCX_02	HEAVY	7861	662.636	28.6177	0.00180876	3	[ELLSQYDFPGDDTPIVR]	-1.77595	21	HEAVY
394	2	sp|P0CE47|EFTU1_ECOLI Elongation factor Tu 1 OS=Escherichia coli (strain K12) GN=tufA PE=1 SV=1 ||||| sp|P0CE48|EFTU2_ECOLI Elongation factor Tu 2 OS=Escherichia coli (strain K12) GN=tufB PE=1 SV=1	358	-0.0348951	ib	E4S5_IB_SCX_03	1.96109	3256	592.314	160.728	0	2	[VGEEVEIVGIK]	-1.21154	12	HEAVY
395	2	sp|P0CE47|EFTU1_ECOLI Elongation factor Tu 1 OS=Escherichia coli (strain K12) GN=tufA PE=1 SV=1 ||||| sp|P0CE48|EFTU2_ECOLI Elongation factor Tu 2 OS=Escherichia coli (strain K12) GN=tufB PE=1 SV=1	358	-0.0348951	ib	E4S5_IB_SCX_03	2.66694	8634	993.45	84.3884	0	2	[ELLSQYDFPGDDTPIVR]	-2.29953	21	HEAVY
396	2	sp|P0CE47|EFTU1_ECOLI Elongation factor Tu 1 OS=Escherichia coli (strain K12) GN=tufA PE=1 SV=1 ||||| sp|P0CE48|EFTU2_ECOLI Elongation factor Tu 2 OS=Escherichia coli (strain K12) GN=tufB PE=1 SV=1	358	-0.0348951	ib	E4S5_IB_SCX_03	2.58127	11109	659.374	95.0091	0	2	[TTLTAAITTVLAK]	-1.42388	14	HEAVY
397	2	sp|P0CE47|EFTU1_ECOLI Elongation factor Tu 1 OS=Escherichia coli (strain K12) GN=tufA PE=1 SV=1 ||||| sp|P0CE48|EFTU2_ECOLI Elongation factor Tu 2 OS=Escherichia coli (strain K12) GN=tufB PE=1 SV=1	358	-0.0348951	ib	E4S5_IB_SCX_03	1.43468	16103	981.509	28.3236	0.0037098	2	[ILELAGFLDSYIPEPER]	-6.14292	20	LIGHT
398	2	sp|P0CE47|EFTU1_ECOLI Elongation factor Tu 1 OS=Escherichia coli (strain K12) GN=tufA PE=1 SV=1 ||||| sp|P0CE48|EFTU2_ECOLI Elongation factor Tu 2 OS=Escherichia coli (strain K12) GN=tufB PE=1 SV=1	358	-0.0348951	ib	E4S5_IB_SCX_03	HEAVY	1359	616.265	79.3239	0	2	[ALEGDAEWEAK]	-1.45785	13	HEAVY
399	2	sp|P0CE47|EFTU1_ECOLI Elongation factor Tu 1 OS=Escherichia coli (strain K12) GN=tufA PE=1 SV=1 ||||| sp|P0CE48|EFTU2_ECOLI Elongation factor Tu 2 OS=Escherichia coli (strain K12) GN=tufB PE=1 SV=1	358	-0.0348951	ib	E4S5_IB_SCX_03	HEAVY	1037	696.296	67.7449	0.00019497	2	[AFDQIDNAPEEK]	-2.75815	15	HEAVY
400	2	sp|P0CE47|EFTU1_ECOLI Elongation factor Tu 1 OS=Escherichia coli (strain K12) GN=tufA PE=1 SV=1 ||||| sp|P0CE48|EFTU2_ECOLI Elongation factor Tu 2 OS=Escherichia coli (strain K12) GN=tufB PE=1 SV=1	358	-0.0348951	ib	E4S5_IB_SCX_03	HEAVY	14717	921.416	37.8513	0.00018179	3	[NMITGAAQMDGAILVVAATDGPMPQTR]	-3.37797	33	HEAVY
401	2	sp|P0CE47|EFTU1_ECOLI Elongation factor Tu 1 OS=Escherichia coli (strain K12) GN=tufA PE=1 SV=1 ||||| sp|P0CE48|EFTU2_ECOLI Elongation factor Tu 2 OS=Escherichia coli (strain K12) GN=tufB PE=1 SV=1	358	-0.0348951	ib	E4S5_IB_SCX_03	LIGHT	14820	910.447	29.6352	0.00136762	3	[NMITGAAQMDGAILVVAATDGPMPQTR]	-5.61436	33	LIGHT
402	2	sp|P0CE47|EFTU1_ECOLI Elongation factor Tu 1 OS=Escherichia coli (strain K12) GN=tufA PE=1 SV=1 ||||| sp|P0CE48|EFTU2_ECOLI Elongation factor Tu 2 OS=Escherichia coli (strain K12) GN=tufB PE=1 SV=1	358	-0.0348951	ib	E4S5_IB_SCX_03	HEAVY	14825	921.416	37.6505	0.000180846	3	[NMITGAAQMDGAILVVAATDGPMPQTR]	-4.32186	33	HEAVY
403	2	sp|P0CE47|EFTU1_ECOLI Elongation factor Tu 1 OS=Escherichia coli (strain K12) GN=tufA PE=1 SV=1 ||||| sp|P0CE48|EFTU2_ECOLI Elongation factor Tu 2 OS=Escherichia coli (strain K12) GN=tufB PE=1 SV=1	358	-0.0348951	ib	E4S5_IB_SCX_03	HEAVY	15106	921.416	22.6488	0.00579853	3	[NMITGAAQMDGAILVVAATDGPMPQTR]	-4.35258	33	HEAVY
404	2	sp|P0CE47|EFTU1_ECOLI Elongation factor Tu 1 OS=Escherichia coli (strain K12) GN=tufA PE=1 SV=1 ||||| sp|P0CE48|EFTU2_ECOLI Elongation factor Tu 2 OS=Escherichia coli (strain K12) GN=tufB PE=1 SV=1	358	-0.0348951	ib	E4S5_IB_SCX_03	HEAVY	16645	921.417	21.4983	0.00752934	3	[NMITGAAQMDGAILVVAATDGPMPQTR]	-3.29635	33	HEAVY
405	2	sp|P0CE47|EFTU1_ECOLI Elongation factor Tu 1 OS=Escherichia coli (strain K12) GN=tufA PE=1 SV=1 ||||| sp|P0CE48|EFTU2_ECOLI Elongation factor Tu 2 OS=Escherichia coli (strain K12) GN=tufB PE=1 SV=1	358	-0.0348951	ib	E4S5_IB_SCX_04	2.19145	5319	613.299	122.981	0	2	[FESEVYILSK]	-5.20553	11	HEAVY
406	2	sp|P0CE47|EFTU1_ECOLI Elongation factor Tu 1 OS=Escherichia coli (strain K12) GN=tufA PE=1 SV=1 ||||| sp|P0CE48|EFTU2_ECOLI Elongation factor Tu 2 OS=Escherichia coli (strain K12) GN=tufB PE=1 SV=1	358	-0.0348951	ib	E4S5_IB_SCX_04	1.81335	11436	659.374	82.2641	0	2	[TTLTAAITTVLAK]	-0.696872	14	HEAVY
407	2	sp|P0CE47|EFTU1_ECOLI Elongation factor Tu 1 OS=Escherichia coli (strain K12) GN=tufA PE=1 SV=1 ||||| sp|P0CE48|EFTU2_ECOLI Elongation factor Tu 2 OS=Escherichia coli (strain K12) GN=tufB PE=1 SV=1	358	-0.0348951	ib	E4S5_IB_SCX_04	3.02441	3927	592.312	50.9717	0.000568492	2	[VGEEVEIVGIK]	-3.5279	12	HEAVY
408	2	sp|P0CE47|EFTU1_ECOLI Elongation factor Tu 1 OS=Escherichia coli (strain K12) GN=tufA PE=1 SV=1 ||||| sp|P0CE48|EFTU2_ECOLI Elongation factor Tu 2 OS=Escherichia coli (strain K12) GN=tufB PE=1 SV=1	358	-0.0348951	ib	E4S5_IB_SCX_04	2.36607	11467	439.919	34.2754	0.00044011	3	[TTLTAAITTVLAK]	-0.0264743	14	HEAVY
409	2	sp|P0CE47|EFTU1_ECOLI Elongation factor Tu 1 OS=Escherichia coli (strain K12) GN=tufA PE=1 SV=1 ||||| sp|P0CE48|EFTU2_ECOLI Elongation factor Tu 2 OS=Escherichia coli (strain K12) GN=tufB PE=1 SV=1	358	-0.0348951	ib	E4S5_IB_SCX_04	-0.139389	13778	910.448	35.5975	0.000341588	3	[NMITGAAQMDGAILVVAATDGPMPQTR]	-4.80976	33	LIGHT
410	2	sp|P0CE47|EFTU1_ECOLI Elongation factor Tu 1 OS=Escherichia coli (strain K12) GN=tufA PE=1 SV=1 ||||| sp|P0CE48|EFTU2_ECOLI Elongation factor Tu 2 OS=Escherichia coli (strain K12) GN=tufB PE=1 SV=1	358	-0.0348951	ib	E4S5_IB_SCX_04	0.72672	15879	714.033	31.001	0.000859103	3	[AIDKPFLLPIEDVFSISGR]	-5.72349	23	HEAVY
411	2	sp|P0CE47|EFTU1_ECOLI Elongation factor Tu 1 OS=Escherichia coli (strain K12) GN=tufA PE=1 SV=1 ||||| sp|P0CE48|EFTU2_ECOLI Elongation factor Tu 2 OS=Escherichia coli (strain K12) GN=tufB PE=1 SV=1	358	-0.0348951	ib	E4S5_IB_SCX_04	HEAVY	1440	616.265	82.0242	0	2	[ALEGDAEWEAK]	-2.1302	13	HEAVY
412	2	sp|P0CE47|EFTU1_ECOLI Elongation factor Tu 1 OS=Escherichia coli (strain K12) GN=tufA PE=1 SV=1 ||||| sp|P0CE48|EFTU2_ECOLI Elongation factor Tu 2 OS=Escherichia coli (strain K12) GN=tufB PE=1 SV=1	358	-0.0348951	ib	E4S5_IB_SCX_04	HEAVY	1916	616.264	43.6872	0.000883897	2	[ALEGDAEWEAK]	-3.76882	13	HEAVY
413	2	sp|P0CE47|EFTU1_ECOLI Elongation factor Tu 1 OS=Escherichia coli (strain K12) GN=tufA PE=1 SV=1 ||||| sp|P0CE48|EFTU2_ECOLI Elongation factor Tu 2 OS=Escherichia coli (strain K12) GN=tufB PE=1 SV=1	358	-0.0348951	ib	E4S5_IB_SCX_04	LIGHT	9110	982.977	58.2273	0.000323019	2	[ELLSQYDFPGDDTPIVR]	-7.06721	21	LIGHT
414	2	sp|P0CE47|EFTU1_ECOLI Elongation factor Tu 1 OS=Escherichia coli (strain K12) GN=tufA PE=1 SV=1 ||||| sp|P0CE48|EFTU2_ECOLI Elongation factor Tu 2 OS=Escherichia coli (strain K12) GN=tufB PE=1 SV=1	358	-0.0348951	ib	E4S5_IB_SCX_04	HEAVY	9079	993.449	81.2843	0	2	[ELLSQYDFPGDDTPIVR]	-3.83038	21	HEAVY
415	2	sp|P0CE47|EFTU1_ECOLI Elongation factor Tu 1 OS=Escherichia coli (strain K12) GN=tufA PE=1 SV=1 ||||| sp|P0CE48|EFTU2_ECOLI Elongation factor Tu 2 OS=Escherichia coli (strain K12) GN=tufB PE=1 SV=1	358	-0.0348951	ib	E4S5_IB_SCX_05	2.2983	5092	613.298	133.894	0	2	[FESEVYILSK]	-7.70478	11	HEAVY
416	2	sp|P0CE47|EFTU1_ECOLI Elongation factor Tu 1 OS=Escherichia coli (strain K12) GN=tufA PE=1 SV=1 ||||| sp|P0CE48|EFTU2_ECOLI Elongation factor Tu 2 OS=Escherichia coli (strain K12) GN=tufB PE=1 SV=1	358	-0.0348951	ib	E4S5_IB_SCX_05	3.04602	3989	592.311	106.678	0	2	[VGEEVEIVGIK]	-5.45677	12	HEAVY
417	2	sp|P0CE47|EFTU1_ECOLI Elongation factor Tu 1 OS=Escherichia coli (strain K12) GN=tufA PE=1 SV=1 ||||| sp|P0CE48|EFTU2_ECOLI Elongation factor Tu 2 OS=Escherichia coli (strain K12) GN=tufB PE=1 SV=1	358	-0.0348951	ib	E4S5_IB_SCX_05	1.94708	11373	439.918	43.7374	0.000141874	3	[TTLTAAITTVLAK]	-0.929605	14	HEAVY
418	2	sp|P0CE47|EFTU1_ECOLI Elongation factor Tu 1 OS=Escherichia coli (strain K12) GN=tufA PE=1 SV=1 ||||| sp|P0CE48|EFTU2_ECOLI Elongation factor Tu 2 OS=Escherichia coli (strain K12) GN=tufB PE=1 SV=1	358	-0.0348951	ib	E4S5_IB_SCX_05	3.18543	9007	993.446	92.8387	0	2	[ELLSQYDFPGDDTPIVR]	-6.23896	21	HEAVY
419	2	sp|P0CE47|EFTU1_ECOLI Elongation factor Tu 1 OS=Escherichia coli (strain K12) GN=tufA PE=1 SV=1 ||||| sp|P0CE48|EFTU2_ECOLI Elongation factor Tu 2 OS=Escherichia coli (strain K12) GN=tufB PE=1 SV=1	358	-0.0348951	ib	E4S5_IB_SCX_05	1.13201	15902	991.48	24.762	0.00567086	2	[ILELAGFLDSYIPEPER]	-5.11669	20	HEAVY
420	2	sp|P0CE47|EFTU1_ECOLI Elongation factor Tu 1 OS=Escherichia coli (strain K12) GN=tufA PE=1 SV=1 ||||| sp|P0CE48|EFTU2_ECOLI Elongation factor Tu 2 OS=Escherichia coli (strain K12) GN=tufB PE=1 SV=1	358	-0.0348951	ib	E4S5_IB_SCX_05	LIGHT	3100	514.297	99.5655	0	2	[AGENVGVLLR]	-1.91083	14	LIGHT
421	2	sp|P0CE47|EFTU1_ECOLI Elongation factor Tu 1 OS=Escherichia coli (strain K12) GN=tufA PE=1 SV=1 ||||| sp|P0CE48|EFTU2_ECOLI Elongation factor Tu 2 OS=Escherichia coli (strain K12) GN=tufB PE=1 SV=1	358	-0.0348951	ib	E4S5_IB_SCX_05	LIGHT	11424	652.395	97.4132	0	2	[TTLTAAITTVLAK]	0.351566	14	LIGHT
422	2	sp|P0CE47|EFTU1_ECOLI Elongation factor Tu 1 OS=Escherichia coli (strain K12) GN=tufA PE=1 SV=1 ||||| sp|P0CE48|EFTU2_ECOLI Elongation factor Tu 2 OS=Escherichia coli (strain K12) GN=tufB PE=1 SV=1	358	-0.0348951	ib	E4S5_IB_SCX_06	2.52551	3026	521.275	109.236	0	2	[AGENVGVLLR]	-5.0893	14	HEAVY
423	2	sp|P0CE47|EFTU1_ECOLI Elongation factor Tu 1 OS=Escherichia coli (strain K12) GN=tufA PE=1 SV=1 ||||| sp|P0CE48|EFTU2_ECOLI Elongation factor Tu 2 OS=Escherichia coli (strain K12) GN=tufB PE=1 SV=1	358	-0.0348951	ib	E4S5_IB_SCX_06	1.79746	11326	659.373	113.484	0	2	[TTLTAAITTVLAK]	-2.01351	14	HEAVY
424	2	sp|P0CE47|EFTU1_ECOLI Elongation factor Tu 1 OS=Escherichia coli (strain K12) GN=tufA PE=1 SV=1 ||||| sp|P0CE48|EFTU2_ECOLI Elongation factor Tu 2 OS=Escherichia coli (strain K12) GN=tufB PE=1 SV=1	358	-0.0348951	ib	E4S5_IB_SCX_06	2.67714	5046	613.299	68.7715	0.000199385	2	[FESEVYILSK]	-6.2355	11	HEAVY
425	2	sp|P0CE47|EFTU1_ECOLI Elongation factor Tu 1 OS=Escherichia coli (strain K12) GN=tufA PE=1 SV=1 ||||| sp|P0CE48|EFTU2_ECOLI Elongation factor Tu 2 OS=Escherichia coli (strain K12) GN=tufB PE=1 SV=1	358	-0.0348951	ib	E4S5_IB_SCX_06	2.99639	4040	592.311	103.595	0	2	[VGEEVEIVGIK]	-4.91401	12	HEAVY
426	2	sp|P0CE47|EFTU1_ECOLI Elongation factor Tu 1 OS=Escherichia coli (strain K12) GN=tufA PE=1 SV=1 ||||| sp|P0CE48|EFTU2_ECOLI Elongation factor Tu 2 OS=Escherichia coli (strain K12) GN=tufB PE=1 SV=1	358	-0.0348951	ib	E4S5_IB_SCX_06	2.71693	11271	439.918	22.6121	0.00579174	3	[TTLTAAITTVLAK]	-1.85161	14	HEAVY
427	2	sp|P0CE47|EFTU1_ECOLI Elongation factor Tu 1 OS=Escherichia coli (strain K12) GN=tufA PE=1 SV=1 ||||| sp|P0CE48|EFTU2_ECOLI Elongation factor Tu 2 OS=Escherichia coli (strain K12) GN=tufB PE=1 SV=1	358	-0.0348951	ib	E4S5_IB_SCX_06	1.32583	15769	661.323	33.4064	0.000430694	3	[ILELAGFLDSYIPEPER]	-3.60099	20	HEAVY
428	2	sp|P0CE47|EFTU1_ECOLI Elongation factor Tu 1 OS=Escherichia coli (strain K12) GN=tufA PE=1 SV=1 ||||| sp|P0CE48|EFTU2_ECOLI Elongation factor Tu 2 OS=Escherichia coli (strain K12) GN=tufB PE=1 SV=1	358	-0.0348951	ib	E4S5_IB_SCX_06	HEAVY	8784	993.443	49.6644	0.000624597	2	[ELLSQYDFPGDDTPIVR]	-9.06741	21	HEAVY
429	2	sp|P0CE47|EFTU1_ECOLI Elongation factor Tu 1 OS=Escherichia coli (strain K12) GN=tufA PE=1 SV=1 ||||| sp|P0CE48|EFTU2_ECOLI Elongation factor Tu 2 OS=Escherichia coli (strain K12) GN=tufB PE=1 SV=1	358	-0.0348951	ib	E4S5_IB_SCX_06	HEAVY	11546	858.054	23.4563	0.00496564	3	[TTDVTGTIELPEGVEMVMPGDNIK]	-5.0279	26	HEAVY
430	2	sp|P0CE47|EFTU1_ECOLI Elongation factor Tu 1 OS=Escherichia coli (strain K12) GN=tufA PE=1 SV=1 ||||| sp|P0CE48|EFTU2_ECOLI Elongation factor Tu 2 OS=Escherichia coli (strain K12) GN=tufB PE=1 SV=1	358	-0.0348951	ib	E4S5_IB_SCX_07	1.77442	10900	659.374	47.8134	0.000639901	2	[TTLTAAITTVLAK]	-0.500959	14	HEAVY
431	2	sp|P0CE47|EFTU1_ECOLI Elongation factor Tu 1 OS=Escherichia coli (strain K12) GN=tufA PE=1 SV=1 ||||| sp|P0CE48|EFTU2_ECOLI Elongation factor Tu 2 OS=Escherichia coli (strain K12) GN=tufB PE=1 SV=1	358	-0.0348951	ib	E4S5_IB_SCX_07	3.441	2667	521.275	100.333	0	2	[AGENVGVLLR]	-4.49035	14	HEAVY
432	2	sp|P0CE47|EFTU1_ECOLI Elongation factor Tu 1 OS=Escherichia coli (strain K12) GN=tufA PE=1 SV=1 ||||| sp|P0CE48|EFTU2_ECOLI Elongation factor Tu 2 OS=Escherichia coli (strain K12) GN=tufB PE=1 SV=1	358	-0.0348951	ib	E4S5_IB_SCX_07	3.31706	5023	613.3	46.2421	0.000788181	2	[FESEVYILSK]	-4.65343	11	HEAVY
433	2	sp|P0CE47|EFTU1_ECOLI Elongation factor Tu 1 OS=Escherichia coli (strain K12) GN=tufA PE=1 SV=1 ||||| sp|P0CE48|EFTU2_ECOLI Elongation factor Tu 2 OS=Escherichia coli (strain K12) GN=tufB PE=1 SV=1	358	-0.0348951	ib	E4S5_IB_SCX_07	2.90312	3891	592.311	97.0239	0	2	[VGEEVEIVGIK]	-5.35627	12	HEAVY
434	2	sp|P0CE47|EFTU1_ECOLI Elongation factor Tu 1 OS=Escherichia coli (strain K12) GN=tufA PE=1 SV=1 ||||| sp|P0CE48|EFTU2_ECOLI Elongation factor Tu 2 OS=Escherichia coli (strain K12) GN=tufB PE=1 SV=1	358	-0.0348951	ib	E4S5_IB_SCX_07	HEAVY	8616	993.445	24.4601	0.00576948	2	[ELLSQYDFPGDDTPIVR]	-7.81846	21	HEAVY
435	2	sp|P0CE47|EFTU1_ECOLI Elongation factor Tu 1 OS=Escherichia coli (strain K12) GN=tufA PE=1 SV=1 ||||| sp|P0CE48|EFTU2_ECOLI Elongation factor Tu 2 OS=Escherichia coli (strain K12) GN=tufB PE=1 SV=1	358	-0.0348951	ib	E4S5_IB_SCX_08	1.88297	10838	659.373	103.263	0	2	[TTLTAAITTVLAK]	-1.67225	14	HEAVY
436	2	sp|P0CE47|EFTU1_ECOLI Elongation factor Tu 1 OS=Escherichia coli (strain K12) GN=tufA PE=1 SV=1 ||||| sp|P0CE48|EFTU2_ECOLI Elongation factor Tu 2 OS=Escherichia coli (strain K12) GN=tufB PE=1 SV=1	358	-0.0348951	ib	E4S5_IB_SCX_08	0.976602	14305	753.418	86.8837	0	2	[QVGVPYIIVFLNK]	-1.47169	16	HEAVY
437	2	sp|P0CE47|EFTU1_ECOLI Elongation factor Tu 1 OS=Escherichia coli (strain K12) GN=tufA PE=1 SV=1 ||||| sp|P0CE48|EFTU2_ECOLI Elongation factor Tu 2 OS=Escherichia coli (strain K12) GN=tufB PE=1 SV=1	358	-0.0348951	ib	E4S5_IB_SCX_08	2.36409	1431	609.278	51.7836	8.818e-05	3	[GITINTSHVEYDTPTR]	-1.54426	22	HEAVY
438	2	sp|P0CE47|EFTU1_ECOLI Elongation factor Tu 1 OS=Escherichia coli (strain K12) GN=tufA PE=1 SV=1 ||||| sp|P0CE48|EFTU2_ECOLI Elongation factor Tu 2 OS=Escherichia coli (strain K12) GN=tufB PE=1 SV=1	358	-0.0348951	ib	E4S5_IB_SCX_08	1.36316	14321	502.614	44.1275	0.000143372	3	[QVGVPYIIVFLNK]	-1.69278	16	HEAVY
439	2	sp|P0CE47|EFTU1_ECOLI Elongation factor Tu 1 OS=Escherichia coli (strain K12) GN=tufA PE=1 SV=1 ||||| sp|P0CE48|EFTU2_ECOLI Elongation factor Tu 2 OS=Escherichia coli (strain K12) GN=tufB PE=1 SV=1	358	-0.0348951	ib	E4S5_IB_SCX_08	-1.14258	13094	910.446	26.4367	0.00274865	3	[NMITGAAQMDGAILVVAATDGPMPQTR]	-6.94037	33	LIGHT
440	2	sp|P0CE47|EFTU1_ECOLI Elongation factor Tu 1 OS=Escherichia coli (strain K12) GN=tufA PE=1 SV=1 ||||| sp|P0CE48|EFTU2_ECOLI Elongation factor Tu 2 OS=Escherichia coli (strain K12) GN=tufB PE=1 SV=1	358	-0.0348951	ib	E4S5_IB_SCX_08	HEAVY	3486	592.311	80.792	0	2	[VGEEVEIVGIK]	-5.45982	12	HEAVY
441	2	sp|P0CE47|EFTU1_ECOLI Elongation factor Tu 1 OS=Escherichia coli (strain K12) GN=tufA PE=1 SV=1 ||||| sp|P0CE48|EFTU2_ECOLI Elongation factor Tu 2 OS=Escherichia coli (strain K12) GN=tufB PE=1 SV=1	358	-0.0348951	ib	E4S5_IB_SCX_09	2.30075	10398	659.373	86.3017	0	2	[TTLTAAITTVLAK]	-2.16932	14	HEAVY
442	2	sp|P0CE47|EFTU1_ECOLI Elongation factor Tu 1 OS=Escherichia coli (strain K12) GN=tufA PE=1 SV=1 ||||| sp|P0CE48|EFTU2_ECOLI Elongation factor Tu 2 OS=Escherichia coli (strain K12) GN=tufB PE=1 SV=1	358	-0.0348951	ib	E4S5_IB_SCX_09	1.11931	13886	502.614	24.0046	0.0045288	3	[QVGVPYIIVFLNK]	-2.3508	16	HEAVY
443	2	sp|P0CE47|EFTU1_ECOLI Elongation factor Tu 1 OS=Escherichia coli (strain K12) GN=tufA PE=1 SV=1 ||||| sp|P0CE48|EFTU2_ECOLI Elongation factor Tu 2 OS=Escherichia coli (strain K12) GN=tufB PE=1 SV=1	358	-0.0348951	ib	E4S5_IB_SCX_09	HEAVY	2424	521.276	39.0745	0.00141373	2	[AGENVGVLLR]	-3.42277	14	HEAVY
444	2	sp|P0CE47|EFTU1_ECOLI Elongation factor Tu 1 OS=Escherichia coli (strain K12) GN=tufA PE=1 SV=1 ||||| sp|P0CE48|EFTU2_ECOLI Elongation factor Tu 2 OS=Escherichia coli (strain K12) GN=tufB PE=1 SV=1	358	-0.0348951	ib	E4S5_IB_SCX_09	LIGHT	8570	890.971	78.0615	0.00012303	2	[MVVTLIHPIAMDDGLR]	-5.36632	21	LIGHT
445	2	sp|P0CE47|EFTU1_ECOLI Elongation factor Tu 1 OS=Escherichia coli (strain K12) GN=tufA PE=1 SV=1 ||||| sp|P0CE48|EFTU2_ECOLI Elongation factor Tu 2 OS=Escherichia coli (strain K12) GN=tufB PE=1 SV=1	358	-0.0348951	ib	E4S5_IB_SCX_09	HEAVY	8545	901.443	70.9428	0.000156379	2	[MVVTLIHPIAMDDGLR]	-2.24129	21	HEAVY
446	2	sp|P0CE47|EFTU1_ECOLI Elongation factor Tu 1 OS=Escherichia coli (strain K12) GN=tufA PE=1 SV=1 ||||| sp|P0CE48|EFTU2_ECOLI Elongation factor Tu 2 OS=Escherichia coli (strain K12) GN=tufB PE=1 SV=1	358	-0.0348951	ib	E4S5_IB_SCX_10	2.02356	8316	601.299	51.0934	8.663e-05	3	[MVVTLIHPIAMDDGLR]	0.271906	21	HEAVY
447	2	sp|P0CE47|EFTU1_ECOLI Elongation factor Tu 1 OS=Escherichia coli (strain K12) GN=tufA PE=1 SV=1 ||||| sp|P0CE48|EFTU2_ECOLI Elongation factor Tu 2 OS=Escherichia coli (strain K12) GN=tufB PE=1 SV=1	358	-0.0348951	ib	E4S5_IB_SCX_10	2.28215	10021	659.369	75.3687	0.000115268	2	[TTLTAAITTVLAK]	-7.95266	14	HEAVY
448	2	sp|P0CE47|EFTU1_ECOLI Elongation factor Tu 1 OS=Escherichia coli (strain K12) GN=tufA PE=1 SV=1 ||||| sp|P0CE48|EFTU2_ECOLI Elongation factor Tu 2 OS=Escherichia coli (strain K12) GN=tufB PE=1 SV=1	358	-0.0348951	ib	E4S5_IB_SCX_10	2.69722	8334	901.44	48.5984	0.000647933	2	[MVVTLIHPIAMDDGLR]	-5.12383	21	HEAVY
449	2	sp|P0CE47|EFTU1_ECOLI Elongation factor Tu 1 OS=Escherichia coli (strain K12) GN=tufA PE=1 SV=1 ||||| sp|P0CE48|EFTU2_ECOLI Elongation factor Tu 2 OS=Escherichia coli (strain K12) GN=tufB PE=1 SV=1	358	-0.0348951	ib	E4S5_IB_SCX_10	-0.299156	12085	921.415	25.3499	0.00315451	3	[NMITGAAQMDGAILVVAATDGPMPQTR]	-5.26498	33	HEAVY
450	2	sp|P0CE47|EFTU1_ECOLI Elongation factor Tu 1 OS=Escherichia coli (strain K12) GN=tufA PE=1 SV=1 ||||| sp|P0CE48|EFTU2_ECOLI Elongation factor Tu 2 OS=Escherichia coli (strain K12) GN=tufB PE=1 SV=1	358	-0.0348951	ib	E4S5_IB_SCX_10	HEAVY	2607	521.275	41.6461	0.00110143	2	[AGENVGVLLR]	-5.73399	14	HEAVY
451	2	sp|P0CE47|EFTU1_ECOLI Elongation factor Tu 1 OS=Escherichia coli (strain K12) GN=tufA PE=1 SV=1 ||||| sp|P0CE48|EFTU2_ECOLI Elongation factor Tu 2 OS=Escherichia coli (strain K12) GN=tufB PE=1 SV=1	358	-0.0348951	ib	E4S5_IB_SCX_10	HEAVY	3346	592.31	87.1794	0	2	[VGEEVEIVGIK]	-7.71232	12	HEAVY
452	2	sp|P0CE47|EFTU1_ECOLI Elongation factor Tu 1 OS=Escherichia coli (strain K12) GN=tufA PE=1 SV=1 ||||| sp|P0CE48|EFTU2_ECOLI Elongation factor Tu 2 OS=Escherichia coli (strain K12) GN=tufB PE=1 SV=1	358	-0.0348951	ib	E4S5_IB_SCX_11	2.49549	10419	659.374	63.6431	0.000224233	2	[TTLTAAITTVLAK]	-0.542317	14	HEAVY
453	2	sp|P0CE47|EFTU1_ECOLI Elongation factor Tu 1 OS=Escherichia coli (strain K12) GN=tufA PE=1 SV=1 ||||| sp|P0CE48|EFTU2_ECOLI Elongation factor Tu 2 OS=Escherichia coli (strain K12) GN=tufB PE=1 SV=1	358	-0.0348951	ib	E4S5_IB_SCX_11	3.2834	8613	601.299	27.5225	0.00226785	3	[MVVTLIHPIAMDDGLR]	-0.319802	21	HEAVY
454	2	sp|P0CE47|EFTU1_ECOLI Elongation factor Tu 1 OS=Escherichia coli (strain K12) GN=tufA PE=1 SV=1 ||||| sp|P0CE48|EFTU2_ECOLI Elongation factor Tu 2 OS=Escherichia coli (strain K12) GN=tufB PE=1 SV=1	358	-0.0348951	ib	E4S5_IB_SCX_11	HEAVY	3504	592.311	81.637	0	2	[VGEEVEIVGIK]	-5.82459	12	HEAVY
455	2	sp|P0CE47|EFTU1_ECOLI Elongation factor Tu 1 OS=Escherichia coli (strain K12) GN=tufA PE=1 SV=1 ||||| sp|P0CE48|EFTU2_ECOLI Elongation factor Tu 2 OS=Escherichia coli (strain K12) GN=tufB PE=1 SV=1	358	-0.0348951	ib	E4S5_IB_SCX_12	1.67528	14875	714.038	63.7336	0	3	[AIDKPFLLPIEDVFSISGR]	1.74219	23	HEAVY
456	2	sp|P0CE47|EFTU1_ECOLI Elongation factor Tu 1 OS=Escherichia coli (strain K12) GN=tufA PE=1 SV=1 ||||| sp|P0CE48|EFTU2_ECOLI Elongation factor Tu 2 OS=Escherichia coli (strain K12) GN=tufB PE=1 SV=1	358	-0.0348951	ib	E4S5_IB_SCX_12	2.12686	3381	417.193	179.427	0	3	[GYRPQFYFR]	-2.57044	16	HEAVY
457	2	sp|P0CE47|EFTU1_ECOLI Elongation factor Tu 1 OS=Escherichia coli (strain K12) GN=tufA PE=1 SV=1 ||||| sp|P0CE48|EFTU2_ECOLI Elongation factor Tu 2 OS=Escherichia coli (strain K12) GN=tufB PE=1 SV=1	358	-0.0348951	ib	E4S5_IB_SCX_12	3.15293	3328	625.286	51.606	0.000538584	2	[GYRPQFYFR]	-3.83915	16	HEAVY
458	2	sp|P0CE47|EFTU1_ECOLI Elongation factor Tu 1 OS=Escherichia coli (strain K12) GN=tufA PE=1 SV=1 ||||| sp|P0CE48|EFTU2_ECOLI Elongation factor Tu 2 OS=Escherichia coli (strain K12) GN=tufB PE=1 SV=1	358	-0.0348951	ib	E4S5_IB_SCX_12	2.29388	10291	659.372	75.3428	0.000115188	2	[TTLTAAITTVLAK]	-3.0168	14	HEAVY
459	2	sp|P0CE47|EFTU1_ECOLI Elongation factor Tu 1 OS=Escherichia coli (strain K12) GN=tufA PE=1 SV=1 ||||| sp|P0CE48|EFTU2_ECOLI Elongation factor Tu 2 OS=Escherichia coli (strain K12) GN=tufB PE=1 SV=1	358	-0.0348951	ib	E4S5_IB_SCX_12	3.3151	3464	592.313	110.064	0	2	[VGEEVEIVGIK]	-1.81914	12	HEAVY
460	2	sp|P0CE47|EFTU1_ECOLI Elongation factor Tu 1 OS=Escherichia coli (strain K12) GN=tufA PE=1 SV=1 ||||| sp|P0CE48|EFTU2_ECOLI Elongation factor Tu 2 OS=Escherichia coli (strain K12) GN=tufB PE=1 SV=1	358	-0.0348951	ib	E4S5_IB_SCX_12	-0.609215	5469	616.95	35.8788	0.000344403	5	[TKPHVNVGTIGHVDHGKTTLTAAITTVLAK]	-0.53111	40	LIGHT
461	2	sp|P0CE47|EFTU1_ECOLI Elongation factor Tu 1 OS=Escherichia coli (strain K12) GN=tufA PE=1 SV=1 ||||| sp|P0CE48|EFTU2_ECOLI Elongation factor Tu 2 OS=Escherichia coli (strain K12) GN=tufB PE=1 SV=1	358	-0.0348951	ib	E4S5_IB_SCX_12	1.29439	15100	981.512	54.5868	0.000453654	2	[ILELAGFLDSYIPEPER]	-2.88228	20	LIGHT
462	2	sp|P0CE47|EFTU1_ECOLI Elongation factor Tu 1 OS=Escherichia coli (strain K12) GN=tufA PE=1 SV=1 ||||| sp|P0CE48|EFTU2_ECOLI Elongation factor Tu 2 OS=Escherichia coli (strain K12) GN=tufB PE=1 SV=1	358	-0.0348951	ib	E4S5_IB_SCX_12	2.52047	891	425.233	28.9054	0.00355959	2	[EHILLGR]	-0.2895	12	HEAVY
463	2	sp|P0CE47|EFTU1_ECOLI Elongation factor Tu 1 OS=Escherichia coli (strain K12) GN=tufA PE=1 SV=1 ||||| sp|P0CE48|EFTU2_ECOLI Elongation factor Tu 2 OS=Escherichia coli (strain K12) GN=tufB PE=1 SV=1	358	-0.0348951	ib	E4S5_IB_SCX_12	HEAVY	1057	393.195	28.5276	0.00371908	2	[HTPFFK]	-0.254247	9	HEAVY
464	2	sp|P0CE47|EFTU1_ECOLI Elongation factor Tu 1 OS=Escherichia coli (strain K12) GN=tufA PE=1 SV=1 ||||| sp|P0CE48|EFTU2_ECOLI Elongation factor Tu 2 OS=Escherichia coli (strain K12) GN=tufB PE=1 SV=1	358	-0.0348951	ib	E4S5_IB_SCX_12	HEAVY	4623	613.3	76.0971	0.000117133	2	[FESEVYILSK]	-4.42585	11	HEAVY
465	2	sp|P0CE47|EFTU1_ECOLI Elongation factor Tu 1 OS=Escherichia coli (strain K12) GN=tufA PE=1 SV=1 ||||| sp|P0CE48|EFTU2_ECOLI Elongation factor Tu 2 OS=Escherichia coli (strain K12) GN=tufB PE=1 SV=1	358	-0.0348951	ib	E4S5_IB_SCX_12	HEAVY	14922	1070.55	146.373	0	2	[AIDKPFLLPIEDVFSISGR]	-2.68798	23	HEAVY
466	2	sp|P0CE47|EFTU1_ECOLI Elongation factor Tu 1 OS=Escherichia coli (strain K12) GN=tufA PE=1 SV=1 ||||| sp|P0CE48|EFTU2_ECOLI Elongation factor Tu 2 OS=Escherichia coli (strain K12) GN=tufB PE=1 SV=1	358	-0.0348951	pos	E4S5_pos_C18_load	-0.101138	1308	393.193	52.7206	0.000512448	2	[HTPFFK]	-3.36287	9	HEAVY
467	2	sp|P0CE47|EFTU1_ECOLI Elongation factor Tu 1 OS=Escherichia coli (strain K12) GN=tufA PE=1 SV=1 ||||| sp|P0CE48|EFTU2_ECOLI Elongation factor Tu 2 OS=Escherichia coli (strain K12) GN=tufB PE=1 SV=1	358	-0.0348951	pos	E4S5_pos_C18_load	-0.122424	4002	514.297	83.2761	0	2	[AGENVGVLLR]	-1.81199	14	LIGHT
468	2	sp|P0CE47|EFTU1_ECOLI Elongation factor Tu 1 OS=Escherichia coli (strain K12) GN=tufA PE=1 SV=1 ||||| sp|P0CE48|EFTU2_ECOLI Elongation factor Tu 2 OS=Escherichia coli (strain K12) GN=tufB PE=1 SV=1	358	-0.0348951	pos	E4S5_pos_C18_load	-0.144642	4636	586.33	77.5969	0.000121603	2	[VGEEVEIVGIK]	-2.93278	12	LIGHT
469	2	sp|P0CE47|EFTU1_ECOLI Elongation factor Tu 1 OS=Escherichia coli (strain K12) GN=tufA PE=1 SV=1 ||||| sp|P0CE48|EFTU2_ECOLI Elongation factor Tu 2 OS=Escherichia coli (strain K12) GN=tufB PE=1 SV=1	358	-0.0348951	pos	E4S5_pos_C18_load	-0.153683	5474	607.817	33.9479	0.00219064	2	[FESEVYILSK]	-2.38329	11	LIGHT
470	2	sp|P0CE47|EFTU1_ECOLI Elongation factor Tu 1 OS=Escherichia coli (strain K12) GN=tufA PE=1 SV=1 ||||| sp|P0CE48|EFTU2_ECOLI Elongation factor Tu 2 OS=Escherichia coli (strain K12) GN=tufB PE=1 SV=1	358	-0.0348951	pos	E4S5_pos_C18_load	-0.100706	4741	417.193	49.9565	8.4028e-05	3	[GYRPQFYFR]	-2.51856	16	HEAVY
471	2	sp|P0CE47|EFTU1_ECOLI Elongation factor Tu 1 OS=Escherichia coli (strain K12) GN=tufA PE=1 SV=1 ||||| sp|P0CE48|EFTU2_ECOLI Elongation factor Tu 2 OS=Escherichia coli (strain K12) GN=tufB PE=1 SV=1	358	-0.0348951	pos	E4S5_pos_C18_load	-0.184405	8677	652.393	55.8125	0.000386539	2	[TTLTAAITTVLAK]	-2.83608	14	LIGHT
472	2	sp|P0CE47|EFTU1_ECOLI Elongation factor Tu 1 OS=Escherichia coli (strain K12) GN=tufA PE=1 SV=1 ||||| sp|P0CE48|EFTU2_ECOLI Elongation factor Tu 2 OS=Escherichia coli (strain K12) GN=tufB PE=1 SV=1	358	-0.0348951	pos	E4S5_pos_C18_load	-0.117593	2401	609.277	23.4037	0.00500099	3	[GITINTSHVEYDTPTR]	-2.33446	22	HEAVY
473	2	sp|P0CE47|EFTU1_ECOLI Elongation factor Tu 1 OS=Escherichia coli (strain K12) GN=tufA PE=1 SV=1 ||||| sp|P0CE48|EFTU2_ECOLI Elongation factor Tu 2 OS=Escherichia coli (strain K12) GN=tufB PE=1 SV=1	358	-0.0348951	pos	E4S5_pos_C18_load	-0.272498	7707	901.44	24.4796	0.00577126	2	[MVVTLIHPIAMDDGLR]	-5.55216	21	HEAVY
474	2	sp|P0CE47|EFTU1_ECOLI Elongation factor Tu 1 OS=Escherichia coli (strain K12) GN=tufA PE=1 SV=1 ||||| sp|P0CE48|EFTU2_ECOLI Elongation factor Tu 2 OS=Escherichia coli (strain K12) GN=tufB PE=1 SV=1	358	-0.0348951	pos	E4S5_pos_C18_load	LIGHT	288	359.997	25.7406	0.00309858	5	[TKPHVNVGTIGHVDHGK]	-0.470645	26	LIGHT
475	2	sp|P0CE47|EFTU1_ECOLI Elongation factor Tu 1 OS=Escherichia coli (strain K12) GN=tufA PE=1 SV=1 ||||| sp|P0CE48|EFTU2_ECOLI Elongation factor Tu 2 OS=Escherichia coli (strain K12) GN=tufB PE=1 SV=1	358	-0.0348951	pos	E4S5_pos_C18_load	HEAVY	1196	425.231	100.858	0	2	[EHILLGR]	-5.33473	12	HEAVY
476	2	sp|P0CE47|EFTU1_ECOLI Elongation factor Tu 1 OS=Escherichia coli (strain K12) GN=tufA PE=1 SV=1 ||||| sp|P0CE48|EFTU2_ECOLI Elongation factor Tu 2 OS=Escherichia coli (strain K12) GN=tufB PE=1 SV=1	358	-0.0348951	pos	E4S5_pos_C18_load	LIGHT	285	449.744	55.6897	0	4	[TKPHVNVGTIGHVDHGK]	-0.705975	26	LIGHT
477	2	sp|P0CE47|EFTU1_ECOLI Elongation factor Tu 1 OS=Escherichia coli (strain K12) GN=tufA PE=1 SV=1 ||||| sp|P0CE48|EFTU2_ECOLI Elongation factor Tu 2 OS=Escherichia coli (strain K12) GN=tufB PE=1 SV=1	358	-0.0348951	pos	E4S5_pos_C18_load	LIGHT	10226	706.391	60.2731	0	3	[AIDKPFLLPIEDVFSISGR]	-2.48136	23	LIGHT
478	2	sp|P0CE47|EFTU1_ECOLI Elongation factor Tu 1 OS=Escherichia coli (strain K12) GN=tufA PE=1 SV=1 ||||| sp|P0CE48|EFTU2_ECOLI Elongation factor Tu 2 OS=Escherichia coli (strain K12) GN=tufB PE=1 SV=1	358	-0.0348951	pos	E4S5_pos_SCX_01	-0.0297924	2717	601.97	57.0675	0	3	[GITINTSHVEYDTPTR]	3.95924	22	LIGHT
479	2	sp|P0CE47|EFTU1_ECOLI Elongation factor Tu 1 OS=Escherichia coli (strain K12) GN=tufA PE=1 SV=1 ||||| sp|P0CE48|EFTU2_ECOLI Elongation factor Tu 2 OS=Escherichia coli (strain K12) GN=tufB PE=1 SV=1	358	-0.0348951	pos	E4S5_pos_SCX_01	-0.162734	5703	592.316	58.5525	0.00032481	2	[VGEEVEIVGIK]	2.9084	12	HEAVY
480	2	sp|P0CE47|EFTU1_ECOLI Elongation factor Tu 1 OS=Escherichia coli (strain K12) GN=tufA PE=1 SV=1 ||||| sp|P0CE48|EFTU2_ECOLI Elongation factor Tu 2 OS=Escherichia coli (strain K12) GN=tufB PE=1 SV=1	358	-0.0348951	pos	E4S5_pos_SCX_01	-0.0228956	7054	613.304	62.2408	0.000217799	2	[FESEVYILSK]	2.83898	11	HEAVY
481	2	sp|P0CE47|EFTU1_ECOLI Elongation factor Tu 1 OS=Escherichia coli (strain K12) GN=tufA PE=1 SV=1 ||||| sp|P0CE48|EFTU2_ECOLI Elongation factor Tu 2 OS=Escherichia coli (strain K12) GN=tufB PE=1 SV=1	358	-0.0348951	pos	E4S5_pos_SCX_01	-0.0280326	18146	991.487	71.4855	0.000158436	2	[ILELAGFLDSYIPEPER]	2.59947	20	HEAVY
482	2	sp|P0CE47|EFTU1_ECOLI Elongation factor Tu 1 OS=Escherichia coli (strain K12) GN=tufA PE=1 SV=1 ||||| sp|P0CE48|EFTU2_ECOLI Elongation factor Tu 2 OS=Escherichia coli (strain K12) GN=tufB PE=1 SV=1	358	-0.0348951	pos	E4S5_pos_SCX_01	0.408874	13162	1273.62	107.691	0	2	[TTDVTGTIELPEGVEMVMPGDNIK]	2.07352	26	LIGHT
483	2	sp|P0CE47|EFTU1_ECOLI Elongation factor Tu 1 OS=Escherichia coli (strain K12) GN=tufA PE=1 SV=1 ||||| sp|P0CE48|EFTU2_ECOLI Elongation factor Tu 2 OS=Escherichia coli (strain K12) GN=tufB PE=1 SV=1	358	-0.0348951	pos	E4S5_pos_SCX_01	-0.00486034	11263	601.301	21.6227	0.00727839	3	[MVVTLIHPIAMDDGLR]	3.28027	21	HEAVY
484	2	sp|P0CE47|EFTU1_ECOLI Elongation factor Tu 1 OS=Escherichia coli (strain K12) GN=tufA PE=1 SV=1 ||||| sp|P0CE48|EFTU2_ECOLI Elongation factor Tu 2 OS=Escherichia coli (strain K12) GN=tufB PE=1 SV=1	358	-0.0348951	pos	E4S5_pos_SCX_01	0.0269611	4673	521.279	54.0366	0.000486713	2	[AGENVGVLLR]	2.29563	14	HEAVY
485	2	sp|P0CE47|EFTU1_ECOLI Elongation factor Tu 1 OS=Escherichia coli (strain K12) GN=tufA PE=1 SV=1 ||||| sp|P0CE48|EFTU2_ECOLI Elongation factor Tu 2 OS=Escherichia coli (strain K12) GN=tufB PE=1 SV=1	358	-0.0348951	pos	E4S5_pos_SCX_01	-0.110641	1365	616.269	51.3988	0.000536937	2	[ALEGDAEWEAK]	4.40776	13	HEAVY
486	2	sp|P0CE47|EFTU1_ECOLI Elongation factor Tu 1 OS=Escherichia coli (strain K12) GN=tufA PE=1 SV=1 ||||| sp|P0CE48|EFTU2_ECOLI Elongation factor Tu 2 OS=Escherichia coli (strain K12) GN=tufB PE=1 SV=1	358	-0.0348951	pos	E4S5_pos_SCX_01	-0.314081	17086	753.421	32.3217	0.00241184	2	[QVGVPYIIVFLNK]	2.35255	16	HEAVY
487	2	sp|P0CE47|EFTU1_ECOLI Elongation factor Tu 1 OS=Escherichia coli (strain K12) GN=tufA PE=1 SV=1 ||||| sp|P0CE48|EFTU2_ECOLI Elongation factor Tu 2 OS=Escherichia coli (strain K12) GN=tufB PE=1 SV=1	358	-0.0348951	pos	E4S5_pos_SCX_01	0.902521	18126	706.394	33.3101	0.000483085	3	[AIDKPFLLPIEDVFSISGR]	2.19548	23	LIGHT
488	2	sp|P0CE47|EFTU1_ECOLI Elongation factor Tu 1 OS=Escherichia coli (strain K12) GN=tufA PE=1 SV=1 ||||| sp|P0CE48|EFTU2_ECOLI Elongation factor Tu 2 OS=Escherichia coli (strain K12) GN=tufB PE=1 SV=1	358	-0.0348951	pos	E4S5_pos_SCX_01	-0.222065	2682	913.415	66.5226	0.000190267	2	[GITINTSHVEYDTPTR]	0.843606	22	HEAVY
489	2	sp|P0CE47|EFTU1_ECOLI Elongation factor Tu 1 OS=Escherichia coli (strain K12) GN=tufA PE=1 SV=1 ||||| sp|P0CE48|EFTU2_ECOLI Elongation factor Tu 2 OS=Escherichia coli (strain K12) GN=tufB PE=1 SV=1	358	-0.0348951	pos	E4S5_pos_SCX_01	LIGHT	13257	1273.63	160.542	0	2	[TTDVTGTIELPEGVEMVMPGDNIK]	6.99646	26	LIGHT
490	2	sp|P0CE47|EFTU1_ECOLI Elongation factor Tu 1 OS=Escherichia coli (strain K12) GN=tufA PE=1 SV=1 ||||| sp|P0CE48|EFTU2_ECOLI Elongation factor Tu 2 OS=Escherichia coli (strain K12) GN=tufB PE=1 SV=1	358	-0.0348951	pos	E4S5_pos_SCX_01	HEAVY	13289	1286.59	152.771	0	2	[TTDVTGTIELPEGVEMVMPGDNIK]	4.45236	26	HEAVY
491	2	sp|P0CE47|EFTU1_ECOLI Elongation factor Tu 1 OS=Escherichia coli (strain K12) GN=tufA PE=1 SV=1 ||||| sp|P0CE48|EFTU2_ECOLI Elongation factor Tu 2 OS=Escherichia coli (strain K12) GN=tufB PE=1 SV=1	358	-0.0348951	pos	E4S5_pos_SCX_02	-0.105413	9981	594.324	92.2656	0	3	[MVVTLIHPIAMDDGLR]	7.40367	21	LIGHT
492	2	sp|P0CE47|EFTU1_ECOLI Elongation factor Tu 1 OS=Escherichia coli (strain K12) GN=tufA PE=1 SV=1 ||||| sp|P0CE48|EFTU2_ECOLI Elongation factor Tu 2 OS=Escherichia coli (strain K12) GN=tufB PE=1 SV=1	358	-0.0348951	pos	E4S5_pos_SCX_02	-0.0307693	16374	991.489	62.1502	0.000217443	2	[ILELAGFLDSYIPEPER]	3.83225	20	HEAVY
493	2	sp|P0CE47|EFTU1_ECOLI Elongation factor Tu 1 OS=Escherichia coli (strain K12) GN=tufA PE=1 SV=1 ||||| sp|P0CE48|EFTU2_ECOLI Elongation factor Tu 2 OS=Escherichia coli (strain K12) GN=tufB PE=1 SV=1	358	-0.0348951	pos	E4S5_pos_SCX_02	-0.129808	4919	592.316	92.6228	0	2	[VGEEVEIVGIK]	3.50284	12	HEAVY
494	2	sp|P0CE47|EFTU1_ECOLI Elongation factor Tu 1 OS=Escherichia coli (strain K12) GN=tufA PE=1 SV=1 ||||| sp|P0CE48|EFTU2_ECOLI Elongation factor Tu 2 OS=Escherichia coli (strain K12) GN=tufB PE=1 SV=1	358	-0.0348951	pos	E4S5_pos_SCX_02	-0.0137371	6244	613.304	96.1178	0	2	[FESEVYILSK]	2.16636	11	HEAVY
495	2	sp|P0CE47|EFTU1_ECOLI Elongation factor Tu 1 OS=Escherichia coli (strain K12) GN=tufA PE=1 SV=1 ||||| sp|P0CE48|EFTU2_ECOLI Elongation factor Tu 2 OS=Escherichia coli (strain K12) GN=tufB PE=1 SV=1	358	-0.0348951	pos	E4S5_pos_SCX_02	-0.108489	9505	993.454	108.696	0	2	[ELLSQYDFPGDDTPIVR]	1.09832	21	HEAVY
496	2	sp|P0CE47|EFTU1_ECOLI Elongation factor Tu 1 OS=Escherichia coli (strain K12) GN=tufA PE=1 SV=1 ||||| sp|P0CE48|EFTU2_ECOLI Elongation factor Tu 2 OS=Escherichia coli (strain K12) GN=tufB PE=1 SV=1	358	-0.0348951	pos	E4S5_pos_SCX_02	-0.0354106	2163	601.971	38.1129	0.000183054	3	[GITINTSHVEYDTPTR]	6.35968	22	LIGHT
497	2	sp|P0CE47|EFTU1_ECOLI Elongation factor Tu 1 OS=Escherichia coli (strain K12) GN=tufA PE=1 SV=1 ||||| sp|P0CE48|EFTU2_ECOLI Elongation factor Tu 2 OS=Escherichia coli (strain K12) GN=tufB PE=1 SV=1	358	-0.0348951	pos	E4S5_pos_SCX_02	-0.0164168	15363	753.422	82.3065	0	2	[QVGVPYIIVFLNK]	4.00675	16	HEAVY
498	2	sp|P0CE47|EFTU1_ECOLI Elongation factor Tu 1 OS=Escherichia coli (strain K12) GN=tufA PE=1 SV=1 ||||| sp|P0CE48|EFTU2_ECOLI Elongation factor Tu 2 OS=Escherichia coli (strain K12) GN=tufB PE=1 SV=1	358	-0.0348951	pos	E4S5_pos_SCX_02	-0.0071438	16421	654.684	33.3579	0.000430029	3	[ILELAGFLDSYIPEPER]	7.36307	20	LIGHT
499	2	sp|P0CE47|EFTU1_ECOLI Elongation factor Tu 1 OS=Escherichia coli (strain K12) GN=tufA PE=1 SV=1 ||||| sp|P0CE48|EFTU2_ECOLI Elongation factor Tu 2 OS=Escherichia coli (strain K12) GN=tufB PE=1 SV=1	358	-0.0348951	pos	E4S5_pos_SCX_02	-0.015947	3996	514.3	85.871	0	2	[AGENVGVLLR]	3.79629	14	LIGHT
500	2	sp|P0CE47|EFTU1_ECOLI Elongation factor Tu 1 OS=Escherichia coli (strain K12) GN=tufA PE=1 SV=1 ||||| sp|P0CE48|EFTU2_ECOLI Elongation factor Tu 2 OS=Escherichia coli (strain K12) GN=tufB PE=1 SV=1	358	-0.0348951	pos	E4S5_pos_SCX_02	-0.216382	15325	502.618	48.4868	8.0596e-05	3	[QVGVPYIIVFLNK]	6.22173	16	HEAVY
501	2	sp|P0CE47|EFTU1_ECOLI Elongation factor Tu 1 OS=Escherichia coli (strain K12) GN=tufA PE=1 SV=1 ||||| sp|P0CE48|EFTU2_ECOLI Elongation factor Tu 2 OS=Escherichia coli (strain K12) GN=tufB PE=1 SV=1	358	-0.0348951	pos	E4S5_pos_SCX_02	-0.0910663	9974	901.447	82.2237	0	2	[MVVTLIHPIAMDDGLR]	2.32729	21	HEAVY
502	2	sp|P0CE47|EFTU1_ECOLI Elongation factor Tu 1 OS=Escherichia coli (strain K12) GN=tufA PE=1 SV=1 ||||| sp|P0CE48|EFTU2_ECOLI Elongation factor Tu 2 OS=Escherichia coli (strain K12) GN=tufB PE=1 SV=1	358	-0.0348951	pos	E4S5_pos_SCX_02	-0.05735	4932	583.27	38.1321	0.000183157	3	[FESEVYILSKDEGGR]	4.37306	19	HEAVY
503	2	sp|P0CE47|EFTU1_ECOLI Elongation factor Tu 1 OS=Escherichia coli (strain K12) GN=tufA PE=1 SV=1 ||||| sp|P0CE48|EFTU2_ECOLI Elongation factor Tu 2 OS=Escherichia coli (strain K12) GN=tufB PE=1 SV=1	358	-0.0348951	pos	E4S5_pos_SCX_02	-0.0266952	2239	913.417	55.4335	0.00042208	2	[GITINTSHVEYDTPTR]	3.07358	22	HEAVY
504	2	sp|P0CE47|EFTU1_ECOLI Elongation factor Tu 1 OS=Escherichia coli (strain K12) GN=tufA PE=1 SV=1 ||||| sp|P0CE48|EFTU2_ECOLI Elongation factor Tu 2 OS=Escherichia coli (strain K12) GN=tufB PE=1 SV=1	358	-0.0348951	pos	E4S5_pos_SCX_02	LIGHT	11770	1273.63	203.641	0	2	[TTDVTGTIELPEGVEMVMPGDNIK]	8.72576	26	LIGHT
505	2	sp|P0CE47|EFTU1_ECOLI Elongation factor Tu 1 OS=Escherichia coli (strain K12) GN=tufA PE=1 SV=1 ||||| sp|P0CE48|EFTU2_ECOLI Elongation factor Tu 2 OS=Escherichia coli (strain K12) GN=tufB PE=1 SV=1	358	-0.0348951	pos	E4S5_pos_SCX_02	HEAVY	11774	1286.59	122.875	0	2	[TTDVTGTIELPEGVEMVMPGDNIK]	5.51712	26	HEAVY
506	2	sp|P0CE47|EFTU1_ECOLI Elongation factor Tu 1 OS=Escherichia coli (strain K12) GN=tufA PE=1 SV=1 ||||| sp|P0CE48|EFTU2_ECOLI Elongation factor Tu 2 OS=Escherichia coli (strain K12) GN=tufB PE=1 SV=1	358	-0.0348951	pos	E4S5_pos_SCX_03	-0.0765071	9564	655.663	92.2523	0	3	[ELLSQYDFPGDDTPIVR]	7.17738	21	LIGHT
507	2	sp|P0CE47|EFTU1_ECOLI Elongation factor Tu 1 OS=Escherichia coli (strain K12) GN=tufA PE=1 SV=1 ||||| sp|P0CE48|EFTU2_ECOLI Elongation factor Tu 2 OS=Escherichia coli (strain K12) GN=tufB PE=1 SV=1	358	-0.0348951	pos	E4S5_pos_SCX_03	0.0678917	12430	858.063	34.728	0.000389623	3	[TTDVTGTIELPEGVEMVMPGDNIK]	5.75049	26	HEAVY
508	2	sp|P0CE47|EFTU1_ECOLI Elongation factor Tu 1 OS=Escherichia coli (strain K12) GN=tufA PE=1 SV=1 ||||| sp|P0CE48|EFTU2_ECOLI Elongation factor Tu 2 OS=Escherichia coli (strain K12) GN=tufB PE=1 SV=1	358	-0.0348951	pos	E4S5_pos_SCX_03	-0.00443358	12415	1286.59	118.15	0	2	[TTDVTGTIELPEGVEMVMPGDNIK]	3.63362	26	HEAVY
509	2	sp|P0CE47|EFTU1_ECOLI Elongation factor Tu 1 OS=Escherichia coli (strain K12) GN=tufA PE=1 SV=1 ||||| sp|P0CE48|EFTU2_ECOLI Elongation factor Tu 2 OS=Escherichia coli (strain K12) GN=tufB PE=1 SV=1	358	-0.0348951	pos	E4S5_pos_SCX_03	-0.0394994	17039	981.517	83.1863	0	2	[ILELAGFLDSYIPEPER]	2.86206	20	LIGHT
510	2	sp|P0CE47|EFTU1_ECOLI Elongation factor Tu 1 OS=Escherichia coli (strain K12) GN=tufA PE=1 SV=1 ||||| sp|P0CE48|EFTU2_ECOLI Elongation factor Tu 2 OS=Escherichia coli (strain K12) GN=tufB PE=1 SV=1	358	-0.0348951	pos	E4S5_pos_SCX_03	-0.0940713	14354	981.52	48.577	0.000647598	2	[ILELAGFLDSYIPEPER]	5.84674	20	LIGHT
511	2	sp|P0CE47|EFTU1_ECOLI Elongation factor Tu 1 OS=Escherichia coli (strain K12) GN=tufA PE=1 SV=1 ||||| sp|P0CE48|EFTU2_ECOLI Elongation factor Tu 2 OS=Escherichia coli (strain K12) GN=tufB PE=1 SV=1	358	-0.0348951	pos	E4S5_pos_SCX_03	-0.0379119	9769	601.302	59.0682	0	3	[MVVTLIHPIAMDDGLR]	5.03706	21	HEAVY
512	2	sp|P0CE47|EFTU1_ECOLI Elongation factor Tu 1 OS=Escherichia coli (strain K12) GN=tufA PE=1 SV=1 ||||| sp|P0CE48|EFTU2_ECOLI Elongation factor Tu 2 OS=Escherichia coli (strain K12) GN=tufB PE=1 SV=1	358	-0.0348951	pos	E4S5_pos_SCX_03	-0.0634781	17028	654.683	35.0191	0.000336565	3	[ILELAGFLDSYIPEPER]	6.44656	20	LIGHT
513	2	sp|P0CE47|EFTU1_ECOLI Elongation factor Tu 1 OS=Escherichia coli (strain K12) GN=tufA PE=1 SV=1 ||||| sp|P0CE48|EFTU2_ECOLI Elongation factor Tu 2 OS=Escherichia coli (strain K12) GN=tufB PE=1 SV=1	358	-0.0348951	pos	E4S5_pos_SCX_03	-0.286132	15934	745.446	45.3547	0.000809789	2	[QVGVPYIIVFLNK]	4.44191	16	LIGHT
514	2	sp|P0CE47|EFTU1_ECOLI Elongation factor Tu 1 OS=Escherichia coli (strain K12) GN=tufA PE=1 SV=1 ||||| sp|P0CE48|EFTU2_ECOLI Elongation factor Tu 2 OS=Escherichia coli (strain K12) GN=tufB PE=1 SV=1	358	-0.0348951	pos	E4S5_pos_SCX_03	0.0336398	915	696.301	48.9462	0.000617345	2	[AFDQIDNAPEEK]	5.08367	15	HEAVY
515	2	sp|P0CE47|EFTU1_ECOLI Elongation factor Tu 1 OS=Escherichia coli (strain K12) GN=tufA PE=1 SV=1 ||||| sp|P0CE48|EFTU2_ECOLI Elongation factor Tu 2 OS=Escherichia coli (strain K12) GN=tufB PE=1 SV=1	358	-0.0348951	pos	E4S5_pos_SCX_03	-0.23425	11946	652.398	61.922	0.000216579	2	[TTLTAAITTVLAK]	4.8525	14	LIGHT
516	2	sp|P0CE47|EFTU1_ECOLI Elongation factor Tu 1 OS=Escherichia coli (strain K12) GN=tufA PE=1 SV=1 ||||| sp|P0CE48|EFTU2_ECOLI Elongation factor Tu 2 OS=Escherichia coli (strain K12) GN=tufB PE=1 SV=1	358	-0.0348951	pos	E4S5_pos_SCX_03	LIGHT	2405	601.969	43.8728	0.000142435	3	[GITINTSHVEYDTPTR]	3.42874	22	LIGHT
517	2	sp|P0CE47|EFTU1_ECOLI Elongation factor Tu 1 OS=Escherichia coli (strain K12) GN=tufA PE=1 SV=1 ||||| sp|P0CE48|EFTU2_ECOLI Elongation factor Tu 2 OS=Escherichia coli (strain K12) GN=tufB PE=1 SV=1	358	-0.0348951	pos	E4S5_pos_SCX_03	HEAVY	2365	609.281	54.7835	0	3	[GITINTSHVEYDTPTR]	3.45491	22	HEAVY
518	2	sp|P0CE47|EFTU1_ECOLI Elongation factor Tu 1 OS=Escherichia coli (strain K12) GN=tufA PE=1 SV=1 ||||| sp|P0CE48|EFTU2_ECOLI Elongation factor Tu 2 OS=Escherichia coli (strain K12) GN=tufB PE=1 SV=1	358	-0.0348951	pos	E4S5_pos_SCX_03	LIGHT	5062	586.335	167.224	0	2	[VGEEVEIVGIK]	5.12747	12	LIGHT
519	2	sp|P0CE47|EFTU1_ECOLI Elongation factor Tu 1 OS=Escherichia coli (strain K12) GN=tufA PE=1 SV=1 ||||| sp|P0CE48|EFTU2_ECOLI Elongation factor Tu 2 OS=Escherichia coli (strain K12) GN=tufB PE=1 SV=1	358	-0.0348951	pos	E4S5_pos_SCX_03	HEAVY	5086	592.315	175.123	0	2	[VGEEVEIVGIK]	0.757732	12	HEAVY
520	2	sp|P0CE47|EFTU1_ECOLI Elongation factor Tu 1 OS=Escherichia coli (strain K12) GN=tufA PE=1 SV=1 ||||| sp|P0CE48|EFTU2_ECOLI Elongation factor Tu 2 OS=Escherichia coli (strain K12) GN=tufB PE=1 SV=1	358	-0.0348951	pos	E4S5_pos_SCX_03	LIGHT	9152	655.662	45.7595	7.4784e-05	3	[ELLSQYDFPGDDTPIVR]	5.332	21	LIGHT
521	2	sp|P0CE47|EFTU1_ECOLI Elongation factor Tu 1 OS=Escherichia coli (strain K12) GN=tufA PE=1 SV=1 ||||| sp|P0CE48|EFTU2_ECOLI Elongation factor Tu 2 OS=Escherichia coli (strain K12) GN=tufB PE=1 SV=1	358	-0.0348951	pos	E4S5_pos_SCX_03	HEAVY	17898	993.453	21.8982	0.00842549	2	[ELLSQYDFPGDDTPIVR]	0.800601	21	HEAVY
522	2	sp|P0CE47|EFTU1_ECOLI Elongation factor Tu 1 OS=Escherichia coli (strain K12) GN=tufA PE=1 SV=1 ||||| sp|P0CE48|EFTU2_ECOLI Elongation factor Tu 2 OS=Escherichia coli (strain K12) GN=tufB PE=1 SV=1	358	-0.0348951	pos	E4S5_pos_SCX_04	-0.0547503	10263	982.987	117.32	0	2	[ELLSQYDFPGDDTPIVR]	3.86623	21	LIGHT
523	2	sp|P0CE47|EFTU1_ECOLI Elongation factor Tu 1 OS=Escherichia coli (strain K12) GN=tufA PE=1 SV=1 ||||| sp|P0CE48|EFTU2_ECOLI Elongation factor Tu 2 OS=Escherichia coli (strain K12) GN=tufB PE=1 SV=1	358	-0.0348951	pos	E4S5_pos_SCX_04	-0.146613	3775	521.279	141.082	0	2	[AGENVGVLLR]	2.22863	14	HEAVY
524	2	sp|P0CE47|EFTU1_ECOLI Elongation factor Tu 1 OS=Escherichia coli (strain K12) GN=tufA PE=1 SV=1 ||||| sp|P0CE48|EFTU2_ECOLI Elongation factor Tu 2 OS=Escherichia coli (strain K12) GN=tufB PE=1 SV=1	358	-0.0348951	pos	E4S5_pos_SCX_04	-0.133923	6531	607.821	72.8229	0.000108714	2	[FESEVYILSK]	4.10478	11	LIGHT
525	2	sp|P0CE47|EFTU1_ECOLI Elongation factor Tu 1 OS=Escherichia coli (strain K12) GN=tufA PE=1 SV=1 ||||| sp|P0CE48|EFTU2_ECOLI Elongation factor Tu 2 OS=Escherichia coli (strain K12) GN=tufB PE=1 SV=1	358	-0.0348951	pos	E4S5_pos_SCX_04	0.0105455	15094	981.52	120.754	0	2	[ILELAGFLDSYIPEPER]	5.26461	20	LIGHT
526	2	sp|P0CE47|EFTU1_ECOLI Elongation factor Tu 1 OS=Escherichia coli (strain K12) GN=tufA PE=1 SV=1 ||||| sp|P0CE48|EFTU2_ECOLI Elongation factor Tu 2 OS=Escherichia coli (strain K12) GN=tufB PE=1 SV=1	358	-0.0348951	pos	E4S5_pos_SCX_04	-0.00022851	12657	659.376	113.575	0	2	[TTLTAAITTVLAK]	3.01024	14	HEAVY
527	2	sp|P0CE47|EFTU1_ECOLI Elongation factor Tu 1 OS=Escherichia coli (strain K12) GN=tufA PE=1 SV=1 ||||| sp|P0CE48|EFTU2_ECOLI Elongation factor Tu 2 OS=Escherichia coli (strain K12) GN=tufB PE=1 SV=1	358	-0.0348951	pos	E4S5_pos_SCX_04	0.0229951	10278	662.641	34.8561	0.000391034	3	[ELLSQYDFPGDDTPIVR]	5.12049	21	HEAVY
528	2	sp|P0CE47|EFTU1_ECOLI Elongation factor Tu 1 OS=Escherichia coli (strain K12) GN=tufA PE=1 SV=1 ||||| sp|P0CE48|EFTU2_ECOLI Elongation factor Tu 2 OS=Escherichia coli (strain K12) GN=tufB PE=1 SV=1	358	-0.0348951	pos	E4S5_pos_SCX_04	0.0216605	1109	688.824	84.4385	0	2	[AFDQIDNAPEEK]	5.02954	15	LIGHT
529	2	sp|P0CE47|EFTU1_ECOLI Elongation factor Tu 1 OS=Escherichia coli (strain K12) GN=tufA PE=1 SV=1 ||||| sp|P0CE48|EFTU2_ECOLI Elongation factor Tu 2 OS=Escherichia coli (strain K12) GN=tufB PE=1 SV=1	358	-0.0348951	pos	E4S5_pos_SCX_04	0.132657	13248	849.417	31.0631	0.000860391	3	[TTDVTGTIELPEGVEMVMPGDNIK]	0.589954	26	LIGHT
530	2	sp|P0CE47|EFTU1_ECOLI Elongation factor Tu 1 OS=Escherichia coli (strain K12) GN=tufA PE=1 SV=1 ||||| sp|P0CE48|EFTU2_ECOLI Elongation factor Tu 2 OS=Escherichia coli (strain K12) GN=tufB PE=1 SV=1	358	-0.0348951	pos	E4S5_pos_SCX_04	-0.0806921	13198	1286.58	91.9955	0	2	[TTDVTGTIELPEGVEMVMPGDNIK]	-1.23309	26	HEAVY
531	2	sp|P0CE47|EFTU1_ECOLI Elongation factor Tu 1 OS=Escherichia coli (strain K12) GN=tufA PE=1 SV=1 ||||| sp|P0CE48|EFTU2_ECOLI Elongation factor Tu 2 OS=Escherichia coli (strain K12) GN=tufB PE=1 SV=1	358	-0.0348951	pos	E4S5_pos_SCX_04	-0.0235085	15103	661.331	34.2704	0.000439953	3	[ILELAGFLDSYIPEPER]	8.1574	20	HEAVY
532	2	sp|P0CE47|EFTU1_ECOLI Elongation factor Tu 1 OS=Escherichia coli (strain K12) GN=tufA PE=1 SV=1 ||||| sp|P0CE48|EFTU2_ECOLI Elongation factor Tu 2 OS=Escherichia coli (strain K12) GN=tufB PE=1 SV=1	358	-0.0348951	pos	E4S5_pos_SCX_04	0.10608	17782	981.517	48.7793	0.000615659	2	[ILELAGFLDSYIPEPER]	2.23517	20	LIGHT
533	2	sp|P0CE47|EFTU1_ECOLI Elongation factor Tu 1 OS=Escherichia coli (strain K12) GN=tufA PE=1 SV=1 ||||| sp|P0CE48|EFTU2_ECOLI Elongation factor Tu 2 OS=Escherichia coli (strain K12) GN=tufB PE=1 SV=1	358	-0.0348951	pos	E4S5_pos_SCX_04	-0.149269	10018	993.451	113.847	0	2	[ELLSQYDFPGDDTPIVR]	-1.98111	21	HEAVY
534	2	sp|P0CE47|EFTU1_ECOLI Elongation factor Tu 1 OS=Escherichia coli (strain K12) GN=tufA PE=1 SV=1 ||||| sp|P0CE48|EFTU2_ECOLI Elongation factor Tu 2 OS=Escherichia coli (strain K12) GN=tufB PE=1 SV=1	358	-0.0348951	pos	E4S5_pos_SCX_04	-0.0443987	4885	395.213	28.2827	0.00202966	3	[VGEEVEIVGIK]	2.35871	12	HEAVY
535	2	sp|P0CE47|EFTU1_ECOLI Elongation factor Tu 1 OS=Escherichia coli (strain K12) GN=tufA PE=1 SV=1 ||||| sp|P0CE48|EFTU2_ECOLI Elongation factor Tu 2 OS=Escherichia coli (strain K12) GN=tufB PE=1 SV=1	358	-0.0348951	pos	E4S5_pos_SCX_04	0.0172481	15914	981.516	40.8331	0.00126946	2	[ILELAGFLDSYIPEPER]	1.0624	20	LIGHT
536	2	sp|P0CE47|EFTU1_ECOLI Elongation factor Tu 1 OS=Escherichia coli (strain K12) GN=tufA PE=1 SV=1 ||||| sp|P0CE48|EFTU2_ECOLI Elongation factor Tu 2 OS=Escherichia coli (strain K12) GN=tufB PE=1 SV=1	358	-0.0348951	pos	E4S5_pos_SCX_04	-0.402368	16629	745.445	50.9646	0.000568443	2	[QVGVPYIIVFLNK]	3.95199	16	LIGHT
537	2	sp|P0CE47|EFTU1_ECOLI Elongation factor Tu 1 OS=Escherichia coli (strain K12) GN=tufA PE=1 SV=1 ||||| sp|P0CE48|EFTU2_ECOLI Elongation factor Tu 2 OS=Escherichia coli (strain K12) GN=tufB PE=1 SV=1	358	-0.0348951	pos	E4S5_pos_SCX_04	0.608494	17788	654.682	23.6675	0.00478325	3	[ILELAGFLDSYIPEPER]	4.90022	20	LIGHT
538	2	sp|P0CE47|EFTU1_ECOLI Elongation factor Tu 1 OS=Escherichia coli (strain K12) GN=tufA PE=1 SV=1 ||||| sp|P0CE48|EFTU2_ECOLI Elongation factor Tu 2 OS=Escherichia coli (strain K12) GN=tufB PE=1 SV=1	358	-0.0348951	pos	E4S5_pos_SCX_04	-0.0288505	22486	592.314	26.4399	0.00468483	2	[VGEEVEIVGIK]	0.155123	12	HEAVY
539	2	sp|P0CE47|EFTU1_ECOLI Elongation factor Tu 1 OS=Escherichia coli (strain K12) GN=tufA PE=1 SV=1 ||||| sp|P0CE48|EFTU2_ECOLI Elongation factor Tu 2 OS=Escherichia coli (strain K12) GN=tufB PE=1 SV=1	358	-0.0348951	pos	E4S5_pos_SCX_04	0.200756	1603	696.299	39.4176	0.00136181	2	[AFDQIDNAPEEK]	1.94895	15	HEAVY
540	2	sp|P0CE47|EFTU1_ECOLI Elongation factor Tu 1 OS=Escherichia coli (strain K12) GN=tufA PE=1 SV=1 ||||| sp|P0CE48|EFTU2_ECOLI Elongation factor Tu 2 OS=Escherichia coli (strain K12) GN=tufB PE=1 SV=1	358	-0.0348951	pos	E4S5_pos_SCX_04	-0.0413246	945	696.301	40.399	0.00129273	2	[AFDQIDNAPEEK]	3.93357	15	HEAVY
541	2	sp|P0CE47|EFTU1_ECOLI Elongation factor Tu 1 OS=Escherichia coli (strain K12) GN=tufA PE=1 SV=1 ||||| sp|P0CE48|EFTU2_ECOLI Elongation factor Tu 2 OS=Escherichia coli (strain K12) GN=tufB PE=1 SV=1	358	-0.0348951	pos	E4S5_pos_SCX_04	0.0973108	833	688.823	31.1976	0.0027438	2	[AFDQIDNAPEEK]	4.10584	15	LIGHT
542	2	sp|P0CE47|EFTU1_ECOLI Elongation factor Tu 1 OS=Escherichia coli (strain K12) GN=tufA PE=1 SV=1 ||||| sp|P0CE48|EFTU2_ECOLI Elongation factor Tu 2 OS=Escherichia coli (strain K12) GN=tufB PE=1 SV=1	358	-0.0348951	pos	E4S5_pos_SCX_04	HEAVY	4761	592.314	182.373	0	2	[VGEEVEIVGIK]	-0.882879	12	HEAVY
543	2	sp|P0CE47|EFTU1_ECOLI Elongation factor Tu 1 OS=Escherichia coli (strain K12) GN=tufA PE=1 SV=1 ||||| sp|P0CE48|EFTU2_ECOLI Elongation factor Tu 2 OS=Escherichia coli (strain K12) GN=tufB PE=1 SV=1	358	-0.0348951	pos	E4S5_pos_SCX_04	HEAVY	5677	592.311	52.9461	0.000514493	2	[VGEEVEIVGIK]	-6.22256	12	HEAVY
544	2	sp|P0CE47|EFTU1_ECOLI Elongation factor Tu 1 OS=Escherichia coli (strain K12) GN=tufA PE=1 SV=1 ||||| sp|P0CE48|EFTU2_ECOLI Elongation factor Tu 2 OS=Escherichia coli (strain K12) GN=tufB PE=1 SV=1	358	-0.0348951	pos	E4S5_pos_SCX_04	LIGHT	6802	586.334	28.1246	0.00380118	2	[VGEEVEIVGIK]	3.27561	12	LIGHT
545	2	sp|P0CE47|EFTU1_ECOLI Elongation factor Tu 1 OS=Escherichia coli (strain K12) GN=tufA PE=1 SV=1 ||||| sp|P0CE48|EFTU2_ECOLI Elongation factor Tu 2 OS=Escherichia coli (strain K12) GN=tufB PE=1 SV=1	358	-0.0348951	pos	E4S5_pos_SCX_05	-0.00156029	10142	982.987	173.552	0	2	[ELLSQYDFPGDDTPIVR]	3.15579	21	LIGHT
546	2	sp|P0CE47|EFTU1_ECOLI Elongation factor Tu 1 OS=Escherichia coli (strain K12) GN=tufA PE=1 SV=1 ||||| sp|P0CE48|EFTU2_ECOLI Elongation factor Tu 2 OS=Escherichia coli (strain K12) GN=tufB PE=1 SV=1	358	-0.0348951	pos	E4S5_pos_SCX_05	-0.0943283	12558	435.267	67.8646	0	3	[TTLTAAITTVLAK]	2.62123	14	LIGHT
547	2	sp|P0CE47|EFTU1_ECOLI Elongation factor Tu 1 OS=Escherichia coli (strain K12) GN=tufA PE=1 SV=1 ||||| sp|P0CE48|EFTU2_ECOLI Elongation factor Tu 2 OS=Escherichia coli (strain K12) GN=tufB PE=1 SV=1	358	-0.0348951	pos	E4S5_pos_SCX_05	-0.265705	2667	594.264	81.6241	0	2	[STCTGVEMFR]	2.18176	13	LIGHT
548	2	sp|P0CE47|EFTU1_ECOLI Elongation factor Tu 1 OS=Escherichia coli (strain K12) GN=tufA PE=1 SV=1 ||||| sp|P0CE48|EFTU2_ECOLI Elongation factor Tu 2 OS=Escherichia coli (strain K12) GN=tufB PE=1 SV=1	358	-0.0348951	pos	E4S5_pos_SCX_05	0.0591429	17619	981.517	34.8441	0.00193988	2	[ILELAGFLDSYIPEPER]	2.75448	20	LIGHT
549	2	sp|P0CE47|EFTU1_ECOLI Elongation factor Tu 1 OS=Escherichia coli (strain K12) GN=tufA PE=1 SV=1 ||||| sp|P0CE48|EFTU2_ECOLI Elongation factor Tu 2 OS=Escherichia coli (strain K12) GN=tufB PE=1 SV=1	358	-0.0348951	pos	E4S5_pos_SCX_05	0.00358274	15049	981.517	96.0474	0	2	[ILELAGFLDSYIPEPER]	2.33401	20	LIGHT
550	2	sp|P0CE47|EFTU1_ECOLI Elongation factor Tu 1 OS=Escherichia coli (strain K12) GN=tufA PE=1 SV=1 ||||| sp|P0CE48|EFTU2_ECOLI Elongation factor Tu 2 OS=Escherichia coli (strain K12) GN=tufB PE=1 SV=1	358	-0.0348951	pos	E4S5_pos_SCX_05	0.0682706	13033	1286.58	111.057	0	2	[TTDVTGTIELPEGVEMVMPGDNIK]	-0.611865	26	HEAVY
551	2	sp|P0CE47|EFTU1_ECOLI Elongation factor Tu 1 OS=Escherichia coli (strain K12) GN=tufA PE=1 SV=1 ||||| sp|P0CE48|EFTU2_ECOLI Elongation factor Tu 2 OS=Escherichia coli (strain K12) GN=tufB PE=1 SV=1	358	-0.0348951	pos	E4S5_pos_SCX_05	0.178514	7864	607.82	28.9653	0.00356243	2	[FESEVYILSK]	2.03229	11	LIGHT
552	2	sp|P0CE47|EFTU1_ECOLI Elongation factor Tu 1 OS=Escherichia coli (strain K12) GN=tufA PE=1 SV=1 ||||| sp|P0CE48|EFTU2_ECOLI Elongation factor Tu 2 OS=Escherichia coli (strain K12) GN=tufB PE=1 SV=1	358	-0.0348951	pos	E4S5_pos_SCX_05	-0.790484	10543	594.322	36.0128	0.000288105	3	[MVVTLIHPIAMDDGLR]	4.31747	21	LIGHT
553	2	sp|P0CE47|EFTU1_ECOLI Elongation factor Tu 1 OS=Escherichia coli (strain K12) GN=tufA PE=1 SV=1 ||||| sp|P0CE48|EFTU2_ECOLI Elongation factor Tu 2 OS=Escherichia coli (strain K12) GN=tufB PE=1 SV=1	358	-0.0348951	pos	E4S5_pos_SCX_05	0.0908927	17629	654.682	26.6764	0.00276423	3	[ILELAGFLDSYIPEPER]	4.50689	20	LIGHT
554	2	sp|P0CE47|EFTU1_ECOLI Elongation factor Tu 1 OS=Escherichia coli (strain K12) GN=tufA PE=1 SV=1 ||||| sp|P0CE48|EFTU2_ECOLI Elongation factor Tu 2 OS=Escherichia coli (strain K12) GN=tufB PE=1 SV=1	358	-0.0348951	pos	E4S5_pos_SCX_05	-0.101437	16492	745.446	45.9104	0.000784089	2	[QVGVPYIIVFLNK]	4.88225	16	LIGHT
555	2	sp|P0CE47|EFTU1_ECOLI Elongation factor Tu 1 OS=Escherichia coli (strain K12) GN=tufA PE=1 SV=1 ||||| sp|P0CE48|EFTU2_ECOLI Elongation factor Tu 2 OS=Escherichia coli (strain K12) GN=tufB PE=1 SV=1	358	-0.0348951	pos	E4S5_pos_SCX_05	0.0458405	1039	696.299	40.966	0.00124164	2	[AFDQIDNAPEEK]	2.38968	15	HEAVY
556	2	sp|P0CE47|EFTU1_ECOLI Elongation factor Tu 1 OS=Escherichia coli (strain K12) GN=tufA PE=1 SV=1 ||||| sp|P0CE48|EFTU2_ECOLI Elongation factor Tu 2 OS=Escherichia coli (strain K12) GN=tufB PE=1 SV=1	358	-0.0348951	pos	E4S5_pos_SCX_05	-0.00259097	18678	521.28	28.8311	0.00355617	2	[AGENVGVLLR]	3.77342	14	HEAVY
557	2	sp|P0CE47|EFTU1_ECOLI Elongation factor Tu 1 OS=Escherichia coli (strain K12) GN=tufA PE=1 SV=1 ||||| sp|P0CE48|EFTU2_ECOLI Elongation factor Tu 2 OS=Escherichia coli (strain K12) GN=tufB PE=1 SV=1	358	-0.0348951	pos	E4S5_pos_SCX_05	0.0497521	16235	514.301	31.4001	0.00269888	2	[AGENVGVLLR]	4.22804	14	LIGHT
558	2	sp|P0CE47|EFTU1_ECOLI Elongation factor Tu 1 OS=Escherichia coli (strain K12) GN=tufA PE=1 SV=1 ||||| sp|P0CE48|EFTU2_ECOLI Elongation factor Tu 2 OS=Escherichia coli (strain K12) GN=tufB PE=1 SV=1	358	-0.0348951	pos	E4S5_pos_SCX_05	-0.661933	18248	521.28	29.6793	0.00331217	2	[AGENVGVLLR]	4.14683	14	HEAVY
559	2	sp|P0CE47|EFTU1_ECOLI Elongation factor Tu 1 OS=Escherichia coli (strain K12) GN=tufA PE=1 SV=1 ||||| sp|P0CE48|EFTU2_ECOLI Elongation factor Tu 2 OS=Escherichia coli (strain K12) GN=tufB PE=1 SV=1	358	-0.0348951	pos	E4S5_pos_SCX_05	HEAVY	5106	521.278	62.2647	0.000217943	2	[AGENVGVLLR]	1.08599	14	HEAVY
560	2	sp|P0CE47|EFTU1_ECOLI Elongation factor Tu 1 OS=Escherichia coli (strain K12) GN=tufA PE=1 SV=1 ||||| sp|P0CE48|EFTU2_ECOLI Elongation factor Tu 2 OS=Escherichia coli (strain K12) GN=tufB PE=1 SV=1	358	-0.0348951	pos	E4S5_pos_SCX_05	HEAVY	5253	592.313	158.87	0	2	[VGEEVEIVGIK]	-1.60309	12	HEAVY
561	2	sp|P0CE47|EFTU1_ECOLI Elongation factor Tu 1 OS=Escherichia coli (strain K12) GN=tufA PE=1 SV=1 ||||| sp|P0CE48|EFTU2_ECOLI Elongation factor Tu 2 OS=Escherichia coli (strain K12) GN=tufB PE=1 SV=1	358	-0.0348951	pos	E4S5_pos_SCX_05	LIGHT	5069	586.333	169.242	0	2	[VGEEVEIVGIK]	1.79944	12	LIGHT
562	2	sp|P0CE47|EFTU1_ECOLI Elongation factor Tu 1 OS=Escherichia coli (strain K12) GN=tufA PE=1 SV=1 ||||| sp|P0CE48|EFTU2_ECOLI Elongation factor Tu 2 OS=Escherichia coli (strain K12) GN=tufB PE=1 SV=1	358	-0.0348951	pos	E4S5_pos_SCX_05	HEAVY	5998	521.281	63.6799	0.000224362	2	[AGENVGVLLR]	6.29258	14	HEAVY
563	2	sp|P0CE47|EFTU1_ECOLI Elongation factor Tu 1 OS=Escherichia coli (strain K12) GN=tufA PE=1 SV=1 ||||| sp|P0CE48|EFTU2_ECOLI Elongation factor Tu 2 OS=Escherichia coli (strain K12) GN=tufB PE=1 SV=1	358	-0.0348951	pos	E4S5_pos_SCX_05	LIGHT	7929	514.299	30.6914	0.00288417	2	[AGENVGVLLR]	0.96464	14	LIGHT
564	2	sp|P0CE47|EFTU1_ECOLI Elongation factor Tu 1 OS=Escherichia coli (strain K12) GN=tufA PE=1 SV=1 ||||| sp|P0CE48|EFTU2_ECOLI Elongation factor Tu 2 OS=Escherichia coli (strain K12) GN=tufB PE=1 SV=1	358	-0.0348951	pos	E4S5_pos_SCX_05	LIGHT	6543	607.82	121.564	0	2	[FESEVYILSK]	2.53532	11	LIGHT
565	2	sp|P0CE47|EFTU1_ECOLI Elongation factor Tu 1 OS=Escherichia coli (strain K12) GN=tufA PE=1 SV=1 ||||| sp|P0CE48|EFTU2_ECOLI Elongation factor Tu 2 OS=Escherichia coli (strain K12) GN=tufB PE=1 SV=1	358	-0.0348951	pos	E4S5_pos_SCX_05	HEAVY	6265	613.302	149.631	0	2	[FESEVYILSK]	-0.6691	11	HEAVY
566	2	sp|P0CE47|EFTU1_ECOLI Elongation factor Tu 1 OS=Escherichia coli (strain K12) GN=tufA PE=1 SV=1 ||||| sp|P0CE48|EFTU2_ECOLI Elongation factor Tu 2 OS=Escherichia coli (strain K12) GN=tufB PE=1 SV=1	358	-0.0348951	pos	E4S5_pos_SCX_06	0.00434517	9925	993.454	130.407	0	2	[ELLSQYDFPGDDTPIVR]	1.87933	21	HEAVY
567	2	sp|P0CE47|EFTU1_ECOLI Elongation factor Tu 1 OS=Escherichia coli (strain K12) GN=tufA PE=1 SV=1 ||||| sp|P0CE48|EFTU2_ECOLI Elongation factor Tu 2 OS=Escherichia coli (strain K12) GN=tufB PE=1 SV=1	358	-0.0348951	pos	E4S5_pos_SCX_06	-0.201906	12662	435.267	44.8781	0.000146157	3	[TTLTAAITTVLAK]	2.95086	14	LIGHT
568	2	sp|P0CE47|EFTU1_ECOLI Elongation factor Tu 1 OS=Escherichia coli (strain K12) GN=tufA PE=1 SV=1 ||||| sp|P0CE48|EFTU2_ECOLI Elongation factor Tu 2 OS=Escherichia coli (strain K12) GN=tufB PE=1 SV=1	358	-0.0348951	pos	E4S5_pos_SCX_06	-0.210314	2508	594.262	103.895	0	2	[STCTGVEMFR]	-1.42583	13	LIGHT
569	2	sp|P0CE47|EFTU1_ECOLI Elongation factor Tu 1 OS=Escherichia coli (strain K12) GN=tufA PE=1 SV=1 ||||| sp|P0CE48|EFTU2_ECOLI Elongation factor Tu 2 OS=Escherichia coli (strain K12) GN=tufB PE=1 SV=1	358	-0.0348951	pos	E4S5_pos_SCX_06	0.00580531	12885	1273.62	61.5289	0.000215002	2	[TTDVTGTIELPEGVEMVMPGDNIK]	-0.0513848	26	LIGHT
570	2	sp|P0CE47|EFTU1_ECOLI Elongation factor Tu 1 OS=Escherichia coli (strain K12) GN=tufA PE=1 SV=1 ||||| sp|P0CE48|EFTU2_ECOLI Elongation factor Tu 2 OS=Escherichia coli (strain K12) GN=tufB PE=1 SV=1	358	-0.0348951	pos	E4S5_pos_SCX_06	-0.0827104	14865	981.516	86.4675	0	2	[ILELAGFLDSYIPEPER]	1.84132	20	LIGHT
571	2	sp|P0CE47|EFTU1_ECOLI Elongation factor Tu 1 OS=Escherichia coli (strain K12) GN=tufA PE=1 SV=1 ||||| sp|P0CE48|EFTU2_ECOLI Elongation factor Tu 2 OS=Escherichia coli (strain K12) GN=tufB PE=1 SV=1	358	-0.0348951	pos	E4S5_pos_SCX_06	-0.106539	16319	753.422	35.9134	0.00174612	2	[QVGVPYIIVFLNK]	4.26048	16	HEAVY
572	2	sp|P0CE47|EFTU1_ECOLI Elongation factor Tu 1 OS=Escherichia coli (strain K12) GN=tufA PE=1 SV=1 ||||| sp|P0CE48|EFTU2_ECOLI Elongation factor Tu 2 OS=Escherichia coli (strain K12) GN=tufB PE=1 SV=1	358	-0.0348951	pos	E4S5_pos_SCX_06	0.156703	16752	991.486	21.6771	0.00870699	2	[ILELAGFLDSYIPEPER]	0.685207	20	HEAVY
573	2	sp|P0CE47|EFTU1_ECOLI Elongation factor Tu 1 OS=Escherichia coli (strain K12) GN=tufA PE=1 SV=1 ||||| sp|P0CE48|EFTU2_ECOLI Elongation factor Tu 2 OS=Escherichia coli (strain K12) GN=tufB PE=1 SV=1	358	-0.0348951	pos	E4S5_pos_SCX_06	-0.00104166	949	696.3	39.604	0.00136571	2	[AFDQIDNAPEEK]	2.6589	15	HEAVY
574	2	sp|P0CE47|EFTU1_ECOLI Elongation factor Tu 1 OS=Escherichia coli (strain K12) GN=tufA PE=1 SV=1 ||||| sp|P0CE48|EFTU2_ECOLI Elongation factor Tu 2 OS=Escherichia coli (strain K12) GN=tufB PE=1 SV=1	358	-0.0348951	pos	E4S5_pos_SCX_06	LIGHT	4772	586.334	136.975	0	2	[VGEEVEIVGIK]	2.43268	12	LIGHT
575	2	sp|P0CE47|EFTU1_ECOLI Elongation factor Tu 1 OS=Escherichia coli (strain K12) GN=tufA PE=1 SV=1 ||||| sp|P0CE48|EFTU2_ECOLI Elongation factor Tu 2 OS=Escherichia coli (strain K12) GN=tufB PE=1 SV=1	358	-0.0348951	pos	E4S5_pos_SCX_06	HEAVY	1491	616.268	111.199	0	2	[ALEGDAEWEAK]	2.3709	13	HEAVY
576	2	sp|P0CE47|EFTU1_ECOLI Elongation factor Tu 1 OS=Escherichia coli (strain K12) GN=tufA PE=1 SV=1 ||||| sp|P0CE48|EFTU2_ECOLI Elongation factor Tu 2 OS=Escherichia coli (strain K12) GN=tufB PE=1 SV=1	358	-0.0348951	pos	E4S5_pos_SCX_06	HEAVY	5055	592.314	133.459	0	2	[VGEEVEIVGIK]	-1.20223	12	HEAVY
577	2	sp|P0CE47|EFTU1_ECOLI Elongation factor Tu 1 OS=Escherichia coli (strain K12) GN=tufA PE=1 SV=1 ||||| sp|P0CE48|EFTU2_ECOLI Elongation factor Tu 2 OS=Escherichia coli (strain K12) GN=tufB PE=1 SV=1	358	-0.0348951	pos	E4S5_pos_SCX_06	HEAVY	6081	613.302	149.352	0	2	[FESEVYILSK]	-1.07485	11	HEAVY
578	2	sp|P0CE47|EFTU1_ECOLI Elongation factor Tu 1 OS=Escherichia coli (strain K12) GN=tufA PE=1 SV=1 ||||| sp|P0CE48|EFTU2_ECOLI Elongation factor Tu 2 OS=Escherichia coli (strain K12) GN=tufB PE=1 SV=1	358	-0.0348951	pos	E4S5_pos_SCX_06	HEAVY	7256	613.302	41.4009	0.00112767	2	[FESEVYILSK]	-1.21325	11	HEAVY
579	2	sp|P0CE47|EFTU1_ECOLI Elongation factor Tu 1 OS=Escherichia coli (strain K12) GN=tufA PE=1 SV=1 ||||| sp|P0CE48|EFTU2_ECOLI Elongation factor Tu 2 OS=Escherichia coli (strain K12) GN=tufB PE=1 SV=1	358	-0.0348951	pos	E4S5_pos_SCX_06	LIGHT	17306	654.683	97.86	0	3	[ILELAGFLDSYIPEPER]	6.92277	20	LIGHT
580	2	sp|P0CE47|EFTU1_ECOLI Elongation factor Tu 1 OS=Escherichia coli (strain K12) GN=tufA PE=1 SV=1 ||||| sp|P0CE48|EFTU2_ECOLI Elongation factor Tu 2 OS=Escherichia coli (strain K12) GN=tufB PE=1 SV=1	358	-0.0348951	pos	E4S5_pos_SCX_06	LIGHT	18802	981.516	24.2174	0.00577436	2	[ILELAGFLDSYIPEPER]	0.970331	20	LIGHT
581	2	sp|P0CE47|EFTU1_ECOLI Elongation factor Tu 1 OS=Escherichia coli (strain K12) GN=tufA PE=1 SV=1 ||||| sp|P0CE48|EFTU2_ECOLI Elongation factor Tu 2 OS=Escherichia coli (strain K12) GN=tufB PE=1 SV=1	358	-0.0348951	pos	E4S5_pos_SCX_06	LIGHT	19370	981.516	25.2225	0.00526623	2	[ILELAGFLDSYIPEPER]	1.21999	20	LIGHT
582	2	sp|P0CE47|EFTU1_ECOLI Elongation factor Tu 1 OS=Escherichia coli (strain K12) GN=tufA PE=1 SV=1 ||||| sp|P0CE48|EFTU2_ECOLI Elongation factor Tu 2 OS=Escherichia coli (strain K12) GN=tufB PE=1 SV=1	358	-0.0348951	pos	E4S5_pos_SCX_07	-0.113784	2431	594.263	56.2532	0.00038963	2	[STCTGVEMFR]	-0.00310329	13	LIGHT
583	2	sp|P0CE47|EFTU1_ECOLI Elongation factor Tu 1 OS=Escherichia coli (strain K12) GN=tufA PE=1 SV=1 ||||| sp|P0CE48|EFTU2_ECOLI Elongation factor Tu 2 OS=Escherichia coli (strain K12) GN=tufB PE=1 SV=1	358	-0.0348951	pos	E4S5_pos_SCX_07	-0.195013	12108	435.267	64.7734	0	3	[TTLTAAITTVLAK]	2.60097	14	LIGHT
584	2	sp|P0CE47|EFTU1_ECOLI Elongation factor Tu 1 OS=Escherichia coli (strain K12) GN=tufA PE=1 SV=1 ||||| sp|P0CE48|EFTU2_ECOLI Elongation factor Tu 2 OS=Escherichia coli (strain K12) GN=tufB PE=1 SV=1	358	-0.0348951	pos	E4S5_pos_SCX_07	-0.0139136	9686	982.985	83.0354	0	2	[ELLSQYDFPGDDTPIVR]	0.979986	21	LIGHT
585	2	sp|P0CE47|EFTU1_ECOLI Elongation factor Tu 1 OS=Escherichia coli (strain K12) GN=tufA PE=1 SV=1 ||||| sp|P0CE48|EFTU2_ECOLI Elongation factor Tu 2 OS=Escherichia coli (strain K12) GN=tufB PE=1 SV=1	358	-0.0348951	pos	E4S5_pos_SCX_07	0.327301	1896	601.968	61.457	0	3	[GITINTSHVEYDTPTR]	2.05655	22	LIGHT
586	2	sp|P0CE47|EFTU1_ECOLI Elongation factor Tu 1 OS=Escherichia coli (strain K12) GN=tufA PE=1 SV=1 ||||| sp|P0CE48|EFTU2_ECOLI Elongation factor Tu 2 OS=Escherichia coli (strain K12) GN=tufB PE=1 SV=1	358	-0.0348951	pos	E4S5_pos_SCX_07	0.0376003	15920	745.444	57.6397	0.000319894	2	[QVGVPYIIVFLNK]	2.48561	16	LIGHT
587	2	sp|P0CE47|EFTU1_ECOLI Elongation factor Tu 1 OS=Escherichia coli (strain K12) GN=tufA PE=1 SV=1 ||||| sp|P0CE48|EFTU2_ECOLI Elongation factor Tu 2 OS=Escherichia coli (strain K12) GN=tufB PE=1 SV=1	358	-0.0348951	pos	E4S5_pos_SCX_07	-0.379191	12476	1286.58	97.0267	0	2	[TTDVTGTIELPEGVEMVMPGDNIK]	-3.59385	26	HEAVY
588	2	sp|P0CE47|EFTU1_ECOLI Elongation factor Tu 1 OS=Escherichia coli (strain K12) GN=tufA PE=1 SV=1 ||||| sp|P0CE48|EFTU2_ECOLI Elongation factor Tu 2 OS=Escherichia coli (strain K12) GN=tufB PE=1 SV=1	358	-0.0348951	pos	E4S5_pos_SCX_07	0.15016	14379	981.514	82.1811	0	2	[ILELAGFLDSYIPEPER]	-0.302377	20	LIGHT
589	2	sp|P0CE47|EFTU1_ECOLI Elongation factor Tu 1 OS=Escherichia coli (strain K12) GN=tufA PE=1 SV=1 ||||| sp|P0CE48|EFTU2_ECOLI Elongation factor Tu 2 OS=Escherichia coli (strain K12) GN=tufB PE=1 SV=1	358	-0.0348951	pos	E4S5_pos_SCX_07	-0.251702	1852	913.411	39.9708	0.00134309	2	[GITINTSHVEYDTPTR]	-3.77828	22	HEAVY
590	2	sp|P0CE47|EFTU1_ECOLI Elongation factor Tu 1 OS=Escherichia coli (strain K12) GN=tufA PE=1 SV=1 ||||| sp|P0CE48|EFTU2_ECOLI Elongation factor Tu 2 OS=Escherichia coli (strain K12) GN=tufB PE=1 SV=1	358	-0.0348951	pos	E4S5_pos_SCX_07	HEAVY	3571	521.277	145.39	0	2	[AGENVGVLLR]	-1.35223	14	HEAVY
591	2	sp|P0CE47|EFTU1_ECOLI Elongation factor Tu 1 OS=Escherichia coli (strain K12) GN=tufA PE=1 SV=1 ||||| sp|P0CE48|EFTU2_ECOLI Elongation factor Tu 2 OS=Escherichia coli (strain K12) GN=tufB PE=1 SV=1	358	-0.0348951	pos	E4S5_pos_SCX_07	LIGHT	4767	586.332	161.034	0	2	[VGEEVEIVGIK]	-0.0941004	12	LIGHT
592	2	sp|P0CE47|EFTU1_ECOLI Elongation factor Tu 1 OS=Escherichia coli (strain K12) GN=tufA PE=1 SV=1 ||||| sp|P0CE48|EFTU2_ECOLI Elongation factor Tu 2 OS=Escherichia coli (strain K12) GN=tufB PE=1 SV=1	358	-0.0348951	pos	E4S5_pos_SCX_07	HEAVY	4738	592.313	133.802	0	2	[VGEEVEIVGIK]	-1.45191	12	HEAVY
593	2	sp|P0CE47|EFTU1_ECOLI Elongation factor Tu 1 OS=Escherichia coli (strain K12) GN=tufA PE=1 SV=1 ||||| sp|P0CE48|EFTU2_ECOLI Elongation factor Tu 2 OS=Escherichia coli (strain K12) GN=tufB PE=1 SV=1	358	-0.0348951	pos	E4S5_pos_SCX_07	LIGHT	6335	607.82	101.593	0	2	[FESEVYILSK]	1.36669	11	LIGHT
594	2	sp|P0CE47|EFTU1_ECOLI Elongation factor Tu 1 OS=Escherichia coli (strain K12) GN=tufA PE=1 SV=1 ||||| sp|P0CE48|EFTU2_ECOLI Elongation factor Tu 2 OS=Escherichia coli (strain K12) GN=tufB PE=1 SV=1	358	-0.0348951	pos	E4S5_pos_SCX_07	HEAVY	6048	613.301	146.421	0	2	[FESEVYILSK]	-1.73793	11	HEAVY
595	2	sp|P0CE47|EFTU1_ECOLI Elongation factor Tu 1 OS=Escherichia coli (strain K12) GN=tufA PE=1 SV=1 ||||| sp|P0CE48|EFTU2_ECOLI Elongation factor Tu 2 OS=Escherichia coli (strain K12) GN=tufB PE=1 SV=1	358	-0.0348951	pos	E4S5_pos_SCX_07	LIGHT	12315	652.397	99.5464	0	2	[TTLTAAITTVLAK]	3.38935	14	LIGHT
596	2	sp|P0CE47|EFTU1_ECOLI Elongation factor Tu 1 OS=Escherichia coli (strain K12) GN=tufA PE=1 SV=1 ||||| sp|P0CE48|EFTU2_ECOLI Elongation factor Tu 2 OS=Escherichia coli (strain K12) GN=tufB PE=1 SV=1	358	-0.0348951	pos	E4S5_pos_SCX_07	HEAVY	12044	659.374	133.645	0	2	[TTLTAAITTVLAK]	-0.24219	14	HEAVY
597	2	sp|P0CE47|EFTU1_ECOLI Elongation factor Tu 1 OS=Escherichia coli (strain K12) GN=tufA PE=1 SV=1 ||||| sp|P0CE48|EFTU2_ECOLI Elongation factor Tu 2 OS=Escherichia coli (strain K12) GN=tufB PE=1 SV=1	358	-0.0348951	pos	E4S5_pos_SCX_07	LIGHT	22105	981.51	27.6804	0.00410594	2	[ILELAGFLDSYIPEPER]	-4.58923	20	LIGHT
598	2	sp|P0CE47|EFTU1_ECOLI Elongation factor Tu 1 OS=Escherichia coli (strain K12) GN=tufA PE=1 SV=1 ||||| sp|P0CE48|EFTU2_ECOLI Elongation factor Tu 2 OS=Escherichia coli (strain K12) GN=tufB PE=1 SV=1	358	-0.0348951	pos	E4S5_pos_SCX_08	-0.114517	1587	913.413	158.858	0	2	[GITINTSHVEYDTPTR]	-1.38179	22	HEAVY
599	2	sp|P0CE47|EFTU1_ECOLI Elongation factor Tu 1 OS=Escherichia coli (strain K12) GN=tufA PE=1 SV=1 ||||| sp|P0CE48|EFTU2_ECOLI Elongation factor Tu 2 OS=Escherichia coli (strain K12) GN=tufB PE=1 SV=1	358	-0.0348951	pos	E4S5_pos_SCX_08	0.138851	9429	890.974	186.724	0	2	[MVVTLIHPIAMDDGLR]	-2.14563	21	LIGHT
600	2	sp|P0CE47|EFTU1_ECOLI Elongation factor Tu 1 OS=Escherichia coli (strain K12) GN=tufA PE=1 SV=1 ||||| sp|P0CE48|EFTU2_ECOLI Elongation factor Tu 2 OS=Escherichia coli (strain K12) GN=tufB PE=1 SV=1	358	-0.0348951	pos	E4S5_pos_SCX_08	-0.147201	11771	659.373	175.461	0	2	[TTLTAAITTVLAK]	-1.73746	14	HEAVY
601	2	sp|P0CE47|EFTU1_ECOLI Elongation factor Tu 1 OS=Escherichia coli (strain K12) GN=tufA PE=1 SV=1 ||||| sp|P0CE48|EFTU2_ECOLI Elongation factor Tu 2 OS=Escherichia coli (strain K12) GN=tufB PE=1 SV=1	358	-0.0348951	pos	E4S5_pos_SCX_08	-0.150294	16536	661.327	42.614	0.000137562	3	[ILELAGFLDSYIPEPER]	2.43136	20	HEAVY
602	2	sp|P0CE47|EFTU1_ECOLI Elongation factor Tu 1 OS=Escherichia coli (strain K12) GN=tufA PE=1 SV=1 ||||| sp|P0CE48|EFTU2_ECOLI Elongation factor Tu 2 OS=Escherichia coli (strain K12) GN=tufB PE=1 SV=1	358	-0.0348951	pos	E4S5_pos_SCX_08	-0.0777813	4510	592.313	123.995	0	2	[VGEEVEIVGIK]	-2.65533	12	HEAVY
603	2	sp|P0CE47|EFTU1_ECOLI Elongation factor Tu 1 OS=Escherichia coli (strain K12) GN=tufA PE=1 SV=1 ||||| sp|P0CE48|EFTU2_ECOLI Elongation factor Tu 2 OS=Escherichia coli (strain K12) GN=tufB PE=1 SV=1	358	-0.0348951	pos	E4S5_pos_SCX_08	-0.00339285	3502	521.277	124.735	0	2	[AGENVGVLLR]	-1.96486	14	HEAVY
604	2	sp|P0CE47|EFTU1_ECOLI Elongation factor Tu 1 OS=Escherichia coli (strain K12) GN=tufA PE=1 SV=1 ||||| sp|P0CE48|EFTU2_ECOLI Elongation factor Tu 2 OS=Escherichia coli (strain K12) GN=tufB PE=1 SV=1	358	-0.0348951	pos	E4S5_pos_SCX_08	-0.102241	15581	497.299	99.0605	0	3	[QVGVPYIIVFLNK]	2.43695	16	LIGHT
605	2	sp|P0CE47|EFTU1_ECOLI Elongation factor Tu 1 OS=Escherichia coli (strain K12) GN=tufA PE=1 SV=1 ||||| sp|P0CE48|EFTU2_ECOLI Elongation factor Tu 2 OS=Escherichia coli (strain K12) GN=tufB PE=1 SV=1	358	-0.0348951	pos	E4S5_pos_SCX_08	-0.163869	2327	594.263	59.6657	0.000249206	2	[STCTGVEMFR]	0.225093	13	LIGHT
606	2	sp|P0CE47|EFTU1_ECOLI Elongation factor Tu 1 OS=Escherichia coli (strain K12) GN=tufA PE=1 SV=1 ||||| sp|P0CE48|EFTU2_ECOLI Elongation factor Tu 2 OS=Escherichia coli (strain K12) GN=tufB PE=1 SV=1	358	-0.0348951	pos	E4S5_pos_SCX_08	-0.0348951	11716	435.266	63.702	0	3	[TTLTAAITTVLAK]	0.469244	14	LIGHT
607	2	sp|P0CE47|EFTU1_ECOLI Elongation factor Tu 1 OS=Escherichia coli (strain K12) GN=tufA PE=1 SV=1 ||||| sp|P0CE48|EFTU2_ECOLI Elongation factor Tu 2 OS=Escherichia coli (strain K12) GN=tufB PE=1 SV=1	358	-0.0348951	pos	E4S5_pos_SCX_08	-0.0111774	9244	993.452	124.761	0	2	[ELLSQYDFPGDDTPIVR]	-0.1771	21	HEAVY
608	2	sp|P0CE47|EFTU1_ECOLI Elongation factor Tu 1 OS=Escherichia coli (strain K12) GN=tufA PE=1 SV=1 ||||| sp|P0CE48|EFTU2_ECOLI Elongation factor Tu 2 OS=Escherichia coli (strain K12) GN=tufB PE=1 SV=1	358	-0.0348951	pos	E4S5_pos_SCX_08	-0.41694	1458	609.786	99.4443	0	2	[ALEGDAEWEAK]	1.41853	13	LIGHT
609	2	sp|P0CE47|EFTU1_ECOLI Elongation factor Tu 1 OS=Escherichia coli (strain K12) GN=tufA PE=1 SV=1 ||||| sp|P0CE48|EFTU2_ECOLI Elongation factor Tu 2 OS=Escherichia coli (strain K12) GN=tufB PE=1 SV=1	358	-0.0348951	pos	E4S5_pos_SCX_08	0.0255294	17360	742.002	71.6211	0	3	[CDMVDDEELLELVEMEVR]	3.7059	21	LIGHT
610	2	sp|P0CE47|EFTU1_ECOLI Elongation factor Tu 1 OS=Escherichia coli (strain K12) GN=tufA PE=1 SV=1 ||||| sp|P0CE48|EFTU2_ECOLI Elongation factor Tu 2 OS=Escherichia coli (strain K12) GN=tufB PE=1 SV=1	358	-0.0348951	pos	E4S5_pos_SCX_08	0.314482	12230	1273.61	67.8797	0.000195472	2	[TTDVTGTIELPEGVEMVMPGDNIK]	-5.48048	26	LIGHT
611	2	sp|P0CE47|EFTU1_ECOLI Elongation factor Tu 1 OS=Escherichia coli (strain K12) GN=tufA PE=1 SV=1 ||||| sp|P0CE48|EFTU2_ECOLI Elongation factor Tu 2 OS=Escherichia coli (strain K12) GN=tufB PE=1 SV=1	358	-0.0348951	pos	E4S5_pos_SCX_08	LIGHT	2489	553.305	58.3827	0	3	[VGEEVEIVGIKETQK]	-0.254969	18	LIGHT
612	2	sp|P0CE47|EFTU1_ECOLI Elongation factor Tu 1 OS=Escherichia coli (strain K12) GN=tufA PE=1 SV=1 ||||| sp|P0CE48|EFTU2_ECOLI Elongation factor Tu 2 OS=Escherichia coli (strain K12) GN=tufB PE=1 SV=1	358	-0.0348951	pos	E4S5_pos_SCX_08	LIGHT	6102	607.819	96.3724	0	2	[FESEVYILSK]	-0.34696	11	LIGHT
613	2	sp|P0CE47|EFTU1_ECOLI Elongation factor Tu 1 OS=Escherichia coli (strain K12) GN=tufA PE=1 SV=1 ||||| sp|P0CE48|EFTU2_ECOLI Elongation factor Tu 2 OS=Escherichia coli (strain K12) GN=tufB PE=1 SV=1	358	-0.0348951	pos	E4S5_pos_SCX_08	HEAVY	5813	613.299	117.018	0	2	[FESEVYILSK]	-5.92686	11	HEAVY
614	2	sp|P0CE47|EFTU1_ECOLI Elongation factor Tu 1 OS=Escherichia coli (strain K12) GN=tufA PE=1 SV=1 ||||| sp|P0CE48|EFTU2_ECOLI Elongation factor Tu 2 OS=Escherichia coli (strain K12) GN=tufB PE=1 SV=1	358	-0.0348951	pos	E4S5_pos_SCX_08	LIGHT	9685	594.322	153.587	0	3	[MVVTLIHPIAMDDGLR]	4.22043	21	LIGHT
615	2	sp|P0CE47|EFTU1_ECOLI Elongation factor Tu 1 OS=Escherichia coli (strain K12) GN=tufA PE=1 SV=1 ||||| sp|P0CE48|EFTU2_ECOLI Elongation factor Tu 2 OS=Escherichia coli (strain K12) GN=tufB PE=1 SV=1	358	-0.0348951	pos	E4S5_pos_SCX_08	LIGHT	15430	745.445	109.415	0	2	[QVGVPYIIVFLNK]	3.23527	16	LIGHT
616	2	sp|P0CE47|EFTU1_ECOLI Elongation factor Tu 1 OS=Escherichia coli (strain K12) GN=tufA PE=1 SV=1 ||||| sp|P0CE48|EFTU2_ECOLI Elongation factor Tu 2 OS=Escherichia coli (strain K12) GN=tufB PE=1 SV=1	358	-0.0348951	pos	E4S5_pos_SCX_08	HEAVY	15436	753.418	154.187	0	2	[QVGVPYIIVFLNK]	-1.53279	16	HEAVY
617	2	sp|P0CE47|EFTU1_ECOLI Elongation factor Tu 1 OS=Escherichia coli (strain K12) GN=tufA PE=1 SV=1 ||||| sp|P0CE48|EFTU2_ECOLI Elongation factor Tu 2 OS=Escherichia coli (strain K12) GN=tufB PE=1 SV=1	358	-0.0348951	pos	E4S5_pos_SCX_08	LIGHT	17361	1112.5	134.712	0	2	[CDMVDDEELLELVEMEVR]	4.52648	21	LIGHT
618	2	sp|P0CE47|EFTU1_ECOLI Elongation factor Tu 1 OS=Escherichia coli (strain K12) GN=tufA PE=1 SV=1 ||||| sp|P0CE48|EFTU2_ECOLI Elongation factor Tu 2 OS=Escherichia coli (strain K12) GN=tufB PE=1 SV=1	358	-0.0348951	pos	E4S5_pos_SCX_09	-0.103618	11840	659.373	84.0392	0	2	[TTLTAAITTVLAK]	-2.85549	14	HEAVY
619	2	sp|P0CE47|EFTU1_ECOLI Elongation factor Tu 1 OS=Escherichia coli (strain K12) GN=tufA PE=1 SV=1 ||||| sp|P0CE48|EFTU2_ECOLI Elongation factor Tu 2 OS=Escherichia coli (strain K12) GN=tufB PE=1 SV=1	358	-0.0348951	pos	E4S5_pos_SCX_09	-0.035608	1750	902.446	132.036	0	2	[GITINTSHVEYDTPTR]	-1.57473	22	LIGHT
620	2	sp|P0CE47|EFTU1_ECOLI Elongation factor Tu 1 OS=Escherichia coli (strain K12) GN=tufA PE=1 SV=1 ||||| sp|P0CE48|EFTU2_ECOLI Elongation factor Tu 2 OS=Escherichia coli (strain K12) GN=tufB PE=1 SV=1	358	-0.0348951	pos	E4S5_pos_SCX_09	-0.0912051	4728	592.311	129.263	0	2	[VGEEVEIVGIK]	-4.72117	12	HEAVY
621	2	sp|P0CE47|EFTU1_ECOLI Elongation factor Tu 1 OS=Escherichia coli (strain K12) GN=tufA PE=1 SV=1 ||||| sp|P0CE48|EFTU2_ECOLI Elongation factor Tu 2 OS=Escherichia coli (strain K12) GN=tufB PE=1 SV=1	358	-0.0348951	pos	E4S5_pos_SCX_09	-0.0914169	16824	654.681	63.788	0	3	[ILELAGFLDSYIPEPER]	3.8361	20	LIGHT
622	2	sp|P0CE47|EFTU1_ECOLI Elongation factor Tu 1 OS=Escherichia coli (strain K12) GN=tufA PE=1 SV=1 ||||| sp|P0CE48|EFTU2_ECOLI Elongation factor Tu 2 OS=Escherichia coli (strain K12) GN=tufB PE=1 SV=1	358	-0.0348951	pos	E4S5_pos_SCX_09	-0.14337	15763	497.299	98.8446	0	3	[QVGVPYIIVFLNK]	2.44615	16	LIGHT
623	2	sp|P0CE47|EFTU1_ECOLI Elongation factor Tu 1 OS=Escherichia coli (strain K12) GN=tufA PE=1 SV=1 ||||| sp|P0CE48|EFTU2_ECOLI Elongation factor Tu 2 OS=Escherichia coli (strain K12) GN=tufB PE=1 SV=1	358	-0.0348951	pos	E4S5_pos_SCX_09	-0.14178	3765	521.276	125.939	0	2	[AGENVGVLLR]	-2.50693	14	HEAVY
624	2	sp|P0CE47|EFTU1_ECOLI Elongation factor Tu 1 OS=Escherichia coli (strain K12) GN=tufA PE=1 SV=1 ||||| sp|P0CE48|EFTU2_ECOLI Elongation factor Tu 2 OS=Escherichia coli (strain K12) GN=tufB PE=1 SV=1	358	-0.0348951	pos	E4S5_pos_SCX_09	-0.0860368	6178	570.988	110.491	0	3	[LLDEGRAGENVGVLLR]	-0.638318	23	LIGHT
625	2	sp|P0CE47|EFTU1_ECOLI Elongation factor Tu 1 OS=Escherichia coli (strain K12) GN=tufA PE=1 SV=1 ||||| sp|P0CE48|EFTU2_ECOLI Elongation factor Tu 2 OS=Escherichia coli (strain K12) GN=tufB PE=1 SV=1	358	-0.0348951	pos	E4S5_pos_SCX_09	0.177444	2658	559.287	87.4242	0	3	[VGEEVEIVGIKETQK]	-1.37563	18	HEAVY
626	2	sp|P0CE47|EFTU1_ECOLI Elongation factor Tu 1 OS=Escherichia coli (strain K12) GN=tufA PE=1 SV=1 ||||| sp|P0CE48|EFTU2_ECOLI Elongation factor Tu 2 OS=Escherichia coli (strain K12) GN=tufB PE=1 SV=1	358	-0.0348951	pos	E4S5_pos_SCX_09	-0.0656015	17474	742.001	73.7125	0	3	[CDMVDDEELLELVEMEVR]	3.0342	21	LIGHT
627	2	sp|P0CE47|EFTU1_ECOLI Elongation factor Tu 1 OS=Escherichia coli (strain K12) GN=tufA PE=1 SV=1 ||||| sp|P0CE48|EFTU2_ECOLI Elongation factor Tu 2 OS=Escherichia coli (strain K12) GN=tufB PE=1 SV=1	358	-0.0348951	pos	E4S5_pos_SCX_09	0.00034365	11871	439.918	38.4092	0.000184535	3	[TTLTAAITTVLAK]	-0.643493	14	HEAVY
628	2	sp|P0CE47|EFTU1_ECOLI Elongation factor Tu 1 OS=Escherichia coli (strain K12) GN=tufA PE=1 SV=1 ||||| sp|P0CE48|EFTU2_ECOLI Elongation factor Tu 2 OS=Escherichia coli (strain K12) GN=tufB PE=1 SV=1	358	-0.0348951	pos	E4S5_pos_SCX_09	-0.18903	1671	609.786	86.1355	0	2	[ALEGDAEWEAK]	0.38405	13	LIGHT
629	2	sp|P0CE47|EFTU1_ECOLI Elongation factor Tu 1 OS=Escherichia coli (strain K12) GN=tufA PE=1 SV=1 ||||| sp|P0CE48|EFTU2_ECOLI Elongation factor Tu 2 OS=Escherichia coli (strain K12) GN=tufB PE=1 SV=1	358	-0.0348951	pos	E4S5_pos_SCX_09	-0.192516	2575	594.26	61.1226	0.000255981	2	[STCTGVEMFR]	-5.48923	13	LIGHT
630	2	sp|P0CE47|EFTU1_ECOLI Elongation factor Tu 1 OS=Escherichia coli (strain K12) GN=tufA PE=1 SV=1 ||||| sp|P0CE48|EFTU2_ECOLI Elongation factor Tu 2 OS=Escherichia coli (strain K12) GN=tufB PE=1 SV=1	358	-0.0348951	pos	E4S5_pos_SCX_09	-0.12849	9460	982.977	94.6144	0	2	[ELLSQYDFPGDDTPIVR]	-7.24204	21	LIGHT
631	2	sp|P0CE47|EFTU1_ECOLI Elongation factor Tu 1 OS=Escherichia coli (strain K12) GN=tufA PE=1 SV=1 ||||| sp|P0CE48|EFTU2_ECOLI Elongation factor Tu 2 OS=Escherichia coli (strain K12) GN=tufB PE=1 SV=1	358	-0.0348951	pos	E4S5_pos_SCX_09	-0.103642	6172	855.973	85.1234	0	2	[LLDEGRAGENVGVLLR]	-7.00003	23	LIGHT
632	2	sp|P0CE47|EFTU1_ECOLI Elongation factor Tu 1 OS=Escherichia coli (strain K12) GN=tufA PE=1 SV=1 ||||| sp|P0CE48|EFTU2_ECOLI Elongation factor Tu 2 OS=Escherichia coli (strain K12) GN=tufB PE=1 SV=1	358	-0.0348951	pos	E4S5_pos_SCX_09	0.333712	12260	1286.58	56.9891	0.000355365	2	[TTDVTGTIELPEGVEMVMPGDNIK]	-4.45034	26	HEAVY
633	2	sp|P0CE47|EFTU1_ECOLI Elongation factor Tu 1 OS=Escherichia coli (strain K12) GN=tufA PE=1 SV=1 ||||| sp|P0CE48|EFTU2_ECOLI Elongation factor Tu 2 OS=Escherichia coli (strain K12) GN=tufB PE=1 SV=1	358	-0.0348951	pos	E4S5_pos_SCX_09	-0.0516008	2675	838.421	91.4921	0	2	[VGEEVEIVGIKETQK]	-7.28192	18	HEAVY
634	2	sp|P0CE47|EFTU1_ECOLI Elongation factor Tu 1 OS=Escherichia coli (strain K12) GN=tufA PE=1 SV=1 ||||| sp|P0CE48|EFTU2_ECOLI Elongation factor Tu 2 OS=Escherichia coli (strain K12) GN=tufB PE=1 SV=1	358	-0.0348951	pos	E4S5_pos_SCX_09	LIGHT	6065	607.818	107.667	0	2	[FESEVYILSK]	-0.851968	11	LIGHT
635	2	sp|P0CE47|EFTU1_ECOLI Elongation factor Tu 1 OS=Escherichia coli (strain K12) GN=tufA PE=1 SV=1 ||||| sp|P0CE48|EFTU2_ECOLI Elongation factor Tu 2 OS=Escherichia coli (strain K12) GN=tufB PE=1 SV=1	358	-0.0348951	pos	E4S5_pos_SCX_09	HEAVY	6067	613.3	124.192	0	2	[FESEVYILSK]	-4.68067	11	HEAVY
636	2	sp|P0CE47|EFTU1_ECOLI Elongation factor Tu 1 OS=Escherichia coli (strain K12) GN=tufA PE=1 SV=1 ||||| sp|P0CE48|EFTU2_ECOLI Elongation factor Tu 2 OS=Escherichia coli (strain K12) GN=tufB PE=1 SV=1	358	-0.0348951	pos	E4S5_pos_SCX_09	HEAVY	14663	601.3	32.7554	0.000635301	3	[MVVTLIHPIAMDDGLR]	2.0475	21	HEAVY
637	2	sp|P0CE47|EFTU1_ECOLI Elongation factor Tu 1 OS=Escherichia coli (strain K12) GN=tufA PE=1 SV=1 ||||| sp|P0CE48|EFTU2_ECOLI Elongation factor Tu 2 OS=Escherichia coli (strain K12) GN=tufB PE=1 SV=1	358	-0.0348951	pos	E4S5_pos_SCX_09	HEAVY	15076	753.413	26.7337	0.00452934	2	[QVGVPYIIVFLNK]	-7.44872	16	HEAVY
638	2	sp|P0CE47|EFTU1_ECOLI Elongation factor Tu 1 OS=Escherichia coli (strain K12) GN=tufA PE=1 SV=1 ||||| sp|P0CE48|EFTU2_ECOLI Elongation factor Tu 2 OS=Escherichia coli (strain K12) GN=tufB PE=1 SV=1	358	-0.0348951	pos	E4S5_pos_SCX_09	HEAVY	15814	753.417	130.811	0	2	[QVGVPYIIVFLNK]	-1.90499	16	HEAVY
639	2	sp|P0CE47|EFTU1_ECOLI Elongation factor Tu 1 OS=Escherichia coli (strain K12) GN=tufA PE=1 SV=1 ||||| sp|P0CE48|EFTU2_ECOLI Elongation factor Tu 2 OS=Escherichia coli (strain K12) GN=tufB PE=1 SV=1	358	-0.0348951	pos	E4S5_pos_SCX_09	LIGHT	15630	745.445	156.479	0	2	[QVGVPYIIVFLNK]	3.13755	16	LIGHT
640	2	sp|P0CE47|EFTU1_ECOLI Elongation factor Tu 1 OS=Escherichia coli (strain K12) GN=tufA PE=1 SV=1 ||||| sp|P0CE48|EFTU2_ECOLI Elongation factor Tu 2 OS=Escherichia coli (strain K12) GN=tufB PE=1 SV=1	358	-0.0348951	pos	E4S5_pos_SCX_09	HEAVY	16637	753.414	34.585	0.002043	2	[QVGVPYIIVFLNK]	-6.97108	16	HEAVY
641	2	sp|P0CE47|EFTU1_ECOLI Elongation factor Tu 1 OS=Escherichia coli (strain K12) GN=tufA PE=1 SV=1 ||||| sp|P0CE48|EFTU2_ECOLI Elongation factor Tu 2 OS=Escherichia coli (strain K12) GN=tufB PE=1 SV=1	358	-0.0348951	pos	E4S5_pos_SCX_09	HEAVY	17167	991.484	53.9477	0.000485928	2	[ILELAGFLDSYIPEPER]	-0.480828	20	HEAVY
642	2	sp|P0CE47|EFTU1_ECOLI Elongation factor Tu 1 OS=Escherichia coli (strain K12) GN=tufA PE=1 SV=1 ||||| sp|P0CE48|EFTU2_ECOLI Elongation factor Tu 2 OS=Escherichia coli (strain K12) GN=tufB PE=1 SV=1	358	-0.0348951	pos	E4S5_pos_SCX_09	LIGHT	17534	1112.5	120.854	0	2	[CDMVDDEELLELVEMEVR]	3.33218	21	LIGHT
643	2	sp|P0CE47|EFTU1_ECOLI Elongation factor Tu 1 OS=Escherichia coli (strain K12) GN=tufA PE=1 SV=1 ||||| sp|P0CE48|EFTU2_ECOLI Elongation factor Tu 2 OS=Escherichia coli (strain K12) GN=tufB PE=1 SV=1	358	-0.0348951	pos	E4S5_pos_SCX_10	-0.0318271	5917	607.818	94.2402	0	2	[FESEVYILSK]	-1.42707	11	LIGHT
644	2	sp|P0CE47|EFTU1_ECOLI Elongation factor Tu 1 OS=Escherichia coli (strain K12) GN=tufA PE=1 SV=1 ||||| sp|P0CE48|EFTU2_ECOLI Elongation factor Tu 2 OS=Escherichia coli (strain K12) GN=tufB PE=1 SV=1	358	-0.0348951	pos	E4S5_pos_SCX_10	-0.144372	11725	652.397	114.669	0	2	[TTLTAAITTVLAK]	3.05326	14	LIGHT
645	2	sp|P0CE47|EFTU1_ECOLI Elongation factor Tu 1 OS=Escherichia coli (strain K12) GN=tufA PE=1 SV=1 ||||| sp|P0CE48|EFTU2_ECOLI Elongation factor Tu 2 OS=Escherichia coli (strain K12) GN=tufB PE=1 SV=1	358	-0.0348951	pos	E4S5_pos_SCX_10	-0.113393	4670	592.312	145.118	0	2	[VGEEVEIVGIK]	-3.41594	12	HEAVY
646	2	sp|P0CE47|EFTU1_ECOLI Elongation factor Tu 1 OS=Escherichia coli (strain K12) GN=tufA PE=1 SV=1 ||||| sp|P0CE48|EFTU2_ECOLI Elongation factor Tu 2 OS=Escherichia coli (strain K12) GN=tufB PE=1 SV=1	358	-0.0348951	pos	E4S5_pos_SCX_10	-0.0981065	9762	901.443	173.568	0	2	[MVVTLIHPIAMDDGLR]	-1.95565	21	HEAVY
647	2	sp|P0CE47|EFTU1_ECOLI Elongation factor Tu 1 OS=Escherichia coli (strain K12) GN=tufA PE=1 SV=1 ||||| sp|P0CE48|EFTU2_ECOLI Elongation factor Tu 2 OS=Escherichia coli (strain K12) GN=tufB PE=1 SV=1	358	-0.0348951	pos	E4S5_pos_SCX_10	-0.10053	16696	654.681	90.2397	0	3	[ILELAGFLDSYIPEPER]	3.02307	20	LIGHT
648	2	sp|P0CE47|EFTU1_ECOLI Elongation factor Tu 1 OS=Escherichia coli (strain K12) GN=tufA PE=1 SV=1 ||||| sp|P0CE48|EFTU2_ECOLI Elongation factor Tu 2 OS=Escherichia coli (strain K12) GN=tufB PE=1 SV=1	358	-0.0348951	pos	E4S5_pos_SCX_10	-0.0924576	4647	583.267	111.724	0	3	[FESEVYILSKDEGGR]	-0.986897	19	HEAVY
649	2	sp|P0CE47|EFTU1_ECOLI Elongation factor Tu 1 OS=Escherichia coli (strain K12) GN=tufA PE=1 SV=1 ||||| sp|P0CE48|EFTU2_ECOLI Elongation factor Tu 2 OS=Escherichia coli (strain K12) GN=tufB PE=1 SV=1	358	-0.0348951	pos	E4S5_pos_SCX_10	-0.105391	3624	521.277	123.596	0	2	[AGENVGVLLR]	-0.580369	14	HEAVY
650	2	sp|P0CE47|EFTU1_ECOLI Elongation factor Tu 1 OS=Escherichia coli (strain K12) GN=tufA PE=1 SV=1 ||||| sp|P0CE48|EFTU2_ECOLI Elongation factor Tu 2 OS=Escherichia coli (strain K12) GN=tufB PE=1 SV=1	358	-0.0348951	pos	E4S5_pos_SCX_10	-0.117915	15518	502.616	74.7027	0	3	[QVGVPYIIVFLNK]	2.50793	16	HEAVY
651	2	sp|P0CE47|EFTU1_ECOLI Elongation factor Tu 1 OS=Escherichia coli (strain K12) GN=tufA PE=1 SV=1 ||||| sp|P0CE48|EFTU2_ECOLI Elongation factor Tu 2 OS=Escherichia coli (strain K12) GN=tufB PE=1 SV=1	358	-0.0348951	pos	E4S5_pos_SCX_10	-0.184329	1833	913.413	105.71	0	2	[GITINTSHVEYDTPTR]	-1.70943	22	HEAVY
652	2	sp|P0CE47|EFTU1_ECOLI Elongation factor Tu 1 OS=Escherichia coli (strain K12) GN=tufA PE=1 SV=1 ||||| sp|P0CE48|EFTU2_ECOLI Elongation factor Tu 2 OS=Escherichia coli (strain K12) GN=tufB PE=1 SV=1	358	-0.0348951	pos	E4S5_pos_SCX_10	0.0290386	9477	982.984	134.829	0	2	[ELLSQYDFPGDDTPIVR]	0.499606	21	LIGHT
653	2	sp|P0CE47|EFTU1_ECOLI Elongation factor Tu 1 OS=Escherichia coli (strain K12) GN=tufA PE=1 SV=1 ||||| sp|P0CE48|EFTU2_ECOLI Elongation factor Tu 2 OS=Escherichia coli (strain K12) GN=tufB PE=1 SV=1	358	-0.0348951	pos	E4S5_pos_SCX_10	-0.100417	11731	435.267	67.8324	0	3	[TTLTAAITTVLAK]	2.38642	14	LIGHT
654	2	sp|P0CE47|EFTU1_ECOLI Elongation factor Tu 1 OS=Escherichia coli (strain K12) GN=tufA PE=1 SV=1 ||||| sp|P0CE48|EFTU2_ECOLI Elongation factor Tu 2 OS=Escherichia coli (strain K12) GN=tufB PE=1 SV=1	358	-0.0348951	pos	E4S5_pos_SCX_10	0.0611727	4632	864.922	105.295	0	2	[FESEVYILSKDEGGR]	-4.61939	19	LIGHT
655	2	sp|P0CE47|EFTU1_ECOLI Elongation factor Tu 1 OS=Escherichia coli (strain K12) GN=tufA PE=1 SV=1 ||||| sp|P0CE48|EFTU2_ECOLI Elongation factor Tu 2 OS=Escherichia coli (strain K12) GN=tufB PE=1 SV=1	358	-0.0348951	pos	E4S5_pos_SCX_10	-0.213796	1681	609.785	71.5884	0.000158798	2	[ALEGDAEWEAK]	-0.513068	13	LIGHT
656	2	sp|P0CE47|EFTU1_ECOLI Elongation factor Tu 1 OS=Escherichia coli (strain K12) GN=tufA PE=1 SV=1 ||||| sp|P0CE48|EFTU2_ECOLI Elongation factor Tu 2 OS=Escherichia coli (strain K12) GN=tufB PE=1 SV=1	358	-0.0348951	pos	E4S5_pos_SCX_10	-0.159302	17291	748.98	78.2257	0	3	[CDMVDDEELLELVEMEVR]	2.26518	21	HEAVY
657	2	sp|P0CE47|EFTU1_ECOLI Elongation factor Tu 1 OS=Escherichia coli (strain K12) GN=tufA PE=1 SV=1 ||||| sp|P0CE48|EFTU2_ECOLI Elongation factor Tu 2 OS=Escherichia coli (strain K12) GN=tufB PE=1 SV=1	358	-0.0348951	pos	E4S5_pos_SCX_10	0.0882263	2584	559.287	26.3964	0.00274544	3	[VGEEVEIVGIKETQK]	-1.33638	18	HEAVY
658	2	sp|P0CE47|EFTU1_ECOLI Elongation factor Tu 1 OS=Escherichia coli (strain K12) GN=tufA PE=1 SV=1 ||||| sp|P0CE48|EFTU2_ECOLI Elongation factor Tu 2 OS=Escherichia coli (strain K12) GN=tufB PE=1 SV=1	358	-0.0348951	pos	E4S5_pos_SCX_10	0.0137929	17231	1112.49	70.0244	0.000204546	2	[CDMVDDEELLELVEMEVR]	0.1464	21	LIGHT
659	2	sp|P0CE47|EFTU1_ECOLI Elongation factor Tu 1 OS=Escherichia coli (strain K12) GN=tufA PE=1 SV=1 ||||| sp|P0CE48|EFTU2_ECOLI Elongation factor Tu 2 OS=Escherichia coli (strain K12) GN=tufB PE=1 SV=1	358	-0.0348951	pos	E4S5_pos_SCX_10	-0.235215	2545	594.26	67.3043	0.000193202	2	[STCTGVEMFR]	-4.49826	13	LIGHT
660	2	sp|P0CE47|EFTU1_ECOLI Elongation factor Tu 1 OS=Escherichia coli (strain K12) GN=tufA PE=1 SV=1 ||||| sp|P0CE48|EFTU2_ECOLI Elongation factor Tu 2 OS=Escherichia coli (strain K12) GN=tufB PE=1 SV=1	358	-0.0348951	pos	E4S5_pos_SCX_10	0.3974	12140	1273.61	79.2704	0	2	[TTDVTGTIELPEGVEMVMPGDNIK]	-7.13079	26	LIGHT
661	2	sp|P0CE47|EFTU1_ECOLI Elongation factor Tu 1 OS=Escherichia coli (strain K12) GN=tufA PE=1 SV=1 ||||| sp|P0CE48|EFTU2_ECOLI Elongation factor Tu 2 OS=Escherichia coli (strain K12) GN=tufB PE=1 SV=1	358	-0.0348951	pos	E4S5_pos_SCX_10	0.285261	4413	864.919	57.016	0.000355545	2	[FESEVYILSKDEGGR]	-7.68022	19	LIGHT
662	2	sp|P0CE47|EFTU1_ECOLI Elongation factor Tu 1 OS=Escherichia coli (strain K12) GN=tufA PE=1 SV=1 ||||| sp|P0CE48|EFTU2_ECOLI Elongation factor Tu 2 OS=Escherichia coli (strain K12) GN=tufB PE=1 SV=1	358	-0.0348951	pos	E4S5_pos_SCX_10	LIGHT	1825	601.969	98.6373	0	3	[GITINTSHVEYDTPTR]	3.27189	22	LIGHT
663	2	sp|P0CE47|EFTU1_ECOLI Elongation factor Tu 1 OS=Escherichia coli (strain K12) GN=tufA PE=1 SV=1 ||||| sp|P0CE48|EFTU2_ECOLI Elongation factor Tu 2 OS=Escherichia coli (strain K12) GN=tufB PE=1 SV=1	358	-0.0348951	pos	E4S5_pos_SCX_10	HEAVY	1879	609.277	55.4209	0	3	[GITINTSHVEYDTPTR]	-2.26703	22	HEAVY
664	2	sp|P0CE47|EFTU1_ECOLI Elongation factor Tu 1 OS=Escherichia coli (strain K12) GN=tufA PE=1 SV=1 ||||| sp|P0CE48|EFTU2_ECOLI Elongation factor Tu 2 OS=Escherichia coli (strain K12) GN=tufB PE=1 SV=1	358	-0.0348951	pos	E4S5_pos_SCX_10	HEAVY	2173	616.264	89.2174	0	2	[ALEGDAEWEAK]	-3.58921	13	HEAVY
665	2	sp|P0CE47|EFTU1_ECOLI Elongation factor Tu 1 OS=Escherichia coli (strain K12) GN=tufA PE=1 SV=1 ||||| sp|P0CE48|EFTU2_ECOLI Elongation factor Tu 2 OS=Escherichia coli (strain K12) GN=tufB PE=1 SV=1	358	-0.0348951	pos	E4S5_pos_SCX_10	HEAVY	9791	601.299	138.423	0	3	[MVVTLIHPIAMDDGLR]	-0.445393	21	HEAVY
666	2	sp|P0CE47|EFTU1_ECOLI Elongation factor Tu 1 OS=Escherichia coli (strain K12) GN=tufA PE=1 SV=1 ||||| sp|P0CE48|EFTU2_ECOLI Elongation factor Tu 2 OS=Escherichia coli (strain K12) GN=tufB PE=1 SV=1	358	-0.0348951	pos	E4S5_pos_SCX_10	LIGHT	15434	745.445	55.6732	0.000385457	2	[QVGVPYIIVFLNK]	3.25239	16	LIGHT
667	2	sp|P0CE47|EFTU1_ECOLI Elongation factor Tu 1 OS=Escherichia coli (strain K12) GN=tufA PE=1 SV=1 ||||| sp|P0CE48|EFTU2_ECOLI Elongation factor Tu 2 OS=Escherichia coli (strain K12) GN=tufB PE=1 SV=1	358	-0.0348951	pos	E4S5_pos_SCX_10	HEAVY	15450	753.419	135.378	0	2	[QVGVPYIIVFLNK]	-0.0105857	16	HEAVY
668	2	sp|P0CE47|EFTU1_ECOLI Elongation factor Tu 1 OS=Escherichia coli (strain K12) GN=tufA PE=1 SV=1 ||||| sp|P0CE48|EFTU2_ECOLI Elongation factor Tu 2 OS=Escherichia coli (strain K12) GN=tufB PE=1 SV=1	358	-0.0348951	pos	E4S5_pos_SCX_10	HEAVY	16027	753.413	31.9161	0.0024785	2	[QVGVPYIIVFLNK]	-7.53246	16	HEAVY
669	2	sp|P0CE47|EFTU1_ECOLI Elongation factor Tu 1 OS=Escherichia coli (strain K12) GN=tufA PE=1 SV=1 ||||| sp|P0CE48|EFTU2_ECOLI Elongation factor Tu 2 OS=Escherichia coli (strain K12) GN=tufB PE=1 SV=1	358	-0.0348951	pos	E4S5_pos_SCX_10	HEAVY	16352	753.413	36.5025	0.00164579	2	[QVGVPYIIVFLNK]	-7.18877	16	HEAVY
670	2	sp|P0CE47|EFTU1_ECOLI Elongation factor Tu 1 OS=Escherichia coli (strain K12) GN=tufA PE=1 SV=1 ||||| sp|P0CE48|EFTU2_ECOLI Elongation factor Tu 2 OS=Escherichia coli (strain K12) GN=tufB PE=1 SV=1	358	-0.0348951	pos	E4S5_pos_SCX_10	LIGHT	16750	981.517	105.332	0	2	[ILELAGFLDSYIPEPER]	2.50372	20	LIGHT
671	2	sp|P0CE47|EFTU1_ECOLI Elongation factor Tu 1 OS=Escherichia coli (strain K12) GN=tufA PE=1 SV=1 ||||| sp|P0CE48|EFTU2_ECOLI Elongation factor Tu 2 OS=Escherichia coli (strain K12) GN=tufB PE=1 SV=1	358	-0.0348951	pos	E4S5_pos_SCX_10	HEAVY	16861	991.483	78.7198	6.256e-05	2	[ILELAGFLDSYIPEPER]	-1.48707	20	HEAVY
672	2	sp|P0CE47|EFTU1_ECOLI Elongation factor Tu 1 OS=Escherichia coli (strain K12) GN=tufA PE=1 SV=1 ||||| sp|P0CE48|EFTU2_ECOLI Elongation factor Tu 2 OS=Escherichia coli (strain K12) GN=tufB PE=1 SV=1	358	-0.0348951	pos	E4S5_pos_SCX_11	-0.0478575	16670	981.517	83.433	0	2	[ILELAGFLDSYIPEPER]	1.99153	20	LIGHT
673	2	sp|P0CE47|EFTU1_ECOLI Elongation factor Tu 1 OS=Escherichia coli (strain K12) GN=tufA PE=1 SV=1 ||||| sp|P0CE48|EFTU2_ECOLI Elongation factor Tu 2 OS=Escherichia coli (strain K12) GN=tufB PE=1 SV=1	358	-0.0348951	pos	E4S5_pos_SCX_11	-0.0515655	9957	601.299	117.111	0	3	[MVVTLIHPIAMDDGLR]	0.554688	21	HEAVY
674	2	sp|P0CE47|EFTU1_ECOLI Elongation factor Tu 1 OS=Escherichia coli (strain K12) GN=tufA PE=1 SV=1 ||||| sp|P0CE48|EFTU2_ECOLI Elongation factor Tu 2 OS=Escherichia coli (strain K12) GN=tufB PE=1 SV=1	358	-0.0348951	pos	E4S5_pos_SCX_11	-0.0252315	6210	613.298	98.0594	0	2	[FESEVYILSK]	-6.99871	11	HEAVY
675	2	sp|P0CE47|EFTU1_ECOLI Elongation factor Tu 1 OS=Escherichia coli (strain K12) GN=tufA PE=1 SV=1 ||||| sp|P0CE48|EFTU2_ECOLI Elongation factor Tu 2 OS=Escherichia coli (strain K12) GN=tufB PE=1 SV=1	358	-0.0348951	pos	E4S5_pos_SCX_11	-0.199108	11709	659.373	175.042	0	2	[TTLTAAITTVLAK]	-2.01393	14	HEAVY
676	2	sp|P0CE47|EFTU1_ECOLI Elongation factor Tu 1 OS=Escherichia coli (strain K12) GN=tufA PE=1 SV=1 ||||| sp|P0CE48|EFTU2_ECOLI Elongation factor Tu 2 OS=Escherichia coli (strain K12) GN=tufB PE=1 SV=1	358	-0.0348951	pos	E4S5_pos_SCX_11	-0.130913	4700	586.331	137.471	0	2	[VGEEVEIVGIK]	-1.86237	12	LIGHT
677	2	sp|P0CE47|EFTU1_ECOLI Elongation factor Tu 1 OS=Escherichia coli (strain K12) GN=tufA PE=1 SV=1 ||||| sp|P0CE48|EFTU2_ECOLI Elongation factor Tu 2 OS=Escherichia coli (strain K12) GN=tufB PE=1 SV=1	358	-0.0348951	pos	E4S5_pos_SCX_11	0.110187	16368	714.038	99.8707	0	3	[AIDKPFLLPIEDVFSISGR]	2.32745	23	HEAVY
678	2	sp|P0CE47|EFTU1_ECOLI Elongation factor Tu 1 OS=Escherichia coli (strain K12) GN=tufA PE=1 SV=1 ||||| sp|P0CE48|EFTU2_ECOLI Elongation factor Tu 2 OS=Escherichia coli (strain K12) GN=tufB PE=1 SV=1	358	-0.0348951	pos	E4S5_pos_SCX_11	-0.0994824	16665	654.681	30.4367	0.00104621	3	[ILELAGFLDSYIPEPER]	3.09902	20	LIGHT
679	2	sp|P0CE47|EFTU1_ECOLI Elongation factor Tu 1 OS=Escherichia coli (strain K12) GN=tufA PE=1 SV=1 ||||| sp|P0CE48|EFTU2_ECOLI Elongation factor Tu 2 OS=Escherichia coli (strain K12) GN=tufB PE=1 SV=1	358	-0.0348951	pos	E4S5_pos_SCX_11	-0.120443	15452	753.42	95.2122	0	2	[QVGVPYIIVFLNK]	1.88354	16	HEAVY
680	2	sp|P0CE47|EFTU1_ECOLI Elongation factor Tu 1 OS=Escherichia coli (strain K12) GN=tufA PE=1 SV=1 ||||| sp|P0CE48|EFTU2_ECOLI Elongation factor Tu 2 OS=Escherichia coli (strain K12) GN=tufB PE=1 SV=1	358	-0.0348951	pos	E4S5_pos_SCX_11	-0.260058	4824	583.266	45.7518	7.4774e-05	3	[FESEVYILSKDEGGR]	-1.76769	19	HEAVY
681	2	sp|P0CE47|EFTU1_ECOLI Elongation factor Tu 1 OS=Escherichia coli (strain K12) GN=tufA PE=1 SV=1 ||||| sp|P0CE48|EFTU2_ECOLI Elongation factor Tu 2 OS=Escherichia coli (strain K12) GN=tufB PE=1 SV=1	358	-0.0348951	pos	E4S5_pos_SCX_11	-0.188585	3696	521.277	112.451	0	2	[AGENVGVLLR]	-0.423799	14	HEAVY
682	2	sp|P0CE47|EFTU1_ECOLI Elongation factor Tu 1 OS=Escherichia coli (strain K12) GN=tufA PE=1 SV=1 ||||| sp|P0CE48|EFTU2_ECOLI Elongation factor Tu 2 OS=Escherichia coli (strain K12) GN=tufB PE=1 SV=1	358	-0.0348951	pos	E4S5_pos_SCX_11	-0.106636	1848	913.412	62.6732	0.000219671	2	[GITINTSHVEYDTPTR]	-2.40527	22	HEAVY
683	2	sp|P0CE47|EFTU1_ECOLI Elongation factor Tu 1 OS=Escherichia coli (strain K12) GN=tufA PE=1 SV=1 ||||| sp|P0CE48|EFTU2_ECOLI Elongation factor Tu 2 OS=Escherichia coli (strain K12) GN=tufB PE=1 SV=1	358	-0.0348951	pos	E4S5_pos_SCX_11	-0.101274	15408	502.616	39.4399	0.000189457	3	[QVGVPYIIVFLNK]	2.31922	16	HEAVY
684	2	sp|P0CE47|EFTU1_ECOLI Elongation factor Tu 1 OS=Escherichia coli (strain K12) GN=tufA PE=1 SV=1 ||||| sp|P0CE48|EFTU2_ECOLI Elongation factor Tu 2 OS=Escherichia coli (strain K12) GN=tufB PE=1 SV=1	358	-0.0348951	pos	E4S5_pos_SCX_11	-0.140891	9911	901.441	89.1834	0	2	[MVVTLIHPIAMDDGLR]	-4.53606	21	HEAVY
685	2	sp|P0CE47|EFTU1_ECOLI Elongation factor Tu 1 OS=Escherichia coli (strain K12) GN=tufA PE=1 SV=1 ||||| sp|P0CE48|EFTU2_ECOLI Elongation factor Tu 2 OS=Escherichia coli (strain K12) GN=tufB PE=1 SV=1	358	-0.0348951	pos	E4S5_pos_SCX_11	-0.00428322	11710	439.919	42.0769	0.000135576	3	[TTLTAAITTVLAK]	-0.491149	14	HEAVY
686	2	sp|P0CE47|EFTU1_ECOLI Elongation factor Tu 1 OS=Escherichia coli (strain K12) GN=tufA PE=1 SV=1 ||||| sp|P0CE48|EFTU2_ECOLI Elongation factor Tu 2 OS=Escherichia coli (strain K12) GN=tufB PE=1 SV=1	358	-0.0348951	pos	E4S5_pos_SCX_11	0.620801	12110	858.055	26.468	0.00275049	3	[TTDVTGTIELPEGVEMVMPGDNIK]	-3.02841	26	HEAVY
687	2	sp|P0CE47|EFTU1_ECOLI Elongation factor Tu 1 OS=Escherichia coli (strain K12) GN=tufA PE=1 SV=1 ||||| sp|P0CE48|EFTU2_ECOLI Elongation factor Tu 2 OS=Escherichia coli (strain K12) GN=tufB PE=1 SV=1	358	-0.0348951	pos	E4S5_pos_SCX_11	-0.201584	17174	748.979	29.7524	0.00137221	3	[CDMVDDEELLELVEMEVR]	1.45951	21	HEAVY
688	2	sp|P0CE47|EFTU1_ECOLI Elongation factor Tu 1 OS=Escherichia coli (strain K12) GN=tufA PE=1 SV=1 ||||| sp|P0CE48|EFTU2_ECOLI Elongation factor Tu 2 OS=Escherichia coli (strain K12) GN=tufB PE=1 SV=1	358	-0.0348951	pos	E4S5_pos_SCX_11	0.0314723	17176	1112.49	64.4412	0.000227814	2	[CDMVDDEELLELVEMEVR]	-2.65002	21	LIGHT
689	2	sp|P0CE47|EFTU1_ECOLI Elongation factor Tu 1 OS=Escherichia coli (strain K12) GN=tufA PE=1 SV=1 ||||| sp|P0CE48|EFTU2_ECOLI Elongation factor Tu 2 OS=Escherichia coli (strain K12) GN=tufB PE=1 SV=1	358	-0.0348951	pos	E4S5_pos_SCX_11	-0.614772	12134	1273.61	56.7427	0.000353904	2	[TTDVTGTIELPEGVEMVMPGDNIK]	-5.97948	26	LIGHT
690	2	sp|P0CE47|EFTU1_ECOLI Elongation factor Tu 1 OS=Escherichia coli (strain K12) GN=tufA PE=1 SV=1 ||||| sp|P0CE48|EFTU2_ECOLI Elongation factor Tu 2 OS=Escherichia coli (strain K12) GN=tufB PE=1 SV=1	358	-0.0348951	pos	E4S5_pos_SCX_11	0.0265312	14847	706.394	74.5222	0	3	[AIDKPFLLPIEDVFSISGR]	1.76429	23	LIGHT
691	2	sp|P0CE47|EFTU1_ECOLI Elongation factor Tu 1 OS=Escherichia coli (strain K12) GN=tufA PE=1 SV=1 ||||| sp|P0CE48|EFTU2_ECOLI Elongation factor Tu 2 OS=Escherichia coli (strain K12) GN=tufB PE=1 SV=1	358	-0.0348951	pos	E4S5_pos_SCX_11	LIGHT	1672	609.784	50.5096	0.000563615	2	[ALEGDAEWEAK]	-2.57342	13	LIGHT
692	2	sp|P0CE47|EFTU1_ECOLI Elongation factor Tu 1 OS=Escherichia coli (strain K12) GN=tufA PE=1 SV=1 ||||| sp|P0CE48|EFTU2_ECOLI Elongation factor Tu 2 OS=Escherichia coli (strain K12) GN=tufB PE=1 SV=1	358	-0.0348951	pos	E4S5_pos_SCX_11	HEAVY	1813	609.278	47.4869	7.839e-05	3	[GITINTSHVEYDTPTR]	-1.81209	22	HEAVY
693	2	sp|P0CE47|EFTU1_ECOLI Elongation factor Tu 1 OS=Escherichia coli (strain K12) GN=tufA PE=1 SV=1 ||||| sp|P0CE48|EFTU2_ECOLI Elongation factor Tu 2 OS=Escherichia coli (strain K12) GN=tufB PE=1 SV=1	358	-0.0348951	pos	E4S5_pos_SCX_11	HEAVY	1488	616.265	60.7079	0.000254111	2	[ALEGDAEWEAK]	-2.1039	13	HEAVY
694	2	sp|P0CE47|EFTU1_ECOLI Elongation factor Tu 1 OS=Escherichia coli (strain K12) GN=tufA PE=1 SV=1 ||||| sp|P0CE48|EFTU2_ECOLI Elongation factor Tu 2 OS=Escherichia coli (strain K12) GN=tufB PE=1 SV=1	358	-0.0348951	pos	E4S5_pos_SCX_11	HEAVY	4665	874.39	62.1109	0.00021733	2	[FESEVYILSKDEGGR]	-8.15527	19	HEAVY
695	2	sp|P0CE47|EFTU1_ECOLI Elongation factor Tu 1 OS=Escherichia coli (strain K12) GN=tufA PE=1 SV=1 ||||| sp|P0CE48|EFTU2_ECOLI Elongation factor Tu 2 OS=Escherichia coli (strain K12) GN=tufB PE=1 SV=1	358	-0.0348951	pos	E4S5_pos_SCX_11	HEAVY	16383	1070.55	109.861	0	2	[AIDKPFLLPIEDVFSISGR]	-3.01536	23	HEAVY
696	2	sp|P0CE47|EFTU1_ECOLI Elongation factor Tu 1 OS=Escherichia coli (strain K12) GN=tufA PE=1 SV=1 ||||| sp|P0CE48|EFTU2_ECOLI Elongation factor Tu 2 OS=Escherichia coli (strain K12) GN=tufB PE=1 SV=1	358	-0.0348951	pos	E4S5_pos_SCX_12	0.00020967	15614	1059.08	257.508	0	2	[AIDKPFLLPIEDVFSISGR]	-1.44612	23	LIGHT
697	2	sp|P0CE47|EFTU1_ECOLI Elongation factor Tu 1 OS=Escherichia coli (strain K12) GN=tufA PE=1 SV=1 ||||| sp|P0CE48|EFTU2_ECOLI Elongation factor Tu 2 OS=Escherichia coli (strain K12) GN=tufB PE=1 SV=1	358	-0.0348951	pos	E4S5_pos_SCX_12	-0.126521	4623	617.31	84.8671	0	2	[GYRPQFYFR]	-2.78335	16	LIGHT
698	2	sp|P0CE47|EFTU1_ECOLI Elongation factor Tu 1 OS=Escherichia coli (strain K12) GN=tufA PE=1 SV=1 ||||| sp|P0CE48|EFTU2_ECOLI Elongation factor Tu 2 OS=Escherichia coli (strain K12) GN=tufB PE=1 SV=1	358	-0.0348951	pos	E4S5_pos_SCX_12	-0.0206744	16360	991.483	87.9221	0	2	[ILELAGFLDSYIPEPER]	-1.53641	20	HEAVY
699	2	sp|P0CE47|EFTU1_ECOLI Elongation factor Tu 1 OS=Escherichia coli (strain K12) GN=tufA PE=1 SV=1 ||||| sp|P0CE48|EFTU2_ECOLI Elongation factor Tu 2 OS=Escherichia coli (strain K12) GN=tufB PE=1 SV=1	358	-0.0348951	pos	E4S5_pos_SCX_12	-0.0785432	6090	613.3	104.348	0	2	[FESEVYILSK]	-3.69318	11	HEAVY
700	2	sp|P0CE47|EFTU1_ECOLI Elongation factor Tu 1 OS=Escherichia coli (strain K12) GN=tufA PE=1 SV=1 ||||| sp|P0CE48|EFTU2_ECOLI Elongation factor Tu 2 OS=Escherichia coli (strain K12) GN=tufB PE=1 SV=1	358	-0.0348951	pos	E4S5_pos_SCX_12	-0.0635296	1871	601.968	69.4283	0	3	[GITINTSHVEYDTPTR]	0.556102	22	LIGHT
701	2	sp|P0CE47|EFTU1_ECOLI Elongation factor Tu 1 OS=Escherichia coli (strain K12) GN=tufA PE=1 SV=1 ||||| sp|P0CE48|EFTU2_ECOLI Elongation factor Tu 2 OS=Escherichia coli (strain K12) GN=tufB PE=1 SV=1	358	-0.0348951	pos	E4S5_pos_SCX_12	-0.169813	11602	659.375	50.8124	0.000566787	2	[TTLTAAITTVLAK]	0.31059	14	HEAVY
702	2	sp|P0CE47|EFTU1_ECOLI Elongation factor Tu 1 OS=Escherichia coli (strain K12) GN=tufA PE=1 SV=1 ||||| sp|P0CE48|EFTU2_ECOLI Elongation factor Tu 2 OS=Escherichia coli (strain K12) GN=tufB PE=1 SV=1	358	-0.0348951	pos	E4S5_pos_SCX_12	-0.133748	4602	586.331	127.396	0	2	[VGEEVEIVGIK]	-2.65428	12	LIGHT
703	2	sp|P0CE47|EFTU1_ECOLI Elongation factor Tu 1 OS=Escherichia coli (strain K12) GN=tufA PE=1 SV=1 ||||| sp|P0CE48|EFTU2_ECOLI Elongation factor Tu 2 OS=Escherichia coli (strain K12) GN=tufB PE=1 SV=1	358	-0.0348951	pos	E4S5_pos_SCX_12	-0.0440056	9728	601.298	47.9024	7.9317e-05	3	[MVVTLIHPIAMDDGLR]	-0.993731	21	HEAVY
704	2	sp|P0CE47|EFTU1_ECOLI Elongation factor Tu 1 OS=Escherichia coli (strain K12) GN=tufA PE=1 SV=1 ||||| sp|P0CE48|EFTU2_ECOLI Elongation factor Tu 2 OS=Escherichia coli (strain K12) GN=tufB PE=1 SV=1	358	-0.0348951	pos	E4S5_pos_SCX_12	-0.0755548	15109	753.42	78.0745	0.000123073	2	[QVGVPYIIVFLNK]	1.51325	16	HEAVY
705	2	sp|P0CE47|EFTU1_ECOLI Elongation factor Tu 1 OS=Escherichia coli (strain K12) GN=tufA PE=1 SV=1 ||||| sp|P0CE48|EFTU2_ECOLI Elongation factor Tu 2 OS=Escherichia coli (strain K12) GN=tufB PE=1 SV=1	358	-0.0348951	pos	E4S5_pos_SCX_12	-0.18189	3753	521.277	98.3884	0	2	[AGENVGVLLR]	-0.342074	14	HEAVY
706	2	sp|P0CE47|EFTU1_ECOLI Elongation factor Tu 1 OS=Escherichia coli (strain K12) GN=tufA PE=1 SV=1 ||||| sp|P0CE48|EFTU2_ECOLI Elongation factor Tu 2 OS=Escherichia coli (strain K12) GN=tufB PE=1 SV=1	358	-0.0348951	pos	E4S5_pos_SCX_12	-0.0374691	1869	902.444	94.5497	0	2	[GITINTSHVEYDTPTR]	-3.88209	22	LIGHT
707	2	sp|P0CE47|EFTU1_ECOLI Elongation factor Tu 1 OS=Escherichia coli (strain K12) GN=tufA PE=1 SV=1 ||||| sp|P0CE48|EFTU2_ECOLI Elongation factor Tu 2 OS=Escherichia coli (strain K12) GN=tufB PE=1 SV=1	358	-0.0348951	pos	E4S5_pos_SCX_12	-0.0514826	14417	714.037	74.3831	0	3	[AIDKPFLLPIEDVFSISGR]	0.615317	23	HEAVY
708	2	sp|P0CE47|EFTU1_ECOLI Elongation factor Tu 1 OS=Escherichia coli (strain K12) GN=tufA PE=1 SV=1 ||||| sp|P0CE48|EFTU2_ECOLI Elongation factor Tu 2 OS=Escherichia coli (strain K12) GN=tufB PE=1 SV=1	358	-0.0348951	pos	E4S5_pos_SCX_12	-0.0646863	11483	439.92	58.501	0	3	[TTLTAAITTVLAK]	1.84133	14	HEAVY
709	2	sp|P0CE47|EFTU1_ECOLI Elongation factor Tu 1 OS=Escherichia coli (strain K12) GN=tufA PE=1 SV=1 ||||| sp|P0CE48|EFTU2_ECOLI Elongation factor Tu 2 OS=Escherichia coli (strain K12) GN=tufB PE=1 SV=1	358	-0.0348951	pos	E4S5_pos_SCX_12	-0.208841	940	393.193	47.2078	0.000666677	2	[HTPFFK]	-3.79979	9	HEAVY
710	2	sp|P0CE47|EFTU1_ECOLI Elongation factor Tu 1 OS=Escherichia coli (strain K12) GN=tufA PE=1 SV=1 ||||| sp|P0CE48|EFTU2_ECOLI Elongation factor Tu 2 OS=Escherichia coli (strain K12) GN=tufB PE=1 SV=1	358	-0.0348951	pos	E4S5_pos_SCX_12	0.561588	4148	693.39	31.7924	0.000774861	4	[GQVLAKPGTIKPHTKFESEVYILSK]	-4.77373	32	LIGHT
711	2	sp|P0CE47|EFTU1_ECOLI Elongation factor Tu 1 OS=Escherichia coli (strain K12) GN=tufA PE=1 SV=1 ||||| sp|P0CE48|EFTU2_ECOLI Elongation factor Tu 2 OS=Escherichia coli (strain K12) GN=tufB PE=1 SV=1	358	-0.0348951	pos	E4S5_pos_SCX_12	-0.311638	4569	576.95	35.8553	0.000344074	3	[FESEVYILSKDEGGR]	-5.00452	19	LIGHT
712	2	sp|P0CE47|EFTU1_ECOLI Elongation factor Tu 1 OS=Escherichia coli (strain K12) GN=tufA PE=1 SV=1 ||||| sp|P0CE48|EFTU2_ECOLI Elongation factor Tu 2 OS=Escherichia coli (strain K12) GN=tufB PE=1 SV=1	358	-0.0348951	pos	E4S5_pos_SCX_12	-0.179294	15079	497.298	53.908	0	3	[QVGVPYIIVFLNK]	1.50889	16	LIGHT
713	2	sp|P0CE47|EFTU1_ECOLI Elongation factor Tu 1 OS=Escherichia coli (strain K12) GN=tufA PE=1 SV=1 ||||| sp|P0CE48|EFTU2_ECOLI Elongation factor Tu 2 OS=Escherichia coli (strain K12) GN=tufB PE=1 SV=1	358	-0.0348951	pos	E4S5_pos_SCX_12	-0.109153	1374	616.265	57.5775	0.000359503	2	[ALEGDAEWEAK]	-1.73251	13	HEAVY
714	2	sp|P0CE47|EFTU1_ECOLI Elongation factor Tu 1 OS=Escherichia coli (strain K12) GN=tufA PE=1 SV=1 ||||| sp|P0CE48|EFTU2_ECOLI Elongation factor Tu 2 OS=Escherichia coli (strain K12) GN=tufB PE=1 SV=1	358	-0.0348951	pos	E4S5_pos_SCX_12	0.05049	16794	741.999	51.3639	8.7169e-05	3	[CDMVDDEELLELVEMEVR]	0.945925	21	LIGHT
715	2	sp|P0CE47|EFTU1_ECOLI Elongation factor Tu 1 OS=Escherichia coli (strain K12) GN=tufA PE=1 SV=1 ||||| sp|P0CE48|EFTU2_ECOLI Elongation factor Tu 2 OS=Escherichia coli (strain K12) GN=tufB PE=1 SV=1	358	-0.0348951	pos	E4S5_pos_SCX_12	-0.0863639	11785	1273.61	56.9976	0.000355399	2	[TTDVTGTIELPEGVEMVMPGDNIK]	-9.2742	26	LIGHT
716	2	sp|P0CE47|EFTU1_ECOLI Elongation factor Tu 1 OS=Escherichia coli (strain K12) GN=tufA PE=1 SV=1 ||||| sp|P0CE48|EFTU2_ECOLI Elongation factor Tu 2 OS=Escherichia coli (strain K12) GN=tufB PE=1 SV=1	358	-0.0348951	pos	E4S5_pos_SCX_12	-0.572174	2166	609.782	49.8538	0.000626524	2	[ALEGDAEWEAK]	-5.73244	13	LIGHT
717	2	sp|P0CE47|EFTU1_ECOLI Elongation factor Tu 1 OS=Escherichia coli (strain K12) GN=tufA PE=1 SV=1 ||||| sp|P0CE48|EFTU2_ECOLI Elongation factor Tu 2 OS=Escherichia coli (strain K12) GN=tufB PE=1 SV=1	358	-0.0348951	pos	E4S5_pos_SCX_12	-0.232805	16809	1112.49	117.086	0	2	[CDMVDDEELLELVEMEVR]	-5.00734	21	LIGHT
718	2	sp|P0CE47|EFTU1_ECOLI Elongation factor Tu 1 OS=Escherichia coli (strain K12) GN=tufA PE=1 SV=1 ||||| sp|P0CE48|EFTU2_ECOLI Elongation factor Tu 2 OS=Escherichia coli (strain K12) GN=tufB PE=1 SV=1	358	-0.0348951	pos	E4S5_pos_SCX_12	0.0428646	2727	594.26	47.319	0.000667868	2	[STCTGVEMFR]	-4.37851	13	LIGHT
719	2	sp|P0CE47|EFTU1_ECOLI Elongation factor Tu 1 OS=Escherichia coli (strain K12) GN=tufA PE=1 SV=1 ||||| sp|P0CE48|EFTU2_ECOLI Elongation factor Tu 2 OS=Escherichia coli (strain K12) GN=tufB PE=1 SV=1	358	-0.0348951	pos	E4S5_pos_SCX_12	-0.0723346	23200	714.036	63.5099	0	3	[AIDKPFLLPIEDVFSISGR]	-1.12917	23	HEAVY
720	2	sp|P0CE47|EFTU1_ECOLI Elongation factor Tu 1 OS=Escherichia coli (strain K12) GN=tufA PE=1 SV=1 ||||| sp|P0CE48|EFTU2_ECOLI Elongation factor Tu 2 OS=Escherichia coli (strain K12) GN=tufB PE=1 SV=1	358	-0.0348951	pos	E4S5_pos_SCX_12	LIGHT	4513	411.877	180.371	0	3	[GYRPQFYFR]	0.0748778	16	LIGHT
721	2	sp|P0CE47|EFTU1_ECOLI Elongation factor Tu 1 OS=Escherichia coli (strain K12) GN=tufA PE=1 SV=1 ||||| sp|P0CE48|EFTU2_ECOLI Elongation factor Tu 2 OS=Escherichia coli (strain K12) GN=tufB PE=1 SV=1	358	-0.0348951	pos	E4S5_pos_SCX_12	HEAVY	4512	417.192	204.487	0	3	[GYRPQFYFR]	-4.78507	16	HEAVY
722	2	sp|P0CE47|EFTU1_ECOLI Elongation factor Tu 1 OS=Escherichia coli (strain K12) GN=tufA PE=1 SV=1 ||||| sp|P0CE48|EFTU2_ECOLI Elongation factor Tu 2 OS=Escherichia coli (strain K12) GN=tufB PE=1 SV=1	358	-0.0348951	pos	E4S5_pos_SCX_12	LIGHT	2717	553.303	21.6111	0.00727652	3	[VGEEVEIVGIKETQK]	-4.04483	18	LIGHT
723	2	sp|P0CE47|EFTU1_ECOLI Elongation factor Tu 1 OS=Escherichia coli (strain K12) GN=tufA PE=1 SV=1 ||||| sp|P0CE48|EFTU2_ECOLI Elongation factor Tu 2 OS=Escherichia coli (strain K12) GN=tufB PE=1 SV=1	358	-0.0348951	pos	E4S5_pos_SCX_12	LIGHT	4820	576.95	30.8524	0.000855977	3	[FESEVYILSKDEGGR]	-5.24958	19	LIGHT
724	2	sp|P0CE47|EFTU1_ECOLI Elongation factor Tu 1 OS=Escherichia coli (strain K12) GN=tufA PE=1 SV=1 ||||| sp|P0CE48|EFTU2_ECOLI Elongation factor Tu 2 OS=Escherichia coli (strain K12) GN=tufB PE=1 SV=1	358	-0.0348951	pos	E4S5_pos_SCX_12	LIGHT	18527	706.393	32.4956	0.000630447	3	[AIDKPFLLPIEDVFSISGR]	-0.0736606	23	LIGHT
725	2	sp|P0CE47|EFTU1_ECOLI Elongation factor Tu 1 OS=Escherichia coli (strain K12) GN=tufA PE=1 SV=1 ||||| sp|P0CE48|EFTU2_ECOLI Elongation factor Tu 2 OS=Escherichia coli (strain K12) GN=tufB PE=1 SV=1	358	-0.0348951	pos	E4S5_pos_SCX_12	LIGHT	18835	706.394	30.5259	0.000948584	3	[AIDKPFLLPIEDVFSISGR]	1.15247	23	LIGHT
726	2	sp|P0CE47|EFTU1_ECOLI Elongation factor Tu 1 OS=Escherichia coli (strain K12) GN=tufA PE=1 SV=1 ||||| sp|P0CE48|EFTU2_ECOLI Elongation factor Tu 2 OS=Escherichia coli (strain K12) GN=tufB PE=1 SV=1	358	-0.0348951	pos	E4S5_pos_SCX_12	LIGHT	17436	1077.79	28.0961	0.00211288	4	[TTDVTGTIELPEGVEMVMPGDNIKMVVTLIHPIAMDDGLR]	-3.53602	47	LIGHT
727	2	sp|P0CE47|EFTU1_ECOLI Elongation factor Tu 1 OS=Escherichia coli (strain K12) GN=tufA PE=1 SV=1 ||||| sp|P0CE48|EFTU2_ECOLI Elongation factor Tu 2 OS=Escherichia coli (strain K12) GN=tufB PE=1 SV=1	358	-0.0348951	pos	E4S5_pos_SCX_12	LIGHT	19474	706.395	40.1218	0.000128653	3	[AIDKPFLLPIEDVFSISGR]	2.79763	23	LIGHT
728	2	sp|P0CE47|EFTU1_ECOLI Elongation factor Tu 1 OS=Escherichia coli (strain K12) GN=tufA PE=1 SV=1 ||||| sp|P0CE48|EFTU2_ECOLI Elongation factor Tu 2 OS=Escherichia coli (strain K12) GN=tufB PE=1 SV=1	358	-0.0348951	pos	E4S5_pos_SCX_12	HEAVY	21385	714.036	41.1907	0.000132189	3	[AIDKPFLLPIEDVFSISGR]	-0.646844	23	HEAVY
729	2	sp|P0CE47|EFTU1_ECOLI Elongation factor Tu 1 OS=Escherichia coli (strain K12) GN=tufA PE=1 SV=1 ||||| sp|P0CE48|EFTU2_ECOLI Elongation factor Tu 2 OS=Escherichia coli (strain K12) GN=tufB PE=1 SV=1	358	-0.0348951	pos	E4S5_pos_SCX_12	LIGHT	22532	706.388	20.8794	0.00858675	3	[AIDKPFLLPIEDVFSISGR]	-6.91167	23	LIGHT
730	2	sp|P0CE47|EFTU1_ECOLI Elongation factor Tu 1 OS=Escherichia coli (strain K12) GN=tufA PE=1 SV=1 ||||| sp|P0CE48|EFTU2_ECOLI Elongation factor Tu 2 OS=Escherichia coli (strain K12) GN=tufB PE=1 SV=1	358	-0.0348951	pos	E4S5_pos_SCX_load	-0.151355	3519	607.818	38.2731	0.00148418	2	[FESEVYILSK]	-2.08013	11	LIGHT
731	2	sp|P0CE47|EFTU1_ECOLI Elongation factor Tu 1 OS=Escherichia coli (strain K12) GN=tufA PE=1 SV=1 ||||| sp|P0CE48|EFTU2_ECOLI Elongation factor Tu 2 OS=Escherichia coli (strain K12) GN=tufB PE=1 SV=1	358	-0.0348951	pos	E4S5_pos_SCX_load	0.177956	12609	714.033	78.3652	0	3	[AIDKPFLLPIEDVFSISGR]	-5.76805	23	HEAVY
732	2	sp|P0CE47|EFTU1_ECOLI Elongation factor Tu 1 OS=Escherichia coli (strain K12) GN=tufA PE=1 SV=1 ||||| sp|P0CE48|EFTU2_ECOLI Elongation factor Tu 2 OS=Escherichia coli (strain K12) GN=tufB PE=1 SV=1	358	-0.0348951	pos	E4S5_pos_SCX_load	-0.122608	2834	586.331	92.7282	0	2	[VGEEVEIVGIK]	-2.04677	12	LIGHT
733	2	sp|P0CE47|EFTU1_ECOLI Elongation factor Tu 1 OS=Escherichia coli (strain K12) GN=tufA PE=1 SV=1 ||||| sp|P0CE48|EFTU2_ECOLI Elongation factor Tu 2 OS=Escherichia coli (strain K12) GN=tufB PE=1 SV=1	358	-0.0348951	pos	E4S5_pos_SCX_load	-0.106609	2338	521.276	75.9411	0.000116686	2	[AGENVGVLLR]	-2.7345	14	HEAVY
734	2	sp|P0CE47|EFTU1_ECOLI Elongation factor Tu 1 OS=Escherichia coli (strain K12) GN=tufA PE=1 SV=1 ||||| sp|P0CE48|EFTU2_ECOLI Elongation factor Tu 2 OS=Escherichia coli (strain K12) GN=tufB PE=1 SV=1	358	-0.0348951	pos	E4S5_pos_SCX_load	0.0222553	6736	601.298	35.6329	0.000342021	3	[MVVTLIHPIAMDDGLR]	-2.43578	21	HEAVY
735	2	sp|P0CE47|EFTU1_ECOLI Elongation factor Tu 1 OS=Escherichia coli (strain K12) GN=tufA PE=1 SV=1 ||||| sp|P0CE48|EFTU2_ECOLI Elongation factor Tu 2 OS=Escherichia coli (strain K12) GN=tufB PE=1 SV=1	358	-0.0348951	pos	E4S5_pos_SCX_load	0.0828703	12685	981.505	51.7804	0.000540179	2	[ILELAGFLDSYIPEPER]	-9.35825	20	LIGHT
736	2	sp|P0CE47|EFTU1_ECOLI Elongation factor Tu 1 OS=Escherichia coli (strain K12) GN=tufA PE=1 SV=1 ||||| sp|P0CE48|EFTU2_ECOLI Elongation factor Tu 2 OS=Escherichia coli (strain K12) GN=tufB PE=1 SV=1	358	-0.0348951	pos	E4S5_pos_SCX_load	0.100676	8456	849.412	74.947	0	3	[TTDVTGTIELPEGVEMVMPGDNIK]	-5.71115	26	LIGHT
737	2	sp|P0CE47|EFTU1_ECOLI Elongation factor Tu 1 OS=Escherichia coli (strain K12) GN=tufA PE=1 SV=1 ||||| sp|P0CE48|EFTU2_ECOLI Elongation factor Tu 2 OS=Escherichia coli (strain K12) GN=tufB PE=1 SV=1	358	-0.0348951	pos	E4S5_pos_SCX_load	-0.523683	11671	753.412	37.9311	0.0014766	2	[QVGVPYIIVFLNK]	-8.63594	16	HEAVY
738	2	sp|P0CE47|EFTU1_ECOLI Elongation factor Tu 1 OS=Escherichia coli (strain K12) GN=tufA PE=1 SV=1 ||||| sp|P0CE48|EFTU2_ECOLI Elongation factor Tu 2 OS=Escherichia coli (strain K12) GN=tufB PE=1 SV=1	358	-0.0348951	pos	E4S5_pos_SCX_load	-0.0643547	8237	652.391	45.2853	0.000808973	2	[TTLTAAITTVLAK]	-5.82471	14	LIGHT
739	2	sp|P0CE47|EFTU1_ECOLI Elongation factor Tu 1 OS=Escherichia coli (strain K12) GN=tufA PE=1 SV=1 ||||| sp|P0CE48|EFTU2_ECOLI Elongation factor Tu 2 OS=Escherichia coli (strain K12) GN=tufB PE=1 SV=1	358	-0.0348951	pos	E4S5_pos_SCX_load	0.0845576	6107	993.445	34.2848	0.00208901	2	[ELLSQYDFPGDDTPIVR]	-7.86492	21	HEAVY
740	2	sp|P0CE47|EFTU1_ECOLI Elongation factor Tu 1 OS=Escherichia coli (strain K12) GN=tufA PE=1 SV=1 ||||| sp|P0CE48|EFTU2_ECOLI Elongation factor Tu 2 OS=Escherichia coli (strain K12) GN=tufB PE=1 SV=1	358	-0.0348951	pos	E4S5_pos_SCX_load	-0.0561271	6705	890.971	28.1477	0.00380241	2	[MVVTLIHPIAMDDGLR]	-5.5311	21	LIGHT
741	3	sp|P23843|OPPA_ECOLI Periplasmic oligopeptide-binding protein OS=Escherichia coli (strain K12) GN=oppA PE=1 SV=2	315	0.362111	ib	E4S5_IB_C18_load	-0.0113302	20552	425.588	23.6865	0.00478567	3	[LLVHPSTSPVPK]	1.47665	15	LIGHT
742	3	sp|P23843|OPPA_ECOLI Periplasmic oligopeptide-binding protein OS=Escherichia coli (strain K12) GN=oppA PE=1 SV=2	315	0.362111	ib	E4S5_IB_C18_load	0.105314	19774	705.35	82.0404	0	2	[SPAFDSIMAETLK]	-4.45172	14	LIGHT
743	3	sp|P23843|OPPA_ECOLI Periplasmic oligopeptide-binding protein OS=Escherichia coli (strain K12) GN=oppA PE=1 SV=2	315	0.362111	ib	E4S5_IB_C18_load	-0.0456304	20469	485.8	52.1229	0.000506922	2	[KPITDLGVK]	-0.0899439	11	LIGHT
744	3	sp|P23843|OPPA_ECOLI Periplasmic oligopeptide-binding protein OS=Escherichia coli (strain K12) GN=oppA PE=1 SV=2	315	0.362111	ib	E4S5_IB_SCX_01	0.305788	16587	753.373	59.7692	0	3	[TVINQVTYLPIASEVTDVNR]	-2.87675	26	HEAVY
745	3	sp|P23843|OPPA_ECOLI Periplasmic oligopeptide-binding protein OS=Escherichia coli (strain K12) GN=oppA PE=1 SV=2	315	0.362111	ib	E4S5_IB_SCX_01	0.356847	16411	1129.55	106.765	0	2	[TVINQVTYLPIASEVTDVNR]	-7.48271	26	HEAVY
746	3	sp|P23843|OPPA_ECOLI Periplasmic oligopeptide-binding protein OS=Escherichia coli (strain K12) GN=oppA PE=1 SV=2	315	0.362111	ib	E4S5_IB_SCX_01	-0.0909338	2510	1001.45	38.4341	0.00148753	2	[AQGNMPAYGYTPPYTDGAK]	-8.61384	22	LIGHT
747	3	sp|P23843|OPPA_ECOLI Periplasmic oligopeptide-binding protein OS=Escherichia coli (strain K12) GN=oppA PE=1 SV=2	315	0.362111	ib	E4S5_IB_SCX_02	0.123188	9241	753.376	73.7228	0	3	[TVINQVTYLPIASEVTDVNR]	1.00335	26	HEAVY
748	3	sp|P23843|OPPA_ECOLI Periplasmic oligopeptide-binding protein OS=Escherichia coli (strain K12) GN=oppA PE=1 SV=2	315	0.362111	ib	E4S5_IB_SCX_02	0.182037	9383	1129.56	128.498	0	2	[TVINQVTYLPIASEVTDVNR]	-1.93371	26	HEAVY
749	3	sp|P23843|OPPA_ECOLI Periplasmic oligopeptide-binding protein OS=Escherichia coli (strain K12) GN=oppA PE=1 SV=2	315	0.362111	ib	E4S5_IB_SCX_02	0.21088	9023	1027.48	137.508	0	2	[SGEIDMTNNSMPIELFQK]	-1.35716	22	LIGHT
750	3	sp|P23843|OPPA_ECOLI Periplasmic oligopeptide-binding protein OS=Escherichia coli (strain K12) GN=oppA PE=1 SV=2	315	0.362111	ib	E4S5_IB_SCX_02	0.157164	2278	1012.42	137.649	0	2	[AQGNMPAYGYTPPYTDGAK]	-3.64695	22	HEAVY
751	3	sp|P23843|OPPA_ECOLI Periplasmic oligopeptide-binding protein OS=Escherichia coli (strain K12) GN=oppA PE=1 SV=2	315	0.362111	ib	E4S5_IB_SCX_02	0.0760218	4987	881.958	80.3358	0	2	[WTQPGNIVTNGAYTLK]	-1.63834	21	LIGHT
752	3	sp|P23843|OPPA_ECOLI Periplasmic oligopeptide-binding protein OS=Escherichia coli (strain K12) GN=oppA PE=1 SV=2	315	0.362111	ib	E4S5_IB_SCX_02	0.199312	9027	685.324	62.1873	0	3	[SGEIDMTNNSMPIELFQK]	0.0399715	22	LIGHT
753	3	sp|P23843|OPPA_ECOLI Periplasmic oligopeptide-binding protein OS=Escherichia coli (strain K12) GN=oppA PE=1 SV=2	315	0.362111	ib	E4S5_IB_SCX_02	0.189153	2376	667.97	48.8874	8.1503e-05	3	[AQGNMPAYGYTPPYTDGAK]	-2.41976	22	LIGHT
754	3	sp|P23843|OPPA_ECOLI Periplasmic oligopeptide-binding protein OS=Escherichia coli (strain K12) GN=oppA PE=1 SV=2	315	0.362111	ib	E4S5_IB_SCX_03	0.0983526	8951	818.392	88.069	0	2	[LTQPEWFGWSQEK]	-2.43248	18	LIGHT
755	3	sp|P23843|OPPA_ECOLI Periplasmic oligopeptide-binding protein OS=Escherichia coli (strain K12) GN=oppA PE=1 SV=2	315	0.362111	ib	E4S5_IB_SCX_03	0.37917	10518	1084.46	138.832	0	2	[WSDGTPVTAQDFVYSWQR]	-3.09252	25	HEAVY
756	3	sp|P23843|OPPA_ECOLI Periplasmic oligopeptide-binding protein OS=Escherichia coli (strain K12) GN=oppA PE=1 SV=2	315	0.362111	ib	E4S5_IB_SCX_03	0.242791	5632	881.956	72.1219	0.000107083	2	[WTQPGNIVTNGAYTLK]	-4.58777	21	LIGHT
757	3	sp|P23843|OPPA_ECOLI Periplasmic oligopeptide-binding protein OS=Escherichia coli (strain K12) GN=oppA PE=1 SV=2	315	0.362111	ib	E4S5_IB_SCX_03	0.249665	2280	1012.42	132.352	0	2	[AQGNMPAYGYTPPYTDGAK]	-5.33094	22	HEAVY
758	3	sp|P23843|OPPA_ECOLI Periplasmic oligopeptide-binding protein OS=Escherichia coli (strain K12) GN=oppA PE=1 SV=2	315	0.362111	ib	E4S5_IB_SCX_03	0.244788	10226	1027.48	113.912	0	2	[SGEIDMTNNSMPIELFQK]	-5.92742	22	LIGHT
759	3	sp|P23843|OPPA_ECOLI Periplasmic oligopeptide-binding protein OS=Escherichia coli (strain K12) GN=oppA PE=1 SV=2	315	0.362111	ib	E4S5_IB_SCX_03	0.1612	10555	715	84.9227	0	3	[WSDGTPVTAQDFVYSWQR]	-1.65808	25	LIGHT
760	3	sp|P23843|OPPA_ECOLI Periplasmic oligopeptide-binding protein OS=Escherichia coli (strain K12) GN=oppA PE=1 SV=2	315	0.362111	ib	E4S5_IB_SCX_03	0.549056	10487	1129.55	90.8091	0	2	[TVINQVTYLPIASEVTDVNR]	-6.06792	26	HEAVY
761	3	sp|P23843|OPPA_ECOLI Periplasmic oligopeptide-binding protein OS=Escherichia coli (strain K12) GN=oppA PE=1 SV=2	315	0.362111	ib	E4S5_IB_SCX_03	HEAVY	9328	712.33	83.5574	0	2	[SPAFDSIMAETLK]	-2.57717	14	HEAVY
762	3	sp|P23843|OPPA_ECOLI Periplasmic oligopeptide-binding protein OS=Escherichia coli (strain K12) GN=oppA PE=1 SV=2	315	0.362111	ib	E4S5_IB_SCX_04	0.0574928	9509	818.392	84.3175	0	2	[LTQPEWFGWSQEK]	-2.35695	18	LIGHT
763	3	sp|P23843|OPPA_ECOLI Periplasmic oligopeptide-binding protein OS=Escherichia coli (strain K12) GN=oppA PE=1 SV=2	315	0.362111	ib	E4S5_IB_SCX_04	0.0542327	9758	470.571	35.3346	0.00033912	3	[SPAFDSIMAETLK]	-0.195071	14	LIGHT
764	3	sp|P23843|OPPA_ECOLI Periplasmic oligopeptide-binding protein OS=Escherichia coli (strain K12) GN=oppA PE=1 SV=2	315	0.362111	ib	E4S5_IB_SCX_04	0.749012	13354	1036.84	59.2641	0	3	[SVDPNTASPYASYLQYGHIAGIDEILEGK]	-3.46623	34	LIGHT
765	3	sp|P23843|OPPA_ECOLI Periplasmic oligopeptide-binding protein OS=Escherichia coli (strain K12) GN=oppA PE=1 SV=2	315	0.362111	ib	E4S5_IB_SCX_04	0.0189601	9564	551.913	29.0172	0.00158671	3	[LTQPEWFGWSQEK]	-0.621532	18	HEAVY
766	3	sp|P23843|OPPA_ECOLI Periplasmic oligopeptide-binding protein OS=Escherichia coli (strain K12) GN=oppA PE=1 SV=2	315	0.362111	ib	E4S5_IB_SCX_04	0.304938	10836	1071.99	59.2418	0.000246914	2	[WSDGTPVTAQDFVYSWQR]	-8.61141	25	LIGHT
767	3	sp|P23843|OPPA_ECOLI Periplasmic oligopeptide-binding protein OS=Escherichia coli (strain K12) GN=oppA PE=1 SV=2	315	0.362111	ib	E4S5_IB_SCX_04	LIGHT	7558	530.313	50.42	0.000562997	2	[LAIAASSLWK]	-1.12271	12	LIGHT
768	3	sp|P23843|OPPA_ECOLI Periplasmic oligopeptide-binding protein OS=Escherichia coli (strain K12) GN=oppA PE=1 SV=2	315	0.362111	ib	E4S5_IB_SCX_04	HEAVY	1114	608.29	75.7652	0.000116279	2	[IEGVPESNISR]	-3.72286	15	HEAVY
769	3	sp|P23843|OPPA_ECOLI Periplasmic oligopeptide-binding protein OS=Escherichia coli (strain K12) GN=oppA PE=1 SV=2	315	0.362111	ib	E4S5_IB_SCX_04	HEAVY	9754	712.328	175.515	0	2	[SPAFDSIMAETLK]	-5.99565	14	HEAVY
770	3	sp|P23843|OPPA_ECOLI Periplasmic oligopeptide-binding protein OS=Escherichia coli (strain K12) GN=oppA PE=1 SV=2	315	0.362111	ib	E4S5_IB_SCX_04	HEAVY	10162	712.33	23.063	0.00687031	2	[SPAFDSIMAETLK]	-3.12647	14	HEAVY
771	3	sp|P23843|OPPA_ECOLI Periplasmic oligopeptide-binding protein OS=Escherichia coli (strain K12) GN=oppA PE=1 SV=2	315	0.362111	ib	E4S5_IB_SCX_05	-0.0520047	9688	470.57	43.4724	0.0001407	3	[SPAFDSIMAETLK]	-1.01324	14	LIGHT
772	3	sp|P23843|OPPA_ECOLI Periplasmic oligopeptide-binding protein OS=Escherichia coli (strain K12) GN=oppA PE=1 SV=2	315	0.362111	ib	E4S5_IB_SCX_05	0.533366	13267	1036.84	20.8931	0.00859017	3	[SVDPNTASPYASYLQYGHIAGIDEILEGK]	-3.59543	34	LIGHT
773	3	sp|P23843|OPPA_ECOLI Periplasmic oligopeptide-binding protein OS=Escherichia coli (strain K12) GN=oppA PE=1 SV=2	315	0.362111	ib	E4S5_IB_SCX_05	-0.157191	1072	458.747	44.8962	0.000835846	2	[LVNQEWK]	-1.26943	11	LIGHT
774	3	sp|P23843|OPPA_ECOLI Periplasmic oligopeptide-binding protein OS=Escherichia coli (strain K12) GN=oppA PE=1 SV=2	315	0.362111	ib	E4S5_IB_SCX_05	0.232432	9443	818.388	69.5495	0.000202701	2	[LTQPEWFGWSQEK]	-6.73397	18	LIGHT
775	3	sp|P23843|OPPA_ECOLI Periplasmic oligopeptide-binding protein OS=Escherichia coli (strain K12) GN=oppA PE=1 SV=2	315	0.362111	ib	E4S5_IB_SCX_05	1.43273	10670	744.731	66.0855	0	3	[TVINQVTYLPIASEVTDVNR]	-3.63011	26	LIGHT
776	3	sp|P23843|OPPA_ECOLI Periplasmic oligopeptide-binding protein OS=Escherichia coli (strain K12) GN=oppA PE=1 SV=2	315	0.362111	ib	E4S5_IB_SCX_05	-0.158111	1021	547.758	38.6007	0.0014325	2	[DPLDNTYTR]	-2.96722	13	LIGHT
777	3	sp|P23843|OPPA_ECOLI Periplasmic oligopeptide-binding protein OS=Escherichia coli (strain K12) GN=oppA PE=1 SV=2	315	0.362111	ib	E4S5_IB_SCX_05	HEAVY	10104	712.33	31.1354	0.00276838	2	[SPAFDSIMAETLK]	-3.01713	14	HEAVY
778	3	sp|P23843|OPPA_ECOLI Periplasmic oligopeptide-binding protein OS=Escherichia coli (strain K12) GN=oppA PE=1 SV=2	315	0.362111	ib	E4S5_IB_SCX_06	0.147887	8328	814.747	53.7799	0	3	[AEQQLDKDSAIVPVYYYVNAR]	-1.5373	28	LIGHT
779	3	sp|P23843|OPPA_ECOLI Periplasmic oligopeptide-binding protein OS=Escherichia coli (strain K12) GN=oppA PE=1 SV=2	315	0.362111	ib	E4S5_IB_SCX_06	-0.0964135	9601	712.329	126.851	0	2	[SPAFDSIMAETLK]	-3.4364	14	HEAVY
780	3	sp|P23843|OPPA_ECOLI Periplasmic oligopeptide-binding protein OS=Escherichia coli (strain K12) GN=oppA PE=1 SV=2	315	0.362111	ib	E4S5_IB_SCX_06	0.0543467	1053	540.758	39.4643	0.001363	2	[SPTYWNNAK]	-1.23164	13	LIGHT
781	3	sp|P23843|OPPA_ECOLI Periplasmic oligopeptide-binding protein OS=Escherichia coli (strain K12) GN=oppA PE=1 SV=2	315	0.362111	ib	E4S5_IB_SCX_06	-0.0180582	1308	388.197	53.8491	0.000485002	2	[NMYIVK]	-2.26846	8	HEAVY
782	3	sp|P23843|OPPA_ECOLI Periplasmic oligopeptide-binding protein OS=Escherichia coli (strain K12) GN=oppA PE=1 SV=2	315	0.362111	ib	E4S5_IB_SCX_06	-0.0110567	998	464.23	38.8796	0.00140909	2	[LVNQEWK]	-4.09725	11	HEAVY
783	3	sp|P23843|OPPA_ECOLI Periplasmic oligopeptide-binding protein OS=Escherichia coli (strain K12) GN=oppA PE=1 SV=2	315	0.362111	ib	E4S5_IB_SCX_06	HEAVY	8138	1235.57	146.29	0	2	[AEQQLDKDSAIVPVYYYVNAR]	-7.37045	28	HEAVY
784	3	sp|P23843|OPPA_ECOLI Periplasmic oligopeptide-binding protein OS=Escherichia coli (strain K12) GN=oppA PE=1 SV=2	315	0.362111	ib	E4S5_IB_SCX_07	0.131111	8093	824.052	91.1349	0	3	[AEQQLDKDSAIVPVYYYVNAR]	-2.14029	28	HEAVY
785	3	sp|P23843|OPPA_ECOLI Periplasmic oligopeptide-binding protein OS=Escherichia coli (strain K12) GN=oppA PE=1 SV=2	315	0.362111	ib	E4S5_IB_SCX_07	-0.0107149	7124	530.314	60.1543	0.000251492	2	[LAIAASSLWK]	0.998763	12	LIGHT
786	3	sp|P23843|OPPA_ECOLI Periplasmic oligopeptide-binding protein OS=Escherichia coli (strain K12) GN=oppA PE=1 SV=2	315	0.362111	ib	E4S5_IB_SCX_07	0.452607	7990	1235.57	111.154	0	2	[AEQQLDKDSAIVPVYYYVNAR]	-8.76451	28	HEAVY
787	3	sp|P23843|OPPA_ECOLI Periplasmic oligopeptide-binding protein OS=Escherichia coli (strain K12) GN=oppA PE=1 SV=2	315	0.362111	ib	E4S5_IB_SCX_07	0.839939	10220	744.732	66.2227	0	3	[TVINQVTYLPIASEVTDVNR]	-2.75485	26	LIGHT
788	3	sp|P23843|OPPA_ECOLI Periplasmic oligopeptide-binding protein OS=Escherichia coli (strain K12) GN=oppA PE=1 SV=2	315	0.362111	ib	E4S5_IB_SCX_07	HEAVY	1425	465.209	54.6882	0.000454408	2	[DWVVNER]	-1.44888	12	HEAVY
789	3	sp|P23843|OPPA_ECOLI Periplasmic oligopeptide-binding protein OS=Escherichia coli (strain K12) GN=oppA PE=1 SV=2	315	0.362111	ib	E4S5_IB_SCX_07	HEAVY	9294	712.33	72.1656	0.000107188	2	[SPAFDSIMAETLK]	-2.34181	14	HEAVY
790	3	sp|P23843|OPPA_ECOLI Periplasmic oligopeptide-binding protein OS=Escherichia coli (strain K12) GN=oppA PE=1 SV=2	315	0.362111	ib	E4S5_IB_SCX_08	0.124694	10622	787.369	37.5576	0.000180372	3	[AIDDHTLEVTLSEPVPYFYK]	-1.22485	23	HEAVY
791	3	sp|P23843|OPPA_ECOLI Periplasmic oligopeptide-binding protein OS=Escherichia coli (strain K12) GN=oppA PE=1 SV=2	315	0.362111	ib	E4S5_IB_SCX_08	0.0253397	1028	425.587	27.0004	0.00269475	3	[LLVHPSTSPVPK]	-0.998593	15	LIGHT
792	3	sp|P23843|OPPA_ECOLI Periplasmic oligopeptide-binding protein OS=Escherichia coli (strain K12) GN=oppA PE=1 SV=2	315	0.362111	ib	E4S5_IB_SCX_08	0.0237738	1225	381.185	43.5914	0.000882673	2	[TFLDTR]	-4.59115	9	HEAVY
793	3	sp|P23843|OPPA_ECOLI Periplasmic oligopeptide-binding protein OS=Escherichia coli (strain K12) GN=oppA PE=1 SV=2	315	0.362111	ib	E4S5_IB_SCX_08	0.418591	13279	927.782	64.9812	0	3	[DLFEGLLVSDLDGHPAPGVAESWDNK]	-1.77422	31	LIGHT
794	3	sp|P23843|OPPA_ECOLI Periplasmic oligopeptide-binding protein OS=Escherichia coli (strain K12) GN=oppA PE=1 SV=2	315	0.362111	ib	E4S5_IB_SCX_08	0.701927	9143	719.384	37.8178	0.000181657	4	[LLAEAGYTADKPLTINLLYNTSDLHK]	-4.29418	32	LIGHT
795	3	sp|P23843|OPPA_ECOLI Periplasmic oligopeptide-binding protein OS=Escherichia coli (strain K12) GN=oppA PE=1 SV=2	315	0.362111	ib	E4S5_IB_SCX_08	-0.206515	1390	465.209	56.9581	0.000355142	2	[DWVVNER]	-2.35121	12	HEAVY
796	3	sp|P23843|OPPA_ECOLI Periplasmic oligopeptide-binding protein OS=Escherichia coli (strain K12) GN=oppA PE=1 SV=2	315	0.362111	ib	E4S5_IB_SCX_08	-0.0177776	7683	814.742	30.4933	0.000947839	3	[AEQQLDKDSAIVPVYYYVNAR]	-7.06539	28	LIGHT
797	3	sp|P23843|OPPA_ECOLI Periplasmic oligopeptide-binding protein OS=Escherichia coli (strain K12) GN=oppA PE=1 SV=2	315	0.362111	ib	E4S5_IB_SCX_08	0.00701428	10663	1180.54	103.596	0	2	[AIDDHTLEVTLSEPVPYFYK]	-9.35668	23	HEAVY
798	3	sp|P23843|OPPA_ECOLI Periplasmic oligopeptide-binding protein OS=Escherichia coli (strain K12) GN=oppA PE=1 SV=2	315	0.362111	ib	E4S5_IB_SCX_08	0.215936	1684	381.186	26.0739	0.00473613	2	[TFLDTR]	-2.12386	9	HEAVY
799	3	sp|P23843|OPPA_ECOLI Periplasmic oligopeptide-binding protein OS=Escherichia coli (strain K12) GN=oppA PE=1 SV=2	315	0.362111	ib	E4S5_IB_SCX_08	HEAVY	9001	712.328	56.9192	0.000354851	2	[SPAFDSIMAETLK]	-4.8768	14	HEAVY
800	3	sp|P23843|OPPA_ECOLI Periplasmic oligopeptide-binding protein OS=Escherichia coli (strain K12) GN=oppA PE=1 SV=2	315	0.362111	ib	E4S5_IB_SCX_09	0.330883	8873	719.385	52.3821	0	4	[LLAEAGYTADKPLTINLLYNTSDLHK]	-1.84655	32	LIGHT
801	3	sp|P23843|OPPA_ECOLI Periplasmic oligopeptide-binding protein OS=Escherichia coli (strain K12) GN=oppA PE=1 SV=2	315	0.362111	ib	E4S5_IB_SCX_09	HEAVY	8909	712.328	31.6797	0.00257676	2	[SPAFDSIMAETLK]	-6.2155	14	HEAVY
802	3	sp|P23843|OPPA_ECOLI Periplasmic oligopeptide-binding protein OS=Escherichia coli (strain K12) GN=oppA PE=1 SV=2	315	0.362111	ib	E4S5_IB_SCX_10	HEAVY	1698	440.569	42.9466	0.000138693	3	[LVKPWVGGYTGK]	0.973492	15	HEAVY
803	3	sp|P23843|OPPA_ECOLI Periplasmic oligopeptide-binding protein OS=Escherichia coli (strain K12) GN=oppA PE=1 SV=2	315	0.362111	ib	E4S5_IB_SCX_10	HEAVY	8542	712.328	38.912	0.00140978	2	[SPAFDSIMAETLK]	-5.04229	14	HEAVY
804	3	sp|P23843|OPPA_ECOLI Periplasmic oligopeptide-binding protein OS=Escherichia coli (strain K12) GN=oppA PE=1 SV=2	315	0.362111	ib	E4S5_IB_SCX_11	0.243332	4744	602.79	105.905	0	4	[LVKPWVGGYTGKDPLDNTYTR]	-2.6473	28	HEAVY
805	3	sp|P23843|OPPA_ECOLI Periplasmic oligopeptide-binding protein OS=Escherichia coli (strain K12) GN=oppA PE=1 SV=2	315	0.362111	ib	E4S5_IB_SCX_11	0.295389	1820	869.43	105.361	0	3	[NNGSEVQSLDPHKIEGVPESNISR]	-2.07881	34	LIGHT
806	3	sp|P23843|OPPA_ECOLI Periplasmic oligopeptide-binding protein OS=Escherichia coli (strain K12) GN=oppA PE=1 SV=2	315	0.362111	ib	E4S5_IB_SCX_11	0.46366	4793	794.078	126.499	0	3	[LVKPWVGGYTGKDPLDNTYTR]	-4.74712	28	LIGHT
807	3	sp|P23843|OPPA_ECOLI Periplasmic oligopeptide-binding protein OS=Escherichia coli (strain K12) GN=oppA PE=1 SV=2	315	0.362111	ib	E4S5_IB_SCX_11	-0.0140491	698	491.283	60.5952	0.000253554	2	[KPITDLGVK]	-2.85543	11	HEAVY
808	3	sp|P23843|OPPA_ECOLI Periplasmic oligopeptide-binding protein OS=Escherichia coli (strain K12) GN=oppA PE=1 SV=2	315	0.362111	ib	E4S5_IB_SCX_11	-0.0304405	707	327.858	73.4129	0	3	[KPITDLGVK]	-1.63953	11	HEAVY
809	3	sp|P23843|OPPA_ECOLI Periplasmic oligopeptide-binding protein OS=Escherichia coli (strain K12) GN=oppA PE=1 SV=2	315	0.362111	ib	E4S5_IB_SCX_11	0.11107	9616	744.73	28.3553	0.00198619	3	[TVINQVTYLPIASEVTDVNR]	-5.6441	26	LIGHT
810	3	sp|P23843|OPPA_ECOLI Periplasmic oligopeptide-binding protein OS=Escherichia coli (strain K12) GN=oppA PE=1 SV=2	315	0.362111	ib	E4S5_IB_SCX_11	LIGHT	1724	652.326	38.3546	0.00018423	4	[NNGSEVQSLDPHKIEGVPESNISR]	1.12862	34	LIGHT
811	3	sp|P23843|OPPA_ECOLI Periplasmic oligopeptide-binding protein OS=Escherichia coli (strain K12) GN=oppA PE=1 SV=2	315	0.362111	ib	E4S5_IB_SCX_12	0.163085	4520	595.811	72.4536	0	4	[LVKPWVGGYTGKDPLDNTYTR]	-3.42931	28	LIGHT
812	3	sp|P23843|OPPA_ECOLI Periplasmic oligopeptide-binding protein OS=Escherichia coli (strain K12) GN=oppA PE=1 SV=2	315	0.362111	ib	E4S5_IB_SCX_12	-0.0308112	4941	324.5	42.0224	0.000135329	3	[VWTFHLR]	-2.45079	13	HEAVY
813	3	sp|P23843|OPPA_ECOLI Periplasmic oligopeptide-binding protein OS=Escherichia coli (strain K12) GN=oppA PE=1 SV=2	315	0.362111	ib	E4S5_IB_SCX_12	-0.124938	1933	362.878	47.3539	7.8061e-05	3	[VWTFHLRK]	-1.88395	15	LIGHT
814	3	sp|P23843|OPPA_ECOLI Periplasmic oligopeptide-binding protein OS=Escherichia coli (strain K12) GN=oppA PE=1 SV=2	315	0.362111	ib	E4S5_IB_SCX_12	0.00678284	4965	486.246	58.808	0.000326525	2	[VWTFHLR]	-1.5964	13	HEAVY
815	3	sp|P23843|OPPA_ECOLI Periplasmic oligopeptide-binding protein OS=Escherichia coli (strain K12) GN=oppA PE=1 SV=2	315	0.362111	ib	E4S5_IB_SCX_12	0.36174	4545	794.074	98.0037	0	3	[LVKPWVGGYTGKDPLDNTYTR]	-8.82983	28	LIGHT
816	3	sp|P23843|OPPA_ECOLI Periplasmic oligopeptide-binding protein OS=Escherichia coli (strain K12) GN=oppA PE=1 SV=2	315	0.362111	ib	E4S5_IB_SCX_12	0.194806	12190	1048.14	36.6971	0.000235012	3	[SVDPNTASPYASYLQYGHIAGIDEILEGK]	-4.60881	34	HEAVY
817	3	sp|P23843|OPPA_ECOLI Periplasmic oligopeptide-binding protein OS=Escherichia coli (strain K12) GN=oppA PE=1 SV=2	315	0.362111	ib	E4S5_IB_SCX_12	0.347081	9576	1129.55	51.4978	0.000537874	2	[TVINQVTYLPIASEVTDVNR]	-7.87109	26	HEAVY
818	3	sp|P23843|OPPA_ECOLI Periplasmic oligopeptide-binding protein OS=Escherichia coli (strain K12) GN=oppA PE=1 SV=2	315	0.362111	ib	E4S5_IB_SCX_12	LIGHT	9600	744.732	27.8053	0.00214574	3	[TVINQVTYLPIASEVTDVNR]	-2.73724	26	LIGHT
819	3	sp|P23843|OPPA_ECOLI Periplasmic oligopeptide-binding protein OS=Escherichia coli (strain K12) GN=oppA PE=1 SV=2	315	0.362111	pos	E4S5_pos_C18_load	0.506248	425	475.563	51.8377	8.8288e-05	3	[NNGSEVQSLDPHK]	-1.63006	19	LIGHT
820	3	sp|P23843|OPPA_ECOLI Periplasmic oligopeptide-binding protein OS=Escherichia coli (strain K12) GN=oppA PE=1 SV=2	315	0.362111	pos	E4S5_pos_C18_load	0.0451768	1181	464.23	57.5694	0.000359434	2	[LVNQEWK]	-4.47289	11	HEAVY
821	3	sp|P23843|OPPA_ECOLI Periplasmic oligopeptide-binding protein OS=Escherichia coli (strain K12) GN=oppA PE=1 SV=2	315	0.362111	pos	E4S5_pos_C18_load	0.177219	1140	491.282	105.079	0	2	[KPITDLGVK]	-3.26537	11	HEAVY
822	3	sp|P23843|OPPA_ECOLI Periplasmic oligopeptide-binding protein OS=Escherichia coli (strain K12) GN=oppA PE=1 SV=2	315	0.362111	pos	E4S5_pos_C18_load	0.240846	1567	381.187	32.9604	0.00237896	2	[TFLDTR]	-1.6073	9	HEAVY
823	3	sp|P23843|OPPA_ECOLI Periplasmic oligopeptide-binding protein OS=Escherichia coli (strain K12) GN=oppA PE=1 SV=2	315	0.362111	pos	E4S5_pos_C18_load	0.222359	1816	465.208	40.9836	0.001242	2	[DWVVNER]	-2.77422	12	HEAVY
824	3	sp|P23843|OPPA_ECOLI Periplasmic oligopeptide-binding protein OS=Escherichia coli (strain K12) GN=oppA PE=1 SV=2	315	0.362111	pos	E4S5_pos_C18_load	0.352091	1142	327.858	105.077	0	3	[KPITDLGVK]	-2.41191	11	HEAVY
825	3	sp|P23843|OPPA_ECOLI Periplasmic oligopeptide-binding protein OS=Escherichia coli (strain K12) GN=oppA PE=1 SV=2	315	0.362111	pos	E4S5_pos_C18_load	0.179271	1557	388.197	51.7298	0.000539713	2	[NMYIVK]	-2.75604	8	HEAVY
826	3	sp|P23843|OPPA_ECOLI Periplasmic oligopeptide-binding protein OS=Escherichia coli (strain K12) GN=oppA PE=1 SV=2	315	0.362111	pos	E4S5_pos_C18_load	0.223233	536	523.234	62.0445	0.000217036	2	[HQGTFDVAR]	-1.53255	15	HEAVY
827	3	sp|P23843|OPPA_ECOLI Periplasmic oligopeptide-binding protein OS=Escherichia coli (strain K12) GN=oppA PE=1 SV=2	315	0.362111	pos	E4S5_pos_C18_load	0.256012	472	712.84	46.9263	0.000697413	2	[NNGSEVQSLDPHK]	-2.11564	19	LIGHT
828	3	sp|P23843|OPPA_ECOLI Periplasmic oligopeptide-binding protein OS=Escherichia coli (strain K12) GN=oppA PE=1 SV=2	315	0.362111	pos	E4S5_pos_C18_load	0.310381	7788	705.35	21.6597	0.00870538	2	[SPAFDSIMAETLK]	-4.21421	14	LIGHT
829	3	sp|P23843|OPPA_ECOLI Periplasmic oligopeptide-binding protein OS=Escherichia coli (strain K12) GN=oppA PE=1 SV=2	315	0.362111	pos	E4S5_pos_C18_load	LIGHT	1183	547.757	69.9462	0.00020423	2	[DPLDNTYTR]	-4.04773	13	LIGHT
830	3	sp|P23843|OPPA_ECOLI Periplasmic oligopeptide-binding protein OS=Escherichia coli (strain K12) GN=oppA PE=1 SV=2	315	0.362111	pos	E4S5_pos_C18_load	LIGHT	1232	540.759	44.6329	0.000832385	2	[SPTYWNNAK]	-0.607948	13	LIGHT
831	3	sp|P23843|OPPA_ECOLI Periplasmic oligopeptide-binding protein OS=Escherichia coli (strain K12) GN=oppA PE=1 SV=2	315	0.362111	pos	E4S5_pos_SCX_01	0.254206	2040	430.555	41.742	0.000134302	3	[LGMDRDIIVNK]	4.64185	16	HEAVY
832	3	sp|P23843|OPPA_ECOLI Periplasmic oligopeptide-binding protein OS=Escherichia coli (strain K12) GN=oppA PE=1 SV=2	315	0.362111	pos	E4S5_pos_SCX_01	0.589323	7046	602.794	103.531	0	4	[LVKPWVGGYTGKDPLDNTYTR]	3.61113	28	HEAVY
833	3	sp|P23843|OPPA_ECOLI Periplasmic oligopeptide-binding protein OS=Escherichia coli (strain K12) GN=oppA PE=1 SV=2	315	0.362111	pos	E4S5_pos_SCX_01	0.478083	3893	652.327	42.5898	0.000137448	4	[NNGSEVQSLDPHKIEGVPESNISR]	1.9958	34	LIGHT
834	3	sp|P23843|OPPA_ECOLI Periplasmic oligopeptide-binding protein OS=Escherichia coli (strain K12) GN=oppA PE=1 SV=2	315	0.362111	pos	E4S5_pos_SCX_01	0.504253	2048	645.328	41.8998	0.00104414	2	[LGMDRDIIVNK]	2.33828	16	HEAVY
835	3	sp|P23843|OPPA_ECOLI Periplasmic oligopeptide-binding protein OS=Escherichia coli (strain K12) GN=oppA PE=1 SV=2	315	0.362111	pos	E4S5_pos_SCX_01	0.179421	3931	869.432	72.3152	0	3	[NNGSEVQSLDPHKIEGVPESNISR]	0.537658	34	LIGHT
836	3	sp|P23843|OPPA_ECOLI Periplasmic oligopeptide-binding protein OS=Escherichia coli (strain K12) GN=oppA PE=1 SV=2	315	0.362111	pos	E4S5_pos_SCX_01	0.513656	7116	794.081	40.9899	0.000131617	3	[LVKPWVGGYTGKDPLDNTYTR]	-0.459759	28	LIGHT
837	3	sp|P23843|OPPA_ECOLI Periplasmic oligopeptide-binding protein OS=Escherichia coli (strain K12) GN=oppA PE=1 SV=2	315	0.362111	pos	E4S5_pos_SCX_02	0.287732	10876	744.741	119.625	0	3	[TVINQVTYLPIASEVTDVNR]	9.59028	26	LIGHT
838	3	sp|P23843|OPPA_ECOLI Periplasmic oligopeptide-binding protein OS=Escherichia coli (strain K12) GN=oppA PE=1 SV=2	315	0.362111	pos	E4S5_pos_SCX_02	0.495989	10689	1027.49	140.924	0	2	[SGEIDMTNNSMPIELFQK]	4.05319	22	LIGHT
839	3	sp|P23843|OPPA_ECOLI Periplasmic oligopeptide-binding protein OS=Escherichia coli (strain K12) GN=oppA PE=1 SV=2	315	0.362111	pos	E4S5_pos_SCX_02	0.306372	3886	1001.46	135.688	0	2	[AQGNMPAYGYTPPYTDGAK]	4.36813	22	LIGHT
840	3	sp|P23843|OPPA_ECOLI Periplasmic oligopeptide-binding protein OS=Escherichia coli (strain K12) GN=oppA PE=1 SV=2	315	0.362111	pos	E4S5_pos_SCX_02	0.198943	2977	440.57	45.2854	7.3909e-05	3	[LVKPWVGGYTGK]	3.55984	15	HEAVY
841	3	sp|P23843|OPPA_ECOLI Periplasmic oligopeptide-binding protein OS=Escherichia coli (strain K12) GN=oppA PE=1 SV=2	315	0.362111	pos	E4S5_pos_SCX_02	0.305876	1694	425.238	77.2657	0	3	[LGMDRDIIVNK]	4.93015	16	LIGHT
842	3	sp|P23843|OPPA_ECOLI Periplasmic oligopeptide-binding protein OS=Escherichia coli (strain K12) GN=oppA PE=1 SV=2	315	0.362111	pos	E4S5_pos_SCX_02	0.247732	6768	881.963	99.6786	0	2	[WTQPGNIVTNGAYTLK]	3.11665	21	LIGHT
843	3	sp|P23843|OPPA_ECOLI Periplasmic oligopeptide-binding protein OS=Escherichia coli (strain K12) GN=oppA PE=1 SV=2	315	0.362111	pos	E4S5_pos_SCX_02	0.599745	10087	727.366	30.9628	0.000858219	4	[LLAEAGYTADKPLTINLLYNTSDLHK]	4.69735	32	HEAVY
844	3	sp|P23843|OPPA_ECOLI Periplasmic oligopeptide-binding protein OS=Escherichia coli (strain K12) GN=oppA PE=1 SV=2	315	0.362111	pos	E4S5_pos_SCX_02	0.31456	3779	675.287	45.8861	7.507e-05	3	[AQGNMPAYGYTPPYTDGAK]	5.05931	22	HEAVY
845	3	sp|P23843|OPPA_ECOLI Periplasmic oligopeptide-binding protein OS=Escherichia coli (strain K12) GN=oppA PE=1 SV=2	315	0.362111	pos	E4S5_pos_SCX_02	0.486849	2810	652.874	23.007	0.00695981	2	[LVKPWVGGYTGK]	3.53975	15	LIGHT
846	3	sp|P23843|OPPA_ECOLI Periplasmic oligopeptide-binding protein OS=Escherichia coli (strain K12) GN=oppA PE=1 SV=2	315	0.362111	pos	E4S5_pos_SCX_02	0.575795	3327	652.327	31.3808	0.000868288	4	[NNGSEVQSLDPHKIEGVPESNISR]	1.82082	34	LIGHT
847	3	sp|P23843|OPPA_ECOLI Periplasmic oligopeptide-binding protein OS=Escherichia coli (strain K12) GN=oppA PE=1 SV=2	315	0.362111	pos	E4S5_pos_SCX_02	0.1373	6763	595.29	26.4309	0.00274819	3	[WTQPGNIVTNGAYTLK]	2.66528	21	HEAVY
848	3	sp|P23843|OPPA_ECOLI Periplasmic oligopeptide-binding protein OS=Escherichia coli (strain K12) GN=oppA PE=1 SV=2	315	0.362111	pos	E4S5_pos_SCX_02	0.991687	10107	969.483	83.5899	0	3	[LLAEAGYTADKPLTINLLYNTSDLHK]	1.172	32	HEAVY
849	3	sp|P23843|OPPA_ECOLI Periplasmic oligopeptide-binding protein OS=Escherichia coli (strain K12) GN=oppA PE=1 SV=2	315	0.362111	pos	E4S5_pos_SCX_02	-0.233761	3317	869.432	30.956	0.000858018	3	[NNGSEVQSLDPHKIEGVPESNISR]	0.295366	34	LIGHT
850	3	sp|P23843|OPPA_ECOLI Periplasmic oligopeptide-binding protein OS=Escherichia coli (strain K12) GN=oppA PE=1 SV=2	315	0.362111	pos	E4S5_pos_SCX_02	HEAVY	1624	645.329	22.6445	0.00730681	2	[LGMDRDIIVNK]	3.47261	16	HEAVY
851	3	sp|P23843|OPPA_ECOLI Periplasmic oligopeptide-binding protein OS=Escherichia coli (strain K12) GN=oppA PE=1 SV=2	315	0.362111	pos	E4S5_pos_SCX_02	LIGHT	10818	1116.61	143.025	0	2	[TVINQVTYLPIASEVTDVNR]	7.03483	26	LIGHT
852	3	sp|P23843|OPPA_ECOLI Periplasmic oligopeptide-binding protein OS=Escherichia coli (strain K12) GN=oppA PE=1 SV=2	315	0.362111	pos	E4S5_pos_SCX_02	HEAVY	11004	1129.56	122.642	0	2	[TVINQVTYLPIASEVTDVNR]	4.69967	26	HEAVY
853	3	sp|P23843|OPPA_ECOLI Periplasmic oligopeptide-binding protein OS=Escherichia coli (strain K12) GN=oppA PE=1 SV=2	315	0.362111	pos	E4S5_pos_SCX_02	HEAVY	11629	1129.55	85.4999	0	2	[TVINQVTYLPIASEVTDVNR]	-5.079	26	HEAVY
854	3	sp|P23843|OPPA_ECOLI Periplasmic oligopeptide-binding protein OS=Escherichia coli (strain K12) GN=oppA PE=1 SV=2	315	0.362111	pos	E4S5_pos_SCX_03	0.312887	3969	1001.46	176.002	0	2	[AQGNMPAYGYTPPYTDGAK]	5.59835	22	LIGHT
855	3	sp|P23843|OPPA_ECOLI Periplasmic oligopeptide-binding protein OS=Escherichia coli (strain K12) GN=oppA PE=1 SV=2	315	0.362111	pos	E4S5_pos_SCX_03	0.379468	11060	1027.49	184.894	0	2	[SGEIDMTNNSMPIELFQK]	6.27576	22	LIGHT
856	3	sp|P23843|OPPA_ECOLI Periplasmic oligopeptide-binding protein OS=Escherichia coli (strain K12) GN=oppA PE=1 SV=2	315	0.362111	pos	E4S5_pos_SCX_03	0.318863	10983	692.64	87.2063	0	3	[SGEIDMTNNSMPIELFQK]	7.26549	22	HEAVY
857	3	sp|P23843|OPPA_ECOLI Periplasmic oligopeptide-binding protein OS=Escherichia coli (strain K12) GN=oppA PE=1 SV=2	315	0.362111	pos	E4S5_pos_SCX_03	0.362481	11243	1116.6	136.355	0	2	[TVINQVTYLPIASEVTDVNR]	3.24173	26	LIGHT
858	3	sp|P23843|OPPA_ECOLI Periplasmic oligopeptide-binding protein OS=Escherichia coli (strain K12) GN=oppA PE=1 SV=2	315	0.362111	pos	E4S5_pos_SCX_03	0.463156	11353	1072	139.61	0	2	[WSDGTPVTAQDFVYSWQR]	1.17862	25	LIGHT
859	3	sp|P23843|OPPA_ECOLI Periplasmic oligopeptide-binding protein OS=Escherichia coli (strain K12) GN=oppA PE=1 SV=2	315	0.362111	pos	E4S5_pos_SCX_03	0.208213	6842	595.292	64.8169	0	3	[WTQPGNIVTNGAYTLK]	5.82175	21	HEAVY
860	3	sp|P23843|OPPA_ECOLI Periplasmic oligopeptide-binding protein OS=Escherichia coli (strain K12) GN=oppA PE=1 SV=2	315	0.362111	pos	E4S5_pos_SCX_03	0.246667	4155	667.975	77.7752	0	3	[AQGNMPAYGYTPPYTDGAK]	5.31001	22	LIGHT
861	3	sp|P23843|OPPA_ECOLI Periplasmic oligopeptide-binding protein OS=Escherichia coli (strain K12) GN=oppA PE=1 SV=2	315	0.362111	pos	E4S5_pos_SCX_03	0.665849	7747	712.335	67.8481	0.000195334	2	[SPAFDSIMAETLK]	4.22646	14	HEAVY
862	3	sp|P23843|OPPA_ECOLI Periplasmic oligopeptide-binding protein OS=Escherichia coli (strain K12) GN=oppA PE=1 SV=2	315	0.362111	pos	E4S5_pos_SCX_03	0.54162	2888	440.571	54.7594	0	3	[LVKPWVGGYTGK]	4.45949	15	HEAVY
863	3	sp|P23843|OPPA_ECOLI Periplasmic oligopeptide-binding protein OS=Escherichia coli (strain K12) GN=oppA PE=1 SV=2	315	0.362111	pos	E4S5_pos_SCX_03	HEAVY	7060	892.431	94.8414	0	2	[WTQPGNIVTNGAYTLK]	2.72273	21	HEAVY
864	3	sp|P23843|OPPA_ECOLI Periplasmic oligopeptide-binding protein OS=Escherichia coli (strain K12) GN=oppA PE=1 SV=2	315	0.362111	pos	E4S5_pos_SCX_04	0.331146	12235	1084.46	154.532	0	2	[WSDGTPVTAQDFVYSWQR]	2.07627	25	HEAVY
865	3	sp|P23843|OPPA_ECOLI Periplasmic oligopeptide-binding protein OS=Escherichia coli (strain K12) GN=oppA PE=1 SV=2	315	0.362111	pos	E4S5_pos_SCX_04	0.275765	11029	712.335	176.824	0	2	[SPAFDSIMAETLK]	4.24289	14	HEAVY
866	3	sp|P23843|OPPA_ECOLI Periplasmic oligopeptide-binding protein OS=Escherichia coli (strain K12) GN=oppA PE=1 SV=2	315	0.362111	pos	E4S5_pos_SCX_04	0.595026	14731	1036.85	89.7605	0	3	[SVDPNTASPYASYLQYGHIAGIDEILEGK]	6.99079	34	LIGHT
867	3	sp|P23843|OPPA_ECOLI Periplasmic oligopeptide-binding protein OS=Escherichia coli (strain K12) GN=oppA PE=1 SV=2	315	0.362111	pos	E4S5_pos_SCX_04	0.316146	10097	824.393	82.048	0	2	[DSAIVPVYYYVNAR]	2.82014	18	HEAVY
868	3	sp|P23843|OPPA_ECOLI Periplasmic oligopeptide-binding protein OS=Escherichia coli (strain K12) GN=oppA PE=1 SV=2	315	0.362111	pos	E4S5_pos_SCX_04	0.342268	12163	715.005	71.7334	0	3	[WSDGTPVTAQDFVYSWQR]	5.36908	25	LIGHT
869	3	sp|P23843|OPPA_ECOLI Periplasmic oligopeptide-binding protein OS=Escherichia coli (strain K12) GN=oppA PE=1 SV=2	315	0.362111	pos	E4S5_pos_SCX_04	0.358082	7478	881.96	37.0798	0.00160207	2	[WTQPGNIVTNGAYTLK]	0.272535	21	LIGHT
870	3	sp|P23843|OPPA_ECOLI Periplasmic oligopeptide-binding protein OS=Escherichia coli (strain K12) GN=oppA PE=1 SV=2	315	0.362111	pos	E4S5_pos_SCX_04	0.39291	12075	753.377	93.8706	0	3	[TVINQVTYLPIASEVTDVNR]	2.33216	26	HEAVY
871	3	sp|P23843|OPPA_ECOLI Periplasmic oligopeptide-binding protein OS=Escherichia coli (strain K12) GN=oppA PE=1 SV=2	315	0.362111	pos	E4S5_pos_SCX_04	0.556003	12091	1129.56	110.415	0	2	[TVINQVTYLPIASEVTDVNR]	0.235143	26	HEAVY
872	3	sp|P23843|OPPA_ECOLI Periplasmic oligopeptide-binding protein OS=Escherichia coli (strain K12) GN=oppA PE=1 SV=2	315	0.362111	pos	E4S5_pos_SCX_04	-0.170419	8409	712.331	66.0607	0.000235535	2	[SPAFDSIMAETLK]	-0.633272	14	HEAVY
873	3	sp|P23843|OPPA_ECOLI Periplasmic oligopeptide-binding protein OS=Escherichia coli (strain K12) GN=oppA PE=1 SV=2	315	0.362111	pos	E4S5_pos_SCX_04	0.494461	3922	1012.42	114.917	0	2	[AQGNMPAYGYTPPYTDGAK]	-1.47811	22	HEAVY
874	3	sp|P23843|OPPA_ECOLI Periplasmic oligopeptide-binding protein OS=Escherichia coli (strain K12) GN=oppA PE=1 SV=2	315	0.362111	pos	E4S5_pos_SCX_04	0.349583	11065	475.226	36.165	0.000231411	3	[SPAFDSIMAETLK]	5.4173	14	HEAVY
875	3	sp|P23843|OPPA_ECOLI Periplasmic oligopeptide-binding protein OS=Escherichia coli (strain K12) GN=oppA PE=1 SV=2	315	0.362111	pos	E4S5_pos_SCX_04	0.21335	11846	1038.45	95.9603	0	2	[SGEIDMTNNSMPIELFQK]	-1.32953	22	HEAVY
876	3	sp|P23843|OPPA_ECOLI Periplasmic oligopeptide-binding protein OS=Escherichia coli (strain K12) GN=oppA PE=1 SV=2	315	0.362111	pos	E4S5_pos_SCX_04	0.174938	1093	600.817	98.1042	0	2	[IEGVPESNISR]	3.99512	15	LIGHT
877	3	sp|P23843|OPPA_ECOLI Periplasmic oligopeptide-binding protein OS=Escherichia coli (strain K12) GN=oppA PE=1 SV=2	315	0.362111	pos	E4S5_pos_SCX_04	LIGHT	3743	1001.45	65.0171	0.000230617	2	[AQGNMPAYGYTPPYTDGAK]	-1.0834	22	LIGHT
878	3	sp|P23843|OPPA_ECOLI Periplasmic oligopeptide-binding protein OS=Escherichia coli (strain K12) GN=oppA PE=1 SV=2	315	0.362111	pos	E4S5_pos_SCX_04	LIGHT	10618	818.397	41.611	0.00110092	2	[LTQPEWFGWSQEK]	4.48742	18	LIGHT
879	3	sp|P23843|OPPA_ECOLI Periplasmic oligopeptide-binding protein OS=Escherichia coli (strain K12) GN=oppA PE=1 SV=2	315	0.362111	pos	E4S5_pos_SCX_04	HEAVY	10611	827.368	109.914	0	2	[LTQPEWFGWSQEK]	1.41912	18	HEAVY
880	3	sp|P23843|OPPA_ECOLI Periplasmic oligopeptide-binding protein OS=Escherichia coli (strain K12) GN=oppA PE=1 SV=2	315	0.362111	pos	E4S5_pos_SCX_05	0.291444	10986	470.572	75.9507	0	3	[SPAFDSIMAETLK]	2.99549	14	LIGHT
881	3	sp|P23843|OPPA_ECOLI Periplasmic oligopeptide-binding protein OS=Escherichia coli (strain K12) GN=oppA PE=1 SV=2	315	0.362111	pos	E4S5_pos_SCX_05	0.390197	10439	827.366	123.998	0	2	[LTQPEWFGWSQEK]	-1.44381	18	HEAVY
882	3	sp|P23843|OPPA_ECOLI Periplasmic oligopeptide-binding protein OS=Escherichia coli (strain K12) GN=oppA PE=1 SV=2	315	0.362111	pos	E4S5_pos_SCX_05	0.353336	11986	1084.46	136.16	0	2	[WSDGTPVTAQDFVYSWQR]	1.73065	25	HEAVY
883	3	sp|P23843|OPPA_ECOLI Periplasmic oligopeptide-binding protein OS=Escherichia coli (strain K12) GN=oppA PE=1 SV=2	315	0.362111	pos	E4S5_pos_SCX_05	0.471579	11859	744.736	102.32	0	3	[TVINQVTYLPIASEVTDVNR]	3.0046	26	LIGHT
884	3	sp|P23843|OPPA_ECOLI Periplasmic oligopeptide-binding protein OS=Escherichia coli (strain K12) GN=oppA PE=1 SV=2	315	0.362111	pos	E4S5_pos_SCX_05	0.413669	11845	723.313	80.2586	0	3	[WSDGTPVTAQDFVYSWQR]	4.70299	25	HEAVY
885	3	sp|P23843|OPPA_ECOLI Periplasmic oligopeptide-binding protein OS=Escherichia coli (strain K12) GN=oppA PE=1 SV=2	315	0.362111	pos	E4S5_pos_SCX_05	0.515802	11844	1116.6	122.995	0	2	[TVINQVTYLPIASEVTDVNR]	-0.566824	26	LIGHT
886	3	sp|P23843|OPPA_ECOLI Periplasmic oligopeptide-binding protein OS=Escherichia coli (strain K12) GN=oppA PE=1 SV=2	315	0.362111	pos	E4S5_pos_SCX_05	0.458146	7303	892.428	94.4422	0	2	[WTQPGNIVTNGAYTLK]	-0.614057	21	HEAVY
887	3	sp|P23843|OPPA_ECOLI Periplasmic oligopeptide-binding protein OS=Escherichia coli (strain K12) GN=oppA PE=1 SV=2	315	0.362111	pos	E4S5_pos_SCX_05	0.758667	11629	1038.45	112.562	0	2	[SGEIDMTNNSMPIELFQK]	-2.08385	22	HEAVY
888	3	sp|P23843|OPPA_ECOLI Periplasmic oligopeptide-binding protein OS=Escherichia coli (strain K12) GN=oppA PE=1 SV=2	315	0.362111	pos	E4S5_pos_SCX_05	0.181558	1028	600.817	67.2168	0.000192972	2	[IEGVPESNISR]	3.95722	15	LIGHT
889	3	sp|P23843|OPPA_ECOLI Periplasmic oligopeptide-binding protein OS=Escherichia coli (strain K12) GN=oppA PE=1 SV=2	315	0.362111	pos	E4S5_pos_SCX_05	0.30075	8268	712.334	66.6934	0.000190956	2	[SPAFDSIMAETLK]	2.59661	14	HEAVY
890	3	sp|P23843|OPPA_ECOLI Periplasmic oligopeptide-binding protein OS=Escherichia coli (strain K12) GN=oppA PE=1 SV=2	315	0.362111	pos	E4S5_pos_SCX_05	0.349972	794	547.761	23.8421	0.00612929	2	[DPLDNTYTR]	3.63613	13	LIGHT
891	3	sp|P23843|OPPA_ECOLI Periplasmic oligopeptide-binding protein OS=Escherichia coli (strain K12) GN=oppA PE=1 SV=2	315	0.362111	pos	E4S5_pos_SCX_05	LIGHT	8702	530.316	118.414	0	2	[LAIAASSLWK]	5.55729	12	LIGHT
892	3	sp|P23843|OPPA_ECOLI Periplasmic oligopeptide-binding protein OS=Escherichia coli (strain K12) GN=oppA PE=1 SV=2	315	0.362111	pos	E4S5_pos_SCX_05	HEAVY	8678	536.297	98.5259	0	2	[LAIAASSLWK]	1.93431	12	HEAVY
893	3	sp|P23843|OPPA_ECOLI Periplasmic oligopeptide-binding protein OS=Escherichia coli (strain K12) GN=oppA PE=1 SV=2	315	0.362111	pos	E4S5_pos_SCX_05	HEAVY	10650	712.331	222.651	0	2	[SPAFDSIMAETLK]	-1.23901	14	HEAVY
894	3	sp|P23843|OPPA_ECOLI Periplasmic oligopeptide-binding protein OS=Escherichia coli (strain K12) GN=oppA PE=1 SV=2	315	0.362111	pos	E4S5_pos_SCX_05	LIGHT	14496	1036.85	74.699	0	3	[SVDPNTASPYASYLQYGHIAGIDEILEGK]	8.62547	34	LIGHT
895	3	sp|P23843|OPPA_ECOLI Periplasmic oligopeptide-binding protein OS=Escherichia coli (strain K12) GN=oppA PE=1 SV=2	315	0.362111	pos	E4S5_pos_SCX_05	LIGHT	14562	1554.76	60.4617	0.000252905	2	[SVDPNTASPYASYLQYGHIAGIDEILEGK]	-1.1915	34	LIGHT
896	3	sp|P23843|OPPA_ECOLI Periplasmic oligopeptide-binding protein OS=Escherichia coli (strain K12) GN=oppA PE=1 SV=2	315	0.362111	pos	E4S5_pos_SCX_06	-0.0245637	10661	712.333	192.505	0	2	[SPAFDSIMAETLK]	1.80179	14	HEAVY
897	3	sp|P23843|OPPA_ECOLI Periplasmic oligopeptide-binding protein OS=Escherichia coli (strain K12) GN=oppA PE=1 SV=2	315	0.362111	pos	E4S5_pos_SCX_06	0.433575	9440	814.752	107.112	0	3	[AEQQLDKDSAIVPVYYYVNAR]	4.23931	28	LIGHT
898	3	sp|P23843|OPPA_ECOLI Periplasmic oligopeptide-binding protein OS=Escherichia coli (strain K12) GN=oppA PE=1 SV=2	315	0.362111	pos	E4S5_pos_SCX_06	0.476545	14373	1036.85	74.3466	0	3	[SVDPNTASPYASYLQYGHIAGIDEILEGK]	4.61075	34	LIGHT
899	3	sp|P23843|OPPA_ECOLI Periplasmic oligopeptide-binding protein OS=Escherichia coli (strain K12) GN=oppA PE=1 SV=2	315	0.362111	pos	E4S5_pos_SCX_06	0.365456	11851	1072	123.39	0	2	[WSDGTPVTAQDFVYSWQR]	1.79843	25	LIGHT
900	3	sp|P23843|OPPA_ECOLI Periplasmic oligopeptide-binding protein OS=Escherichia coli (strain K12) GN=oppA PE=1 SV=2	315	0.362111	pos	E4S5_pos_SCX_06	0.194562	10657	470.572	71.0269	0	3	[SPAFDSIMAETLK]	2.75466	14	LIGHT
901	3	sp|P23843|OPPA_ECOLI Periplasmic oligopeptide-binding protein OS=Escherichia coli (strain K12) GN=oppA PE=1 SV=2	315	0.362111	pos	E4S5_pos_SCX_06	0.298354	10368	818.394	111.227	0	2	[LTQPEWFGWSQEK]	-0.0431755	18	LIGHT
902	3	sp|P23843|OPPA_ECOLI Periplasmic oligopeptide-binding protein OS=Escherichia coli (strain K12) GN=oppA PE=1 SV=2	315	0.362111	pos	E4S5_pos_SCX_06	0.516127	14542	927.786	59.6355	0	3	[DLFEGLLVSDLDGHPAPGVAESWDNK]	2.29285	31	LIGHT
903	3	sp|P23843|OPPA_ECOLI Periplasmic oligopeptide-binding protein OS=Escherichia coli (strain K12) GN=oppA PE=1 SV=2	315	0.362111	pos	E4S5_pos_SCX_06	0.842593	14541	1116.44	191.473	0	3	[AGWCADYNEPTSFLNTMLSNSSMNTAHYK]	1.04058	37	HEAVY
904	3	sp|P23843|OPPA_ECOLI Periplasmic oligopeptide-binding protein OS=Escherichia coli (strain K12) GN=oppA PE=1 SV=2	315	0.362111	pos	E4S5_pos_SCX_06	0.382032	11699	753.378	98.6399	0	3	[TVINQVTYLPIASEVTDVNR]	3.98194	26	HEAVY
905	3	sp|P23843|OPPA_ECOLI Periplasmic oligopeptide-binding protein OS=Escherichia coli (strain K12) GN=oppA PE=1 SV=2	315	0.362111	pos	E4S5_pos_SCX_06	1.16761	11746	723.31	51.5755	8.7722e-05	3	[WSDGTPVTAQDFVYSWQR]	0.302957	25	HEAVY
906	3	sp|P23843|OPPA_ECOLI Periplasmic oligopeptide-binding protein OS=Escherichia coli (strain K12) GN=oppA PE=1 SV=2	315	0.362111	pos	E4S5_pos_SCX_06	0.585873	9331	1235.58	194.11	0	2	[AEQQLDKDSAIVPVYYYVNAR]	-1.47201	28	HEAVY
907	3	sp|P23843|OPPA_ECOLI Periplasmic oligopeptide-binding protein OS=Escherichia coli (strain K12) GN=oppA PE=1 SV=2	315	0.362111	pos	E4S5_pos_SCX_06	0.517757	11729	1129.56	147.133	0	2	[TVINQVTYLPIASEVTDVNR]	0.784832	26	HEAVY
908	3	sp|P23843|OPPA_ECOLI Periplasmic oligopeptide-binding protein OS=Escherichia coli (strain K12) GN=oppA PE=1 SV=2	315	0.362111	pos	E4S5_pos_SCX_06	0.189277	7147	892.426	51.3764	0.000572454	2	[WTQPGNIVTNGAYTLK]	-3.16782	21	HEAVY
909	3	sp|P23843|OPPA_ECOLI Periplasmic oligopeptide-binding protein OS=Escherichia coli (strain K12) GN=oppA PE=1 SV=2	315	0.362111	pos	E4S5_pos_SCX_06	0.568815	11482	1038.45	113.442	0	2	[SGEIDMTNNSMPIELFQK]	-2.24513	22	HEAVY
910	3	sp|P23843|OPPA_ECOLI Periplasmic oligopeptide-binding protein OS=Escherichia coli (strain K12) GN=oppA PE=1 SV=2	315	0.362111	pos	E4S5_pos_SCX_06	0.175315	779	547.24	33.8934	0.00221594	2	[SPTYWNNAK]	0.710397	13	HEAVY
911	3	sp|P23843|OPPA_ECOLI Periplasmic oligopeptide-binding protein OS=Escherichia coli (strain K12) GN=oppA PE=1 SV=2	315	0.362111	pos	E4S5_pos_SCX_06	0.36793	3813	1001.45	56.913	0.000354806	2	[AQGNMPAYGYTPPYTDGAK]	-6.55806	22	LIGHT
912	3	sp|P23843|OPPA_ECOLI Periplasmic oligopeptide-binding protein OS=Escherichia coli (strain K12) GN=oppA PE=1 SV=2	315	0.362111	pos	E4S5_pos_SCX_06	0.581152	16419	927.787	62.116	0	3	[DLFEGLLVSDLDGHPAPGVAESWDNK]	3.51745	31	LIGHT
913	3	sp|P23843|OPPA_ECOLI Periplasmic oligopeptide-binding protein OS=Escherichia coli (strain K12) GN=oppA PE=1 SV=2	315	0.362111	pos	E4S5_pos_SCX_06	0.144046	730	554.241	53.1044	0.000515962	2	[DPLDNTYTR]	2.19197	13	HEAVY
914	3	sp|P23843|OPPA_ECOLI Periplasmic oligopeptide-binding protein OS=Escherichia coli (strain K12) GN=oppA PE=1 SV=2	315	0.362111	pos	E4S5_pos_SCX_06	0.152314	950	608.294	21.6027	0.00881439	2	[IEGVPESNISR]	3.1993	15	HEAVY
915	3	sp|P23843|OPPA_ECOLI Periplasmic oligopeptide-binding protein OS=Escherichia coli (strain K12) GN=oppA PE=1 SV=2	315	0.362111	pos	E4S5_pos_SCX_06	LIGHT	8555	530.314	90.4052	0	2	[LAIAASSLWK]	1.57024	12	LIGHT
916	3	sp|P23843|OPPA_ECOLI Periplasmic oligopeptide-binding protein OS=Escherichia coli (strain K12) GN=oppA PE=1 SV=2	315	0.362111	pos	E4S5_pos_SCX_06	HEAVY	8452	536.296	131.305	0	2	[LAIAASSLWK]	-0.216132	12	HEAVY
917	3	sp|P23843|OPPA_ECOLI Periplasmic oligopeptide-binding protein OS=Escherichia coli (strain K12) GN=oppA PE=1 SV=2	315	0.362111	pos	E4S5_pos_SCX_06	LIGHT	9892	815.417	31.9515	0.0024531	2	[DSAIVPVYYYVNAR]	-0.54682	18	LIGHT
918	3	sp|P23843|OPPA_ECOLI Periplasmic oligopeptide-binding protein OS=Escherichia coli (strain K12) GN=oppA PE=1 SV=2	315	0.362111	pos	E4S5_pos_SCX_06	LIGHT	14713	927.785	66.7768	0	3	[DLFEGLLVSDLDGHPAPGVAESWDNK]	0.938982	31	LIGHT
919	3	sp|P23843|OPPA_ECOLI Periplasmic oligopeptide-binding protein OS=Escherichia coli (strain K12) GN=oppA PE=1 SV=2	315	0.362111	pos	E4S5_pos_SCX_06	HEAVY	14654	938.087	39.8403	0.000127686	3	[DLFEGLLVSDLDGHPAPGVAESWDNK]	0.369669	31	HEAVY
920	3	sp|P23843|OPPA_ECOLI Periplasmic oligopeptide-binding protein OS=Escherichia coli (strain K12) GN=oppA PE=1 SV=2	315	0.362111	pos	E4S5_pos_SCX_07	0.364103	9054	814.751	111.986	0	3	[AEQQLDKDSAIVPVYYYVNAR]	3.73484	28	LIGHT
921	3	sp|P23843|OPPA_ECOLI Periplasmic oligopeptide-binding protein OS=Escherichia coli (strain K12) GN=oppA PE=1 SV=2	315	0.362111	pos	E4S5_pos_SCX_07	0.614723	13996	1036.84	83.6351	0	3	[SVDPNTASPYASYLQYGHIAGIDEILEGK]	0.0335213	34	LIGHT
922	3	sp|P23843|OPPA_ECOLI Periplasmic oligopeptide-binding protein OS=Escherichia coli (strain K12) GN=oppA PE=1 SV=2	315	0.362111	pos	E4S5_pos_SCX_07	0.784118	8923	1235.58	198.305	0	2	[AEQQLDKDSAIVPVYYYVNAR]	-1.25451	28	HEAVY
923	3	sp|P23843|OPPA_ECOLI Periplasmic oligopeptide-binding protein OS=Escherichia coli (strain K12) GN=oppA PE=1 SV=2	315	0.362111	pos	E4S5_pos_SCX_07	0.479563	11236	779.73	47.5537	7.8584e-05	3	[AIDDHTLEVTLSEPVPYFYK]	5.08234	23	LIGHT
924	3	sp|P23843|OPPA_ECOLI Periplasmic oligopeptide-binding protein OS=Escherichia coli (strain K12) GN=oppA PE=1 SV=2	315	0.362111	pos	E4S5_pos_SCX_07	1.05442	14411	1104.15	138.222	0	3	[AGWCADYNEPTSFLNTMLSNSSMNTAHYK]	0.942088	37	LIGHT
925	3	sp|P23843|OPPA_ECOLI Periplasmic oligopeptide-binding protein OS=Escherichia coli (strain K12) GN=oppA PE=1 SV=2	315	0.362111	pos	E4S5_pos_SCX_07	0.587164	12023	787.373	35.4444	0.000340296	3	[AIDDHTLEVTLSEPVPYFYK]	2.87075	23	HEAVY
926	3	sp|P23843|OPPA_ECOLI Periplasmic oligopeptide-binding protein OS=Escherichia coli (strain K12) GN=oppA PE=1 SV=2	315	0.362111	pos	E4S5_pos_SCX_07	0.521985	14782	927.785	94.3237	0	3	[DLFEGLLVSDLDGHPAPGVAESWDNK]	1.14003	31	LIGHT
927	3	sp|P23843|OPPA_ECOLI Periplasmic oligopeptide-binding protein OS=Escherichia coli (strain K12) GN=oppA PE=1 SV=2	315	0.362111	pos	E4S5_pos_SCX_07	0.561186	13878	927.784	58.5548	0	3	[DLFEGLLVSDLDGHPAPGVAESWDNK]	-0.0918487	31	LIGHT
928	3	sp|P23843|OPPA_ECOLI Periplasmic oligopeptide-binding protein OS=Escherichia coli (strain K12) GN=oppA PE=1 SV=2	315	0.362111	pos	E4S5_pos_SCX_07	0.519167	11452	1084.46	127.019	0	2	[WSDGTPVTAQDFVYSWQR]	-0.712846	25	HEAVY
929	3	sp|P23843|OPPA_ECOLI Periplasmic oligopeptide-binding protein OS=Escherichia coli (strain K12) GN=oppA PE=1 SV=2	315	0.362111	pos	E4S5_pos_SCX_07	0.259746	10337	475.225	41.8492	0.000134704	3	[SPAFDSIMAETLK]	1.93925	14	HEAVY
930	3	sp|P23843|OPPA_ECOLI Periplasmic oligopeptide-binding protein OS=Escherichia coli (strain K12) GN=oppA PE=1 SV=2	315	0.362111	pos	E4S5_pos_SCX_07	0.464151	11361	744.737	111.062	0	3	[TVINQVTYLPIASEVTDVNR]	4.37483	26	LIGHT
931	3	sp|P23843|OPPA_ECOLI Periplasmic oligopeptide-binding protein OS=Escherichia coli (strain K12) GN=oppA PE=1 SV=2	315	0.362111	pos	E4S5_pos_SCX_07	0.463452	10163	827.368	35.493	0.00184722	2	[LTQPEWFGWSQEK]	0.811519	18	HEAVY
932	3	sp|P23843|OPPA_ECOLI Periplasmic oligopeptide-binding protein OS=Escherichia coli (strain K12) GN=oppA PE=1 SV=2	315	0.362111	pos	E4S5_pos_SCX_07	0.526931	11410	715.002	76.6402	0	3	[WSDGTPVTAQDFVYSWQR]	2.30456	25	LIGHT
933	3	sp|P23843|OPPA_ECOLI Periplasmic oligopeptide-binding protein OS=Escherichia coli (strain K12) GN=oppA PE=1 SV=2	315	0.362111	pos	E4S5_pos_SCX_07	0.377376	11364	1129.56	105.921	0	2	[TVINQVTYLPIASEVTDVNR]	-2.72769	26	HEAVY
934	3	sp|P23843|OPPA_ECOLI Periplasmic oligopeptide-binding protein OS=Escherichia coli (strain K12) GN=oppA PE=1 SV=2	315	0.362111	pos	E4S5_pos_SCX_07	0.485473	14190	927.783	73.2261	0	3	[DLFEGLLVSDLDGHPAPGVAESWDNK]	-0.383048	31	LIGHT
935	3	sp|P23843|OPPA_ECOLI Periplasmic oligopeptide-binding protein OS=Escherichia coli (strain K12) GN=oppA PE=1 SV=2	315	0.362111	pos	E4S5_pos_SCX_07	0.576679	6846	892.427	57.577	0.000359491	2	[WTQPGNIVTNGAYTLK]	-1.47254	21	HEAVY
936	3	sp|P23843|OPPA_ECOLI Periplasmic oligopeptide-binding protein OS=Escherichia coli (strain K12) GN=oppA PE=1 SV=2	315	0.362111	pos	E4S5_pos_SCX_07	0.788065	11254	1169.08	102.793	0	2	[AIDDHTLEVTLSEPVPYFYK]	-4.61468	23	LIGHT
937	3	sp|P23843|OPPA_ECOLI Periplasmic oligopeptide-binding protein OS=Escherichia coli (strain K12) GN=oppA PE=1 SV=2	315	0.362111	pos	E4S5_pos_SCX_07	0.136376	1298	465.21	31.51	0.00265022	2	[DWVVNER]	1.51233	12	HEAVY
938	3	sp|P23843|OPPA_ECOLI Periplasmic oligopeptide-binding protein OS=Escherichia coli (strain K12) GN=oppA PE=1 SV=2	315	0.362111	pos	E4S5_pos_SCX_07	-0.0394465	3738	1012.41	80.1066	0	2	[AQGNMPAYGYTPPYTDGAK]	-9.785	22	HEAVY
939	3	sp|P23843|OPPA_ECOLI Periplasmic oligopeptide-binding protein OS=Escherichia coli (strain K12) GN=oppA PE=1 SV=2	315	0.362111	pos	E4S5_pos_SCX_07	LIGHT	713	540.761	39.8485	0.00134111	2	[SPTYWNNAK]	3.23548	13	LIGHT
940	3	sp|P23843|OPPA_ECOLI Periplasmic oligopeptide-binding protein OS=Escherichia coli (strain K12) GN=oppA PE=1 SV=2	315	0.362111	pos	E4S5_pos_SCX_07	HEAVY	684	547.241	24.4048	0.00576503	2	[SPTYWNNAK]	2.54172	13	HEAVY
941	3	sp|P23843|OPPA_ECOLI Periplasmic oligopeptide-binding protein OS=Escherichia coli (strain K12) GN=oppA PE=1 SV=2	315	0.362111	pos	E4S5_pos_SCX_07	LIGHT	8114	530.314	82.4023	0	2	[LAIAASSLWK]	1.79365	12	LIGHT
942	3	sp|P23843|OPPA_ECOLI Periplasmic oligopeptide-binding protein OS=Escherichia coli (strain K12) GN=oppA PE=1 SV=2	315	0.362111	pos	E4S5_pos_SCX_07	HEAVY	8075	536.297	61.8581	0.000216384	2	[LAIAASSLWK]	1.92685	12	HEAVY
943	3	sp|P23843|OPPA_ECOLI Periplasmic oligopeptide-binding protein OS=Escherichia coli (strain K12) GN=oppA PE=1 SV=2	315	0.362111	pos	E4S5_pos_SCX_07	HEAVY	8494	824.047	52.5354	0	3	[AEQQLDKDSAIVPVYYYVNAR]	-7.83821	28	HEAVY
944	3	sp|P23843|OPPA_ECOLI Periplasmic oligopeptide-binding protein OS=Escherichia coli (strain K12) GN=oppA PE=1 SV=2	315	0.362111	pos	E4S5_pos_SCX_07	LIGHT	10406	705.354	158.519	0	2	[SPAFDSIMAETLK]	1.93699	14	LIGHT
945	3	sp|P23843|OPPA_ECOLI Periplasmic oligopeptide-binding protein OS=Escherichia coli (strain K12) GN=oppA PE=1 SV=2	315	0.362111	pos	E4S5_pos_SCX_07	HEAVY	10331	712.333	162.835	0	2	[SPAFDSIMAETLK]	1.44966	14	HEAVY
946	3	sp|P23843|OPPA_ECOLI Periplasmic oligopeptide-binding protein OS=Escherichia coli (strain K12) GN=oppA PE=1 SV=2	315	0.362111	pos	E4S5_pos_SCX_07	LIGHT	11101	1027.48	66.8386	0.000191453	2	[SGEIDMTNNSMPIELFQK]	0.203747	22	LIGHT
947	3	sp|P23843|OPPA_ECOLI Periplasmic oligopeptide-binding protein OS=Escherichia coli (strain K12) GN=oppA PE=1 SV=2	315	0.362111	pos	E4S5_pos_SCX_08	0.258688	11669	779.73	47.6344	7.8773e-05	3	[AIDDHTLEVTLSEPVPYFYK]	4.84591	23	LIGHT
948	3	sp|P23843|OPPA_ECOLI Periplasmic oligopeptide-binding protein OS=Escherichia coli (strain K12) GN=oppA PE=1 SV=2	315	0.362111	pos	E4S5_pos_SCX_08	0.383243	14507	927.787	198.287	0	3	[DLFEGLLVSDLDGHPAPGVAESWDNK]	3.87732	31	LIGHT
949	3	sp|P23843|OPPA_ECOLI Periplasmic oligopeptide-binding protein OS=Escherichia coli (strain K12) GN=oppA PE=1 SV=2	315	0.362111	pos	E4S5_pos_SCX_08	0.609571	9892	958.847	193.895	0	3	[LLAEAGYTADKPLTINLLYNTSDLHK]	0.967939	32	LIGHT
950	3	sp|P23843|OPPA_ECOLI Periplasmic oligopeptide-binding protein OS=Escherichia coli (strain K12) GN=oppA PE=1 SV=2	315	0.362111	pos	E4S5_pos_SCX_08	0.733395	11634	1180.55	183.432	0	2	[AIDDHTLEVTLSEPVPYFYK]	-0.0608001	23	HEAVY
951	3	sp|P23843|OPPA_ECOLI Periplasmic oligopeptide-binding protein OS=Escherichia coli (strain K12) GN=oppA PE=1 SV=2	315	0.362111	pos	E4S5_pos_SCX_08	0.483319	13057	887.789	73.7165	0	3	[WTQPGNIVTNGAYTLKDWVVNER]	3.45941	33	LIGHT
952	3	sp|P23843|OPPA_ECOLI Periplasmic oligopeptide-binding protein OS=Escherichia coli (strain K12) GN=oppA PE=1 SV=2	315	0.362111	pos	E4S5_pos_SCX_08	0.137285	9884	705.355	155.453	0	2	[SPAFDSIMAETLK]	3.23778	14	LIGHT
953	3	sp|P23843|OPPA_ECOLI Periplasmic oligopeptide-binding protein OS=Escherichia coli (strain K12) GN=oppA PE=1 SV=2	315	0.362111	pos	E4S5_pos_SCX_08	0.779576	10675	932.688	28.3735	0.00193958	4	[EIPDEVHVDPYLCTYYYEINNQKPPFNDVR]	-2.29048	40	LIGHT
954	3	sp|P23843|OPPA_ECOLI Periplasmic oligopeptide-binding protein OS=Escherichia coli (strain K12) GN=oppA PE=1 SV=2	315	0.362111	pos	E4S5_pos_SCX_08	0.618322	13825	1036.84	59.598	0	3	[SVDPNTASPYASYLQYGHIAGIDEILEGK]	-0.0364003	34	LIGHT
955	3	sp|P23843|OPPA_ECOLI Periplasmic oligopeptide-binding protein OS=Escherichia coli (strain K12) GN=oppA PE=1 SV=2	315	0.362111	pos	E4S5_pos_SCX_08	0.489609	8598	824.052	84.9151	0	3	[AEQQLDKDSAIVPVYYYVNAR]	-2.13495	28	HEAVY
956	3	sp|P23843|OPPA_ECOLI Periplasmic oligopeptide-binding protein OS=Escherichia coli (strain K12) GN=oppA PE=1 SV=2	315	0.362111	pos	E4S5_pos_SCX_08	0.843392	14438	1391.17	111.876	0	2	[DLFEGLLVSDLDGHPAPGVAESWDNK]	-3.49426	31	LIGHT
957	3	sp|P23843|OPPA_ECOLI Periplasmic oligopeptide-binding protein OS=Escherichia coli (strain K12) GN=oppA PE=1 SV=2	315	0.362111	pos	E4S5_pos_SCX_08	0.477388	10859	787.368	22.8811	0.00546554	3	[AIDDHTLEVTLSEPVPYFYK]	-2.64959	23	HEAVY
958	3	sp|P23843|OPPA_ECOLI Periplasmic oligopeptide-binding protein OS=Escherichia coli (strain K12) GN=oppA PE=1 SV=2	315	0.362111	pos	E4S5_pos_SCX_08	0.414422	11061	1084.46	124.835	0	2	[WSDGTPVTAQDFVYSWQR]	-4.63117	25	HEAVY
959	3	sp|P23843|OPPA_ECOLI Periplasmic oligopeptide-binding protein OS=Escherichia coli (strain K12) GN=oppA PE=1 SV=2	315	0.362111	pos	E4S5_pos_SCX_08	0.170638	9879	475.224	41.8149	0.000134562	3	[SPAFDSIMAETLK]	1.44547	14	HEAVY
960	3	sp|P23843|OPPA_ECOLI Periplasmic oligopeptide-binding protein OS=Escherichia coli (strain K12) GN=oppA PE=1 SV=2	315	0.362111	pos	E4S5_pos_SCX_08	0.593541	13579	927.782	41.9779	0.000135177	3	[DLFEGLLVSDLDGHPAPGVAESWDNK]	-1.3646	31	LIGHT
961	3	sp|P23843|OPPA_ECOLI Periplasmic oligopeptide-binding protein OS=Escherichia coli (strain K12) GN=oppA PE=1 SV=2	315	0.362111	pos	E4S5_pos_SCX_08	0.356144	10962	753.373	45.9243	7.518e-05	3	[TVINQVTYLPIASEVTDVNR]	-2.18575	26	HEAVY
962	3	sp|P23843|OPPA_ECOLI Periplasmic oligopeptide-binding protein OS=Escherichia coli (strain K12) GN=oppA PE=1 SV=2	315	0.362111	pos	E4S5_pos_SCX_08	0.216181	770	645.355	56.6452	0.00035336	2	[LLVHPSTSPVPK]	-0.358646	15	HEAVY
963	3	sp|P23843|OPPA_ECOLI Periplasmic oligopeptide-binding protein OS=Escherichia coli (strain K12) GN=oppA PE=1 SV=2	315	0.362111	pos	E4S5_pos_SCX_08	0.314815	11088	714.998	63.2881	0	3	[WSDGTPVTAQDFVYSWQR]	-3.29729	25	LIGHT
964	3	sp|P23843|OPPA_ECOLI Periplasmic oligopeptide-binding protein OS=Escherichia coli (strain K12) GN=oppA PE=1 SV=2	315	0.362111	pos	E4S5_pos_SCX_08	0.259694	11001	1116.59	120.313	0	2	[TVINQVTYLPIASEVTDVNR]	-5.83832	26	LIGHT
965	3	sp|P23843|OPPA_ECOLI Periplasmic oligopeptide-binding protein OS=Escherichia coli (strain K12) GN=oppA PE=1 SV=2	315	0.362111	pos	E4S5_pos_SCX_08	0.886615	13086	666.094	53.8881	0	4	[WTQPGNIVTNGAYTLKDWVVNER]	5.13874	33	LIGHT
966	3	sp|P23843|OPPA_ECOLI Periplasmic oligopeptide-binding protein OS=Escherichia coli (strain K12) GN=oppA PE=1 SV=2	315	0.362111	pos	E4S5_pos_SCX_08	HEAVY	769	430.572	95.3265	0	3	[LLVHPSTSPVPK]	-0.956635	15	HEAVY
967	3	sp|P23843|OPPA_ECOLI Periplasmic oligopeptide-binding protein OS=Escherichia coli (strain K12) GN=oppA PE=1 SV=2	315	0.362111	pos	E4S5_pos_SCX_08	LIGHT	1243	459.228	39.2139	0.00141673	2	[DWVVNER]	2.09306	12	LIGHT
968	3	sp|P23843|OPPA_ECOLI Periplasmic oligopeptide-binding protein OS=Escherichia coli (strain K12) GN=oppA PE=1 SV=2	315	0.362111	pos	E4S5_pos_SCX_08	HEAVY	7787	536.298	93.7572	0	2	[LAIAASSLWK]	4.81307	12	HEAVY
969	3	sp|P23843|OPPA_ECOLI Periplasmic oligopeptide-binding protein OS=Escherichia coli (strain K12) GN=oppA PE=1 SV=2	315	0.362111	pos	E4S5_pos_SCX_08	LIGHT	9891	719.39	84.5716	0	4	[LLAEAGYTADKPLTINLLYNTSDLHK]	5.24063	32	LIGHT
970	3	sp|P23843|OPPA_ECOLI Periplasmic oligopeptide-binding protein OS=Escherichia coli (strain K12) GN=oppA PE=1 SV=2	315	0.362111	pos	E4S5_pos_SCX_09	0.300278	11823	779.729	43.2169	0.000139816	3	[AIDDHTLEVTLSEPVPYFYK]	3.74196	23	LIGHT
971	3	sp|P23843|OPPA_ECOLI Periplasmic oligopeptide-binding protein OS=Escherichia coli (strain K12) GN=oppA PE=1 SV=2	315	0.362111	pos	E4S5_pos_SCX_09	0.364743	14613	927.787	58.2962	0	3	[DLFEGLLVSDLDGHPAPGVAESWDNK]	3.44471	31	LIGHT
972	3	sp|P23843|OPPA_ECOLI Periplasmic oligopeptide-binding protein OS=Escherichia coli (strain K12) GN=oppA PE=1 SV=2	315	0.362111	pos	E4S5_pos_SCX_09	0.532314	10181	958.847	156.146	0	3	[LLAEAGYTADKPLTINLLYNTSDLHK]	0.438968	32	LIGHT
973	3	sp|P23843|OPPA_ECOLI Periplasmic oligopeptide-binding protein OS=Escherichia coli (strain K12) GN=oppA PE=1 SV=2	315	0.362111	pos	E4S5_pos_SCX_09	0.41164	13246	887.785	112.958	0	3	[WTQPGNIVTNGAYTLKDWVVNER]	-0.599	33	LIGHT
974	3	sp|P23843|OPPA_ECOLI Periplasmic oligopeptide-binding protein OS=Escherichia coli (strain K12) GN=oppA PE=1 SV=2	315	0.362111	pos	E4S5_pos_SCX_09	0.936155	10064	705.352	128.812	0	2	[SPAFDSIMAETLK]	-1.4754	14	LIGHT
975	3	sp|P23843|OPPA_ECOLI Periplasmic oligopeptide-binding protein OS=Escherichia coli (strain K12) GN=oppA PE=1 SV=2	315	0.362111	pos	E4S5_pos_SCX_09	0.555469	13861	1036.84	40.3963	0.000129665	3	[SVDPNTASPYASYLQYGHIAGIDEILEGK]	-0.237785	34	LIGHT
976	3	sp|P23843|OPPA_ECOLI Periplasmic oligopeptide-binding protein OS=Escherichia coli (strain K12) GN=oppA PE=1 SV=2	315	0.362111	pos	E4S5_pos_SCX_09	0.547103	11681	1180.55	152.066	0	2	[AIDDHTLEVTLSEPVPYFYK]	-2.01414	23	HEAVY
977	3	sp|P23843|OPPA_ECOLI Periplasmic oligopeptide-binding protein OS=Escherichia coli (strain K12) GN=oppA PE=1 SV=2	315	0.362111	pos	E4S5_pos_SCX_09	0.419525	11230	1084.46	146.976	0	2	[WSDGTPVTAQDFVYSWQR]	-1.57917	25	HEAVY
978	3	sp|P23843|OPPA_ECOLI Periplasmic oligopeptide-binding protein OS=Escherichia coli (strain K12) GN=oppA PE=1 SV=2	315	0.362111	pos	E4S5_pos_SCX_09	0.914079	10943	932.688	34.274	0.000440087	4	[EIPDEVHVDPYLCTYYYEINNQKPPFNDVR]	-1.59752	40	LIGHT
979	3	sp|P23843|OPPA_ECOLI Periplasmic oligopeptide-binding protein OS=Escherichia coli (strain K12) GN=oppA PE=1 SV=2	315	0.362111	pos	E4S5_pos_SCX_09	0.486018	11224	753.375	28.0239	0.00210866	3	[TVINQVTYLPIASEVTDVNR]	0.13366	26	HEAVY
980	3	sp|P23843|OPPA_ECOLI Periplasmic oligopeptide-binding protein OS=Escherichia coli (strain K12) GN=oppA PE=1 SV=2	315	0.362111	pos	E4S5_pos_SCX_09	0.248808	960	430.572	66.3455	0	3	[LLVHPSTSPVPK]	-1.39122	15	HEAVY
981	3	sp|P23843|OPPA_ECOLI Periplasmic oligopeptide-binding protein OS=Escherichia coli (strain K12) GN=oppA PE=1 SV=2	315	0.362111	pos	E4S5_pos_SCX_09	0.615652	11193	1116.59	117.912	0	2	[TVINQVTYLPIASEVTDVNR]	-6.00756	26	LIGHT
982	3	sp|P23843|OPPA_ECOLI Periplasmic oligopeptide-binding protein OS=Escherichia coli (strain K12) GN=oppA PE=1 SV=2	315	0.362111	pos	E4S5_pos_SCX_09	0.529218	14629	1406.62	92.7072	0	2	[DLFEGLLVSDLDGHPAPGVAESWDNK]	-4.71224	31	HEAVY
983	3	sp|P23843|OPPA_ECOLI Periplasmic oligopeptide-binding protein OS=Escherichia coli (strain K12) GN=oppA PE=1 SV=2	315	0.362111	pos	E4S5_pos_SCX_09	0.569442	11258	715.001	39.5117	0.000189768	3	[WSDGTPVTAQDFVYSWQR]	0.802398	25	LIGHT
984	3	sp|P23843|OPPA_ECOLI Periplasmic oligopeptide-binding protein OS=Escherichia coli (strain K12) GN=oppA PE=1 SV=2	315	0.362111	pos	E4S5_pos_SCX_09	0.184761	1423	465.21	34.865	0.00194031	2	[DWVVNER]	0.247385	12	HEAVY
985	3	sp|P23843|OPPA_ECOLI Periplasmic oligopeptide-binding protein OS=Escherichia coli (strain K12) GN=oppA PE=1 SV=2	315	0.362111	pos	E4S5_pos_SCX_09	LIGHT	10198	705.354	49.8499	0.000626472	2	[SPAFDSIMAETLK]	1.30523	14	LIGHT
986	3	sp|P23843|OPPA_ECOLI Periplasmic oligopeptide-binding protein OS=Escherichia coli (strain K12) GN=oppA PE=1 SV=2	315	0.362111	pos	E4S5_pos_SCX_09	LIGHT	10193	719.39	71.0792	0	4	[LLAEAGYTADKPLTINLLYNTSDLHK]	4.94442	32	LIGHT
987	3	sp|P23843|OPPA_ECOLI Periplasmic oligopeptide-binding protein OS=Escherichia coli (strain K12) GN=oppA PE=1 SV=2	315	0.362111	pos	E4S5_pos_SCX_10	0.365848	11693	787.371	20.6393	0.0089956	3	[AIDDHTLEVTLSEPVPYFYK]	1.24564	23	HEAVY
988	3	sp|P23843|OPPA_ECOLI Periplasmic oligopeptide-binding protein OS=Escherichia coli (strain K12) GN=oppA PE=1 SV=2	315	0.362111	pos	E4S5_pos_SCX_10	0.127109	2346	660.347	135.793	0	2	[LVKPWVGGYTGK]	-3.08525	15	HEAVY
989	3	sp|P23843|OPPA_ECOLI Periplasmic oligopeptide-binding protein OS=Escherichia coli (strain K12) GN=oppA PE=1 SV=2	315	0.362111	pos	E4S5_pos_SCX_10	0.763729	10193	719.387	25.5013	0.00312338	4	[LLAEAGYTADKPLTINLLYNTSDLHK]	-0.16642	32	LIGHT
990	3	sp|P23843|OPPA_ECOLI Periplasmic oligopeptide-binding protein OS=Escherichia coli (strain K12) GN=oppA PE=1 SV=2	315	0.362111	pos	E4S5_pos_SCX_10	0.480938	14444	927.783	80.1086	0	3	[DLFEGLLVSDLDGHPAPGVAESWDNK]	-0.528698	31	LIGHT
991	3	sp|P23843|OPPA_ECOLI Periplasmic oligopeptide-binding protein OS=Escherichia coli (strain K12) GN=oppA PE=1 SV=2	315	0.362111	pos	E4S5_pos_SCX_10	0.649047	13654	1036.84	62.2502	0	3	[SVDPNTASPYASYLQYGHIAGIDEILEGK]	-0.576882	34	LIGHT
992	3	sp|P23843|OPPA_ECOLI Periplasmic oligopeptide-binding protein OS=Escherichia coli (strain K12) GN=oppA PE=1 SV=2	315	0.362111	pos	E4S5_pos_SCX_10	0.396254	13050	887.785	97.1408	0	3	[WTQPGNIVTNGAYTLKDWVVNER]	-0.755074	33	LIGHT
993	3	sp|P23843|OPPA_ECOLI Periplasmic oligopeptide-binding protein OS=Escherichia coli (strain K12) GN=oppA PE=1 SV=2	315	0.362111	pos	E4S5_pos_SCX_10	0.726218	10190	958.845	172.424	0	3	[LLAEAGYTADKPLTINLLYNTSDLHK]	-1.62026	32	LIGHT
994	3	sp|P23843|OPPA_ECOLI Periplasmic oligopeptide-binding protein OS=Escherichia coli (strain K12) GN=oppA PE=1 SV=2	315	0.362111	pos	E4S5_pos_SCX_10	0.688818	11035	1071.99	127.123	0	2	[WSDGTPVTAQDFVYSWQR]	-2.8707	25	LIGHT
995	3	sp|P23843|OPPA_ECOLI Periplasmic oligopeptide-binding protein OS=Escherichia coli (strain K12) GN=oppA PE=1 SV=2	315	0.362111	pos	E4S5_pos_SCX_10	0.244587	8078	536.296	22.3974	0.00756516	2	[LAIAASSLWK]	1.12232	12	HEAVY
996	3	sp|P23843|OPPA_ECOLI Periplasmic oligopeptide-binding protein OS=Escherichia coli (strain K12) GN=oppA PE=1 SV=2	315	0.362111	pos	E4S5_pos_SCX_10	0.497981	11008	744.734	136.012	0	3	[TVINQVTYLPIASEVTDVNR]	0.0876719	26	LIGHT
997	3	sp|P23843|OPPA_ECOLI Periplasmic oligopeptide-binding protein OS=Escherichia coli (strain K12) GN=oppA PE=1 SV=2	315	0.362111	pos	E4S5_pos_SCX_10	0.536435	12454	1032.5	122.505	0	3	[DLFEGLLVSDLDGHPAPGVAESWDNKDAK]	-4.93812	35	LIGHT
998	3	sp|P23843|OPPA_ECOLI Periplasmic oligopeptide-binding protein OS=Escherichia coli (strain K12) GN=oppA PE=1 SV=2	315	0.362111	pos	E4S5_pos_SCX_10	0.448126	11638	1180.54	147.237	0	2	[AIDDHTLEVTLSEPVPYFYK]	-6.54452	23	HEAVY
999	3	sp|P23843|OPPA_ECOLI Periplasmic oligopeptide-binding protein OS=Escherichia coli (strain K12) GN=oppA PE=1 SV=2	315	0.362111	pos	E4S5_pos_SCX_10	0.478071	11005	1116.59	109.26	0	2	[TVINQVTYLPIASEVTDVNR]	-5.52257	26	LIGHT
1000	3	sp|P23843|OPPA_ECOLI Periplasmic oligopeptide-binding protein OS=Escherichia coli (strain K12) GN=oppA PE=1 SV=2	315	0.362111	pos	E4S5_pos_SCX_10	0.110549	1689	425.236	45.9142	7.5159e-05	3	[LGMDRDIIVNK]	0.109089	16	LIGHT
1001	3	sp|P23843|OPPA_ECOLI Periplasmic oligopeptide-binding protein OS=Escherichia coli (strain K12) GN=oppA PE=1 SV=2	315	0.362111	pos	E4S5_pos_SCX_10	0.9145	10804	932.686	24.2231	0.0042547	4	[EIPDEVHVDPYLCTYYYEINNQKPPFNDVR]	-3.81201	40	LIGHT
1002	3	sp|P23843|OPPA_ECOLI Periplasmic oligopeptide-binding protein OS=Escherichia coli (strain K12) GN=oppA PE=1 SV=2	315	0.362111	pos	E4S5_pos_SCX_10	0.425748	13705	938.085	101.805	0	3	[DLFEGLLVSDLDGHPAPGVAESWDNK]	-1.85353	31	HEAVY
1003	3	sp|P23843|OPPA_ECOLI Periplasmic oligopeptide-binding protein OS=Escherichia coli (strain K12) GN=oppA PE=1 SV=2	315	0.362111	pos	E4S5_pos_SCX_10	1.08525	11038	715.002	58.1372	0	3	[WSDGTPVTAQDFVYSWQR]	1.50413	25	LIGHT
1004	3	sp|P23843|OPPA_ECOLI Periplasmic oligopeptide-binding protein OS=Escherichia coli (strain K12) GN=oppA PE=1 SV=2	315	0.362111	pos	E4S5_pos_SCX_10	0.161476	6823	881.956	64.8002	0.000229535	2	[WTQPGNIVTNGAYTLK]	-4.77733	21	LIGHT
1005	3	sp|P23843|OPPA_ECOLI Periplasmic oligopeptide-binding protein OS=Escherichia coli (strain K12) GN=oppA PE=1 SV=2	315	0.362111	pos	E4S5_pos_SCX_10	0.249462	10794	1038.44	95.4815	0	2	[SGEIDMTNNSMPIELFQK]	-6.85428	22	HEAVY
1006	3	sp|P23843|OPPA_ECOLI Periplasmic oligopeptide-binding protein OS=Escherichia coli (strain K12) GN=oppA PE=1 SV=2	315	0.362111	pos	E4S5_pos_SCX_10	0.437265	1684	645.325	28.7861	0.00357891	2	[LGMDRDIIVNK]	-2.24681	16	HEAVY
1007	3	sp|P23843|OPPA_ECOLI Periplasmic oligopeptide-binding protein OS=Escherichia coli (strain K12) GN=oppA PE=1 SV=2	315	0.362111	pos	E4S5_pos_SCX_10	LIGHT	12448	774.63	27.4891	0.0023593	4	[DLFEGLLVSDLDGHPAPGVAESWDNKDAK]	1.4352	35	LIGHT
1008	3	sp|P23843|OPPA_ECOLI Periplasmic oligopeptide-binding protein OS=Escherichia coli (strain K12) GN=oppA PE=1 SV=2	315	0.362111	pos	E4S5_pos_SCX_11	0.393975	5898	803.385	154.921	0	3	[LVKPWVGGYTGKDPLDNTYTR]	-2.62815	28	HEAVY
1009	3	sp|P23843|OPPA_ECOLI Periplasmic oligopeptide-binding protein OS=Escherichia coli (strain K12) GN=oppA PE=1 SV=2	315	0.362111	pos	E4S5_pos_SCX_11	0.663352	2980	652.326	63.7724	0	4	[NNGSEVQSLDPHKIEGVPESNISR]	0.915173	34	LIGHT
1010	3	sp|P23843|OPPA_ECOLI Periplasmic oligopeptide-binding protein OS=Escherichia coli (strain K12) GN=oppA PE=1 SV=2	315	0.362111	pos	E4S5_pos_SCX_11	0.577641	13025	774.633	39.6287	0.000126958	4	[DLFEGLLVSDLDGHPAPGVAESWDNKDAK]	4.07657	35	LIGHT
1011	3	sp|P23843|OPPA_ECOLI Periplasmic oligopeptide-binding protein OS=Escherichia coli (strain K12) GN=oppA PE=1 SV=2	315	0.362111	pos	E4S5_pos_SCX_11	0.496148	2948	869.43	95.7376	0	3	[NNGSEVQSLDPHKIEGVPESNISR]	-1.53244	34	LIGHT
1012	3	sp|P23843|OPPA_ECOLI Periplasmic oligopeptide-binding protein OS=Escherichia coli (strain K12) GN=oppA PE=1 SV=2	315	0.362111	pos	E4S5_pos_SCX_11	0.72324	13047	1032.5	176.069	0	3	[DLFEGLLVSDLDGHPAPGVAESWDNKDAK]	0.115509	35	LIGHT
1013	3	sp|P23843|OPPA_ECOLI Periplasmic oligopeptide-binding protein OS=Escherichia coli (strain K12) GN=oppA PE=1 SV=2	315	0.362111	pos	E4S5_pos_SCX_11	0.20857	2396	440.568	77.9003	0	3	[LVKPWVGGYTGK]	-2.48867	15	HEAVY
1014	3	sp|P23843|OPPA_ECOLI Periplasmic oligopeptide-binding protein OS=Escherichia coli (strain K12) GN=oppA PE=1 SV=2	315	0.362111	pos	E4S5_pos_SCX_11	0.493171	9049	751.41	145.964	0	4	[KLLAEAGYTADKPLTINLLYNTSDLHK]	-0.686142	34	LIGHT
1015	3	sp|P23843|OPPA_ECOLI Periplasmic oligopeptide-binding protein OS=Escherichia coli (strain K12) GN=oppA PE=1 SV=2	315	0.362111	pos	E4S5_pos_SCX_11	1.1278	10181	719.387	97.0865	0	4	[LLAEAGYTADKPLTINLLYNTSDLHK]	0.773984	32	LIGHT
1016	3	sp|P23843|OPPA_ECOLI Periplasmic oligopeptide-binding protein OS=Escherichia coli (strain K12) GN=oppA PE=1 SV=2	315	0.362111	pos	E4S5_pos_SCX_11	0.287225	10185	705.353	47.9552	0.000641609	2	[SPAFDSIMAETLK]	0.719467	14	LIGHT
1017	3	sp|P23843|OPPA_ECOLI Periplasmic oligopeptide-binding protein OS=Escherichia coli (strain K12) GN=oppA PE=1 SV=2	315	0.362111	pos	E4S5_pos_SCX_11	0.465944	5548	602.791	67.5028	0	4	[LVKPWVGGYTGKDPLDNTYTR]	-1.52415	28	HEAVY
1018	3	sp|P23843|OPPA_ECOLI Periplasmic oligopeptide-binding protein OS=Escherichia coli (strain K12) GN=oppA PE=1 SV=2	315	0.362111	pos	E4S5_pos_SCX_11	0.416018	13607	1036.84	53.1566	0	3	[SVDPNTASPYASYLQYGHIAGIDEILEGK]	-2.71758	34	LIGHT
1019	3	sp|P23843|OPPA_ECOLI Periplasmic oligopeptide-binding protein OS=Escherichia coli (strain K12) GN=oppA PE=1 SV=2	315	0.362111	pos	E4S5_pos_SCX_11	0.340731	11070	1084.46	116.094	0	2	[WSDGTPVTAQDFVYSWQR]	-2.66194	25	HEAVY
1020	3	sp|P23843|OPPA_ECOLI Periplasmic oligopeptide-binding protein OS=Escherichia coli (strain K12) GN=oppA PE=1 SV=2	315	0.362111	pos	E4S5_pos_SCX_11	0.188901	2414	660.347	65.0973	0.000230957	2	[LVKPWVGGYTGK]	-3.12981	15	HEAVY
1021	3	sp|P23843|OPPA_ECOLI Periplasmic oligopeptide-binding protein OS=Escherichia coli (strain K12) GN=oppA PE=1 SV=2	315	0.362111	pos	E4S5_pos_SCX_11	0.714094	11035	744.734	60.2044	0	3	[TVINQVTYLPIASEVTDVNR]	0.644243	26	LIGHT
1022	3	sp|P23843|OPPA_ECOLI Periplasmic oligopeptide-binding protein OS=Escherichia coli (strain K12) GN=oppA PE=1 SV=2	315	0.362111	pos	E4S5_pos_SCX_11	0.992158	10198	958.842	131.1	0	3	[LLAEAGYTADKPLTINLLYNTSDLHK]	-4.28469	32	LIGHT
1023	3	sp|P23843|OPPA_ECOLI Periplasmic oligopeptide-binding protein OS=Escherichia coli (strain K12) GN=oppA PE=1 SV=2	315	0.362111	pos	E4S5_pos_SCX_11	0.453266	5379	401.229	33.9301	0.000435955	3	[LAIAASSLWKK]	0.64178	14	HEAVY
1024	3	sp|P23843|OPPA_ECOLI Periplasmic oligopeptide-binding protein OS=Escherichia coli (strain K12) GN=oppA PE=1 SV=2	315	0.362111	pos	E4S5_pos_SCX_11	0.345581	1694	425.236	33.0235	0.000479604	3	[LGMDRDIIVNK]	-0.719306	16	LIGHT
1025	3	sp|P23843|OPPA_ECOLI Periplasmic oligopeptide-binding protein OS=Escherichia coli (strain K12) GN=oppA PE=1 SV=2	315	0.362111	pos	E4S5_pos_SCX_11	0.515331	5612	803.382	85.7881	0	3	[LVKPWVGGYTGKDPLDNTYTR]	-6.15684	28	HEAVY
1026	3	sp|P23843|OPPA_ECOLI Periplasmic oligopeptide-binding protein OS=Escherichia coli (strain K12) GN=oppA PE=1 SV=2	315	0.362111	pos	E4S5_pos_SCX_11	0.539234	9102	1001.54	124.473	0	3	[KLLAEAGYTADKPLTINLLYNTSDLHK]	-7.54292	34	LIGHT
1027	3	sp|P23843|OPPA_ECOLI Periplasmic oligopeptide-binding protein OS=Escherichia coli (strain K12) GN=oppA PE=1 SV=2	315	0.362111	pos	E4S5_pos_SCX_11	0.506326	11072	1116.59	128.912	0	2	[TVINQVTYLPIASEVTDVNR]	-4.97093	26	LIGHT
1028	3	sp|P23843|OPPA_ECOLI Periplasmic oligopeptide-binding protein OS=Escherichia coli (strain K12) GN=oppA PE=1 SV=2	315	0.362111	pos	E4S5_pos_SCX_11	0.0411294	8891	824.051	26.5606	0.00275613	3	[AEQQLDKDSAIVPVYYYVNAR]	-3.5297	28	HEAVY
1029	3	sp|P23843|OPPA_ECOLI Periplasmic oligopeptide-binding protein OS=Escherichia coli (strain K12) GN=oppA PE=1 SV=2	315	0.362111	pos	E4S5_pos_SCX_11	LIGHT	6290	396.576	51.0539	8.6526e-05	3	[KLAIAASSLWK]	-0.56364	14	LIGHT
1030	3	sp|P23843|OPPA_ECOLI Periplasmic oligopeptide-binding protein OS=Escherichia coli (strain K12) GN=oppA PE=1 SV=2	315	0.362111	pos	E4S5_pos_SCX_11	HEAVY	6279	401.228	71.2281	0	3	[KLAIAASSLWK]	-3.18954	14	HEAVY
1031	3	sp|P23843|OPPA_ECOLI Periplasmic oligopeptide-binding protein OS=Escherichia coli (strain K12) GN=oppA PE=1 SV=2	315	0.362111	pos	E4S5_pos_SCX_11	HEAVY	5907	602.792	202.389	0	4	[LVKPWVGGYTGKDPLDNTYTR]	-0.963143	28	HEAVY
1032	3	sp|P23843|OPPA_ECOLI Periplasmic oligopeptide-binding protein OS=Escherichia coli (strain K12) GN=oppA PE=1 SV=2	315	0.362111	pos	E4S5_pos_SCX_11	LIGHT	1701	637.348	23.3308	0.00665733	2	[LGMDRDIIVNK]	-2.94404	16	LIGHT
1033	3	sp|P23843|OPPA_ECOLI Periplasmic oligopeptide-binding protein OS=Escherichia coli (strain K12) GN=oppA PE=1 SV=2	315	0.362111	pos	E4S5_pos_SCX_11	LIGHT	8920	751.406	22.4345	0.00625613	4	[LLAEAGYTADKPLTINLLYNTSDLHKK]	-5.43441	34	LIGHT
1034	3	sp|P23843|OPPA_ECOLI Periplasmic oligopeptide-binding protein OS=Escherichia coli (strain K12) GN=oppA PE=1 SV=2	315	0.362111	pos	E4S5_pos_SCX_11	LIGHT	11094	714.999	29.1909	0.00154524	3	[WSDGTPVTAQDFVYSWQR]	-3.07833	25	LIGHT
1035	3	sp|P23843|OPPA_ECOLI Periplasmic oligopeptide-binding protein OS=Escherichia coli (strain K12) GN=oppA PE=1 SV=2	315	0.362111	pos	E4S5_pos_SCX_12	0.265213	6310	324.5	61.8438	0	3	[VWTFHLR]	-2.43583	13	HEAVY
1036	3	sp|P23843|OPPA_ECOLI Periplasmic oligopeptide-binding protein OS=Escherichia coli (strain K12) GN=oppA PE=1 SV=2	315	0.362111	pos	E4S5_pos_SCX_12	0.35304	5923	602.791	50.8789	8.6119e-05	4	[LVKPWVGGYTGKDPLDNTYTR]	-1.07118	28	HEAVY
1037	3	sp|P23843|OPPA_ECOLI Periplasmic oligopeptide-binding protein OS=Escherichia coli (strain K12) GN=oppA PE=1 SV=2	315	0.362111	pos	E4S5_pos_SCX_12	0.557417	8729	751.41	96.1447	0	4	[LLAEAGYTADKPLTINLLYNTSDLHKK]	-0.54404	34	LIGHT
1038	3	sp|P23843|OPPA_ECOLI Periplasmic oligopeptide-binding protein OS=Escherichia coli (strain K12) GN=oppA PE=1 SV=2	315	0.362111	pos	E4S5_pos_SCX_12	1.03233	8752	601.33	22.3391	0.00636316	5	[LLAEAGYTADKPLTINLLYNTSDLHKK]	-0.0819303	34	LIGHT
1039	3	sp|P23843|OPPA_ECOLI Periplasmic oligopeptide-binding protein OS=Escherichia coli (strain K12) GN=oppA PE=1 SV=2	315	0.362111	pos	E4S5_pos_SCX_12	0.636268	12840	774.63	21.8257	0.00691532	4	[DLFEGLLVSDLDGHPAPGVAESWDNKDAK]	0.817106	35	LIGHT
1040	3	sp|P23843|OPPA_ECOLI Periplasmic oligopeptide-binding protein OS=Escherichia coli (strain K12) GN=oppA PE=1 SV=2	315	0.362111	pos	E4S5_pos_SCX_12	0.528451	6224	401.229	73.4568	0	3	[KLAIAASSLWK]	-0.959387	14	HEAVY
1041	3	sp|P23843|OPPA_ECOLI Periplasmic oligopeptide-binding protein OS=Escherichia coli (strain K12) GN=oppA PE=1 SV=2	315	0.362111	pos	E4S5_pos_SCX_12	0.270437	6324	486.246	68.7598	0.000199353	2	[VWTFHLR]	-1.63437	13	HEAVY
1042	3	sp|P23843|OPPA_ECOLI Periplasmic oligopeptide-binding protein OS=Escherichia coli (strain K12) GN=oppA PE=1 SV=2	315	0.362111	pos	E4S5_pos_SCX_12	0.426011	10019	712.33	41.4525	0.00112874	2	[SPAFDSIMAETLK]	-2.90638	14	HEAVY
1043	3	sp|P23843|OPPA_ECOLI Periplasmic oligopeptide-binding protein OS=Escherichia coli (strain K12) GN=oppA PE=1 SV=2	315	0.362111	pos	E4S5_pos_SCX_12	0.476969	5960	794.078	109.898	0	3	[LVKPWVGGYTGKDPLDNTYTR]	-4.33592	28	LIGHT
1044	3	sp|P23843|OPPA_ECOLI Periplasmic oligopeptide-binding protein OS=Escherichia coli (strain K12) GN=oppA PE=1 SV=2	315	0.362111	pos	E4S5_pos_SCX_12	0.316628	6191	601.339	100.137	0	2	[KLAIAASSLWK]	-1.77037	14	HEAVY
1045	3	sp|P23843|OPPA_ECOLI Periplasmic oligopeptide-binding protein OS=Escherichia coli (strain K12) GN=oppA PE=1 SV=2	315	0.362111	pos	E4S5_pos_SCX_12	0.64916	14003	927.783	22.4571	0.00609707	3	[DLFEGLLVSDLDGHPAPGVAESWDNK]	-1.10301	31	LIGHT
1046	3	sp|P23843|OPPA_ECOLI Periplasmic oligopeptide-binding protein OS=Escherichia coli (strain K12) GN=oppA PE=1 SV=2	315	0.362111	pos	E4S5_pos_SCX_12	0.676767	13316	1036.84	85.2286	0	3	[SVDPNTASPYASYLQYGHIAGIDEILEGK]	-1.70673	34	LIGHT
1047	3	sp|P23843|OPPA_ECOLI Periplasmic oligopeptide-binding protein OS=Escherichia coli (strain K12) GN=oppA PE=1 SV=2	315	0.362111	pos	E4S5_pos_SCX_12	0.794586	3001	652.324	30.223	0.00113975	4	[NNGSEVQSLDPHKIEGVPESNISR]	-2.79937	34	LIGHT
1048	3	sp|P23843|OPPA_ECOLI Periplasmic oligopeptide-binding protein OS=Escherichia coli (strain K12) GN=oppA PE=1 SV=2	315	0.362111	pos	E4S5_pos_SCX_12	0.28605	10857	1084.45	139.546	0	2	[WSDGTPVTAQDFVYSWQR]	-5.97802	25	HEAVY
1049	3	sp|P23843|OPPA_ECOLI Periplasmic oligopeptide-binding protein OS=Escherichia coli (strain K12) GN=oppA PE=1 SV=2	315	0.362111	pos	E4S5_pos_SCX_12	0.207355	2477	440.568	28.6052	0.0018082	3	[LVKPWVGGYTGK]	-1.49717	15	HEAVY
1050	3	sp|P23843|OPPA_ECOLI Periplasmic oligopeptide-binding protein OS=Escherichia coli (strain K12) GN=oppA PE=1 SV=2	315	0.362111	pos	E4S5_pos_SCX_12	0.400859	10698	1116.59	70.1581	0.000205208	2	[TVINQVTYLPIASEVTDVNR]	-7.99934	26	LIGHT
1051	3	sp|P23843|OPPA_ECOLI Periplasmic oligopeptide-binding protein OS=Escherichia coli (strain K12) GN=oppA PE=1 SV=2	315	0.362111	pos	E4S5_pos_SCX_12	0.43146	2994	869.425	65.5666	0	3	[NNGSEVQSLDPHKIEGVPESNISR]	-7.28942	34	LIGHT
1052	3	sp|P23843|OPPA_ECOLI Periplasmic oligopeptide-binding protein OS=Escherichia coli (strain K12) GN=oppA PE=1 SV=2	315	0.362111	pos	E4S5_pos_SCX_12	LIGHT	8621	550.625	30.6415	0.000901703	3	[LVNQEWKTFLDTR]	-2.20961	20	LIGHT
1053	3	sp|P23843|OPPA_ECOLI Periplasmic oligopeptide-binding protein OS=Escherichia coli (strain K12) GN=oppA PE=1 SV=2	315	0.362111	pos	E4S5_pos_SCX_12	LIGHT	8943	1001.54	143.564	0	3	[KLLAEAGYTADKPLTINLLYNTSDLHK]	-6.95154	34	LIGHT
1054	3	sp|P23843|OPPA_ECOLI Periplasmic oligopeptide-binding protein OS=Escherichia coli (strain K12) GN=oppA PE=1 SV=2	315	0.362111	pos	E4S5_pos_SCX_12	LIGHT	12844	1032.5	88.875	0	3	[DLFEGLLVSDLDGHPAPGVAESWDNKDAK]	-6.66866	35	LIGHT
1055	3	sp|P23843|OPPA_ECOLI Periplasmic oligopeptide-binding protein OS=Escherichia coli (strain K12) GN=oppA PE=1 SV=2	315	0.362111	pos	E4S5_pos_SCX_load	0.262605	8165	779.72	53.0034	0	3	[AIDDHTLEVTLSEPVPYFYK]	-7.97893	23	LIGHT
1056	4	sp|P25665|METE_ECOLI 5-methyltetrahydropteroyltriglutamate--homocysteine methyltransferase OS=Escherichia coli (strain K12) GN=metE PE=1 SV=6	291	1.17416	ib	E4S5_IB_C18_load	0.949356	20127	440.231	78.3984	6.2027e-05	2	[TGIAEHIK]	-1.73022	11	HEAVY
1057	4	sp|P25665|METE_ECOLI 5-methyltetrahydropteroyltriglutamate--homocysteine methyltransferase OS=Escherichia coli (strain K12) GN=metE PE=1 SV=6	291	1.17416	ib	E4S5_IB_C18_load	1.16835	19331	453.227	59.5784	0.000248588	2	[VHNPAVEK]	-1.1691	12	HEAVY
1058	4	sp|P25665|METE_ECOLI 5-methyltetrahydropteroyltriglutamate--homocysteine methyltransferase OS=Escherichia coli (strain K12) GN=metE PE=1 SV=6	291	1.17416	ib	E4S5_IB_C18_load	1.18051	19468	421.884	27.3066	0.00239509	3	[YAQSLTDKPVK]	-0.920136	14	HEAVY
1059	4	sp|P25665|METE_ECOLI 5-methyltetrahydropteroyltriglutamate--homocysteine methyltransferase OS=Escherichia coli (strain K12) GN=metE PE=1 SV=6	291	1.17416	ib	E4S5_IB_C18_load	1.5031	18161	626.285	105.236	0	2	[DGSVDIDTLFR]	-1.28765	14	HEAVY
1060	4	sp|P25665|METE_ECOLI 5-methyltetrahydropteroyltriglutamate--homocysteine methyltransferase OS=Escherichia coli (strain K12) GN=metE PE=1 SV=6	291	1.17416	ib	E4S5_IB_C18_load	1.30852	20175	377.203	38.4685	0.00148812	2	[RIPAER]	-2.54993	12	HEAVY
1061	4	sp|P25665|METE_ECOLI 5-methyltetrahydropteroyltriglutamate--homocysteine methyltransferase OS=Escherichia coli (strain K12) GN=metE PE=1 SV=6	291	1.17416	ib	E4S5_IB_C18_load	1.67028	19725	496.234	46.412	0.000757326	2	[VKGEQFDR]	-1.10489	13	HEAVY
1062	4	sp|P25665|METE_ECOLI 5-methyltetrahydropteroyltriglutamate--homocysteine methyltransferase OS=Escherichia coli (strain K12) GN=metE PE=1 SV=6	291	1.17416	ib	E4S5_IB_C18_load	1.94449	18776	526.574	54.1617	0	3	[GRAPTGEPAAAAEMTK]	-0.543834	20	HEAVY
1063	4	sp|P25665|METE_ECOLI 5-methyltetrahydropteroyltriglutamate--homocysteine methyltransferase OS=Escherichia coli (strain K12) GN=metE PE=1 SV=6	291	1.17416	ib	E4S5_IB_C18_load	1.61402	19805	427.183	47.5866	0.00067082	2	[HWDQQK]	-0.954252	12	HEAVY
1064	4	sp|P25665|METE_ECOLI 5-methyltetrahydropteroyltriglutamate--homocysteine methyltransferase OS=Escherichia coli (strain K12) GN=metE PE=1 SV=6	291	1.17416	ib	E4S5_IB_C18_load	1.30748	15897	1092.49	70.8856	0.00020828	2	[DALNSGDTAALAEWSAPIQAR]	-6.09059	27	HEAVY
1065	4	sp|P25665|METE_ECOLI 5-methyltetrahydropteroyltriglutamate--homocysteine methyltransferase OS=Escherichia coli (strain K12) GN=metE PE=1 SV=6	291	1.17416	ib	E4S5_IB_C18_load	1.49447	15809	719.687	25.4068	0.00311551	3	[DALNSGDTAALAEWSAPIQAR]	-4.90407	27	LIGHT
1066	4	sp|P25665|METE_ECOLI 5-methyltetrahydropteroyltriglutamate--homocysteine methyltransferase OS=Escherichia coli (strain K12) GN=metE PE=1 SV=6	291	1.17416	ib	E4S5_IB_C18_load	HEAVY	983	493.24	35.696	0.00176839	2	[QAIVEQER]	-0.327829	13	HEAVY
1067	4	sp|P25665|METE_ECOLI 5-methyltetrahydropteroyltriglutamate--homocysteine methyltransferase OS=Escherichia coli (strain K12) GN=metE PE=1 SV=6	291	1.17416	ib	E4S5_IB_C18_load	LIGHT	4065	587.32	37.9931	0.00147824	2	[LAAITAQDSQR]	9.38012	16	LIGHT
1068	4	sp|P25665|METE_ECOLI 5-methyltetrahydropteroyltriglutamate--homocysteine methyltransferase OS=Escherichia coli (strain K12) GN=metE PE=1 SV=6	291	1.17416	ib	E4S5_IB_C18_load	HEAVY	18189	469.216	41.4632	0.00112891	2	[DDVAELHK]	-0.509373	11	HEAVY
1069	4	sp|P25665|METE_ECOLI 5-methyltetrahydropteroyltriglutamate--homocysteine methyltransferase OS=Escherichia coli (strain K12) GN=metE PE=1 SV=6	291	1.17416	ib	E4S5_IB_C18_load	LIGHT	19588	625.339	65.2097	0.000231546	2	[YAQSLTDKPVK]	-5.98749	14	LIGHT
1070	4	sp|P25665|METE_ECOLI 5-methyltetrahydropteroyltriglutamate--homocysteine methyltransferase OS=Escherichia coli (strain K12) GN=metE PE=1 SV=6	291	1.17416	ib	E4S5_IB_SCX_01	1.35517	16983	1070.51	65.463	0.000232742	2	[LPAWPTTTIGSFPQTTEIR]	-9.28874	24	HEAVY
1071	4	sp|P25665|METE_ECOLI 5-methyltetrahydropteroyltriglutamate--homocysteine methyltransferase OS=Escherichia coli (strain K12) GN=metE PE=1 SV=6	291	1.17416	ib	E4S5_IB_SCX_01	HEAVY	16479	427.184	31.3001	0.00269473	2	[HWDQQK]	0.773462	12	HEAVY
1072	4	sp|P25665|METE_ECOLI 5-methyltetrahydropteroyltriglutamate--homocysteine methyltransferase OS=Escherichia coli (strain K12) GN=metE PE=1 SV=6	291	1.17416	ib	E4S5_IB_SCX_01	HEAVY	17122	714.015	51.8353	8.8281e-05	3	[LPAWPTTTIGSFPQTTEIR]	-2.72184	24	HEAVY
1073	4	sp|P25665|METE_ECOLI 5-methyltetrahydropteroyltriglutamate--homocysteine methyltransferase OS=Escherichia coli (strain K12) GN=metE PE=1 SV=6	291	1.17416	ib	E4S5_IB_SCX_01	LIGHT	14878	1079.02	66.4674	0.000190072	2	[DALNSGDTAALAEWSAPIQAR]	-8.91984	27	LIGHT
1074	4	sp|P25665|METE_ECOLI 5-methyltetrahydropteroyltriglutamate--homocysteine methyltransferase OS=Escherichia coli (strain K12) GN=metE PE=1 SV=6	291	1.17416	ib	E4S5_IB_SCX_02	1.21245	7996	1079.03	112.262	0	2	[DALNSGDTAALAEWSAPIQAR]	-0.822612	27	LIGHT
1075	4	sp|P25665|METE_ECOLI 5-methyltetrahydropteroyltriglutamate--homocysteine methyltransferase OS=Escherichia coli (strain K12) GN=metE PE=1 SV=6	291	1.17416	ib	E4S5_IB_SCX_02	1.24977	9599	1058.56	145.515	0	2	[LPAWPTTTIGSFPQTTEIR]	-1.46431	24	LIGHT
1076	4	sp|P25665|METE_ECOLI 5-methyltetrahydropteroyltriglutamate--homocysteine methyltransferase OS=Escherichia coli (strain K12) GN=metE PE=1 SV=6	291	1.17416	ib	E4S5_IB_SCX_02	1.17054	7991	728.664	51.6312	8.7879e-05	3	[DALNSGDTAALAEWSAPIQAR]	0.77359	27	HEAVY
1077	4	sp|P25665|METE_ECOLI 5-methyltetrahydropteroyltriglutamate--homocysteine methyltransferase OS=Escherichia coli (strain K12) GN=metE PE=1 SV=6	291	1.17416	ib	E4S5_IB_SCX_02	1.17777	9590	714.017	74.8608	0	3	[LPAWPTTTIGSFPQTTEIR]	0.161526	24	HEAVY
1078	4	sp|P25665|METE_ECOLI 5-methyltetrahydropteroyltriglutamate--homocysteine methyltransferase OS=Escherichia coli (strain K12) GN=metE PE=1 SV=6	291	1.17416	ib	E4S5_IB_SCX_03	1.30828	8944	1079.03	79.4177	0	2	[DALNSGDTAALAEWSAPIQAR]	-0.994636	27	LIGHT
1079	4	sp|P25665|METE_ECOLI 5-methyltetrahydropteroyltriglutamate--homocysteine methyltransferase OS=Escherichia coli (strain K12) GN=metE PE=1 SV=6	291	1.17416	ib	E4S5_IB_SCX_03	1.24267	7742	490.933	152.267	0	3	[AALANMVQAAQNLR]	-0.322872	21	LIGHT
1080	4	sp|P25665|METE_ECOLI 5-methyltetrahydropteroyltriglutamate--homocysteine methyltransferase OS=Escherichia coli (strain K12) GN=metE PE=1 SV=6	291	1.17416	ib	E4S5_IB_SCX_03	1.00172	9092	719.693	86.6265	0	3	[DALNSGDTAALAEWSAPIQAR]	2.86473	27	LIGHT
1081	4	sp|P25665|METE_ECOLI 5-methyltetrahydropteroyltriglutamate--homocysteine methyltransferase OS=Escherichia coli (strain K12) GN=metE PE=1 SV=6	291	1.17416	ib	E4S5_IB_SCX_03	1.39788	3717	607.786	33.9468	0.00219054	2	[LWVNPDCGLK]	-0.771086	13	HEAVY
1082	4	sp|P25665|METE_ECOLI 5-methyltetrahydropteroyltriglutamate--homocysteine methyltransferase OS=Escherichia coli (strain K12) GN=metE PE=1 SV=6	291	1.17416	ib	E4S5_IB_SCX_03	2.78384	15017	770.067	43.6151	0.000141317	3	[DEVADLEAAGIGIIQIDEPALR]	-7.75357	26	LIGHT
1083	4	sp|P25665|METE_ECOLI 5-methyltetrahydropteroyltriglutamate--homocysteine methyltransferase OS=Escherichia coli (strain K12) GN=metE PE=1 SV=6	291	1.17416	ib	E4S5_IB_SCX_03	1.44891	9566	626.284	101.791	0	2	[DGSVDIDTLFR]	-2.54834	14	HEAVY
1084	4	sp|P25665|METE_ECOLI 5-methyltetrahydropteroyltriglutamate--homocysteine methyltransferase OS=Escherichia coli (strain K12) GN=metE PE=1 SV=6	291	1.17416	ib	E4S5_IB_SCX_03	1.39749	10769	1070.51	154.188	0	2	[LPAWPTTTIGSFPQTTEIR]	-6.86553	24	HEAVY
1085	4	sp|P25665|METE_ECOLI 5-methyltetrahydropteroyltriglutamate--homocysteine methyltransferase OS=Escherichia coli (strain K12) GN=metE PE=1 SV=6	291	1.17416	ib	E4S5_IB_SCX_03	1.09847	471	587.313	74.2877	0.000112453	2	[LAAITAQDSQR]	-2.79191	16	LIGHT
1086	4	sp|P25665|METE_ECOLI 5-methyltetrahydropteroyltriglutamate--homocysteine methyltransferase OS=Escherichia coli (strain K12) GN=metE PE=1 SV=6	291	1.17416	ib	E4S5_IB_SCX_03	HEAVY	820	453.872	36.9706	0.000236739	3	[APTGEPAAAAEMTK]	-0.204077	15	HEAVY
1087	4	sp|P25665|METE_ECOLI 5-methyltetrahydropteroyltriglutamate--homocysteine methyltransferase OS=Escherichia coli (strain K12) GN=metE PE=1 SV=6	291	1.17416	ib	E4S5_IB_SCX_03	LIGHT	819	672.826	69.8791	0.00020398	2	[APTGEPAAAAEMTK]	-1.04291	15	LIGHT
1088	4	sp|P25665|METE_ECOLI 5-methyltetrahydropteroyltriglutamate--homocysteine methyltransferase OS=Escherichia coli (strain K12) GN=metE PE=1 SV=6	291	1.17416	ib	E4S5_IB_SCX_03	LIGHT	16485	602.705	44.5741	0.000145048	3	[VKPVLLGPVTWLWLGK]	-1.40747	20	LIGHT
1089	4	sp|P25665|METE_ECOLI 5-methyltetrahydropteroyltriglutamate--homocysteine methyltransferase OS=Escherichia coli (strain K12) GN=metE PE=1 SV=6	291	1.17416	ib	E4S5_IB_SCX_03	LIGHT	14957	1154.6	52.2247	0.000507818	2	[DEVADLEAAGIGIIQIDEPALR]	-7.7867	26	LIGHT
1090	4	sp|P25665|METE_ECOLI 5-methyltetrahydropteroyltriglutamate--homocysteine methyltransferase OS=Escherichia coli (strain K12) GN=metE PE=1 SV=6	291	1.17416	ib	E4S5_IB_SCX_04	1.25223	8218	490.933	160.177	0	3	[AALANMVQAAQNLR]	0.767274	21	LIGHT
1091	4	sp|P25665|METE_ECOLI 5-methyltetrahydropteroyltriglutamate--homocysteine methyltransferase OS=Escherichia coli (strain K12) GN=metE PE=1 SV=6	291	1.17416	ib	E4S5_IB_SCX_04	1.98845	4171	607.784	75.9192	0.00011662	2	[LWVNPDCGLK]	-2.74306	13	HEAVY
1092	4	sp|P25665|METE_ECOLI 5-methyltetrahydropteroyltriglutamate--homocysteine methyltransferase OS=Escherichia coli (strain K12) GN=metE PE=1 SV=6	291	1.17416	ib	E4S5_IB_SCX_04	1.4926	9366	719.69	55.1101	0	3	[DALNSGDTAALAEWSAPIQAR]	-0.970981	27	LIGHT
1093	4	sp|P25665|METE_ECOLI 5-methyltetrahydropteroyltriglutamate--homocysteine methyltransferase OS=Escherichia coli (strain K12) GN=metE PE=1 SV=6	291	1.17416	ib	E4S5_IB_SCX_04	1.12701	9301	626.285	93.3409	0	2	[DGSVDIDTLFR]	-0.643489	14	HEAVY
1094	4	sp|P25665|METE_ECOLI 5-methyltetrahydropteroyltriglutamate--homocysteine methyltransferase OS=Escherichia coli (strain K12) GN=metE PE=1 SV=6	291	1.17416	ib	E4S5_IB_SCX_04	1.53525	11023	1070.52	57.1684	0.000356591	2	[LPAWPTTTIGSFPQTTEIR]	-6.20331	24	HEAVY
1095	4	sp|P25665|METE_ECOLI 5-methyltetrahydropteroyltriglutamate--homocysteine methyltransferase OS=Escherichia coli (strain K12) GN=metE PE=1 SV=6	291	1.17416	ib	E4S5_IB_SCX_04	1.51826	13226	816.413	52.2099	0.000507744	2	[LPSDWLLSAGLINGR]	-3.98559	20	HEAVY
1096	4	sp|P25665|METE_ECOLI 5-methyltetrahydropteroyltriglutamate--homocysteine methyltransferase OS=Escherichia coli (strain K12) GN=metE PE=1 SV=6	291	1.17416	ib	E4S5_IB_SCX_04	1.64453	1076	595.289	80.3247	0	2	[LAAITAQDSQR]	-3.48121	16	HEAVY
1097	4	sp|P25665|METE_ECOLI 5-methyltetrahydropteroyltriglutamate--homocysteine methyltransferase OS=Escherichia coli (strain K12) GN=metE PE=1 SV=6	291	1.17416	ib	E4S5_IB_SCX_04	LIGHT	441	587.314	116.259	0	2	[LAAITAQDSQR]	-0.617383	16	LIGHT
1098	4	sp|P25665|METE_ECOLI 5-methyltetrahydropteroyltriglutamate--homocysteine methyltransferase OS=Escherichia coli (strain K12) GN=metE PE=1 SV=6	291	1.17416	ib	E4S5_IB_SCX_04	HEAVY	436	595.289	120.528	0	2	[LAAITAQDSQR]	-3.79591	16	HEAVY
1099	4	sp|P25665|METE_ECOLI 5-methyltetrahydropteroyltriglutamate--homocysteine methyltransferase OS=Escherichia coli (strain K12) GN=metE PE=1 SV=6	291	1.17416	ib	E4S5_IB_SCX_04	HEAVY	792	680.303	47.2318	0.000666873	2	[APTGEPAAAAEMTK]	-2.55591	15	HEAVY
1100	4	sp|P25665|METE_ECOLI 5-methyltetrahydropteroyltriglutamate--homocysteine methyltransferase OS=Escherichia coli (strain K12) GN=metE PE=1 SV=6	291	1.17416	ib	E4S5_IB_SCX_04	LIGHT	8233	735.895	155.207	0	2	[AALANMVQAAQNLR]	-0.800807	21	LIGHT
1101	4	sp|P25665|METE_ECOLI 5-methyltetrahydropteroyltriglutamate--homocysteine methyltransferase OS=Escherichia coli (strain K12) GN=metE PE=1 SV=6	291	1.17416	ib	E4S5_IB_SCX_04	HEAVY	8161	746.362	165.734	0	2	[AALANMVQAAQNLR]	-4.05901	21	HEAVY
1102	4	sp|P25665|METE_ECOLI 5-methyltetrahydropteroyltriglutamate--homocysteine methyltransferase OS=Escherichia coli (strain K12) GN=metE PE=1 SV=6	291	1.17416	ib	E4S5_IB_SCX_05	1.40211	8042	746.362	148.719	0	2	[AALANMVQAAQNLR]	-3.36478	21	HEAVY
1103	4	sp|P25665|METE_ECOLI 5-methyltetrahydropteroyltriglutamate--homocysteine methyltransferase OS=Escherichia coli (strain K12) GN=metE PE=1 SV=6	291	1.17416	ib	E4S5_IB_SCX_05	1.03374	1944	449.235	61.0419	0.000255633	2	[EELLAVGR]	-3.8317	11	HEAVY
1104	4	sp|P25665|METE_ECOLI 5-methyltetrahydropteroyltriglutamate--homocysteine methyltransferase OS=Escherichia coli (strain K12) GN=metE PE=1 SV=6	291	1.17416	ib	E4S5_IB_SCX_05	1.29685	8121	497.911	50.9671	8.6298e-05	3	[AALANMVQAAQNLR]	-1.68673	21	HEAVY
1105	4	sp|P25665|METE_ECOLI 5-methyltetrahydropteroyltriglutamate--homocysteine methyltransferase OS=Escherichia coli (strain K12) GN=metE PE=1 SV=6	291	1.17416	ib	E4S5_IB_SCX_05	2.10042	13191	806.443	66.9456	0.0001919	2	[LPSDWLLSAGLINGR]	-4.29426	20	LIGHT
1106	4	sp|P25665|METE_ECOLI 5-methyltetrahydropteroyltriglutamate--homocysteine methyltransferase OS=Escherichia coli (strain K12) GN=metE PE=1 SV=6	291	1.17416	ib	E4S5_IB_SCX_05	1.77002	13189	544.613	33.483	0.00043149	3	[LPSDWLLSAGLINGR]	-1.38233	20	HEAVY
1107	4	sp|P25665|METE_ECOLI 5-methyltetrahydropteroyltriglutamate--homocysteine methyltransferase OS=Escherichia coli (strain K12) GN=metE PE=1 SV=6	291	1.17416	ib	E4S5_IB_SCX_05	HEAVY	491	595.289	103.659	0	2	[LAAITAQDSQR]	-2.59871	16	HEAVY
1108	4	sp|P25665|METE_ECOLI 5-methyltetrahydropteroyltriglutamate--homocysteine methyltransferase OS=Escherichia coli (strain K12) GN=metE PE=1 SV=6	291	1.17416	ib	E4S5_IB_SCX_05	HEAVY	9051	626.283	220.792	0	2	[DGSVDIDTLFR]	-4.80985	14	HEAVY
1109	4	sp|P25665|METE_ECOLI 5-methyltetrahydropteroyltriglutamate--homocysteine methyltransferase OS=Escherichia coli (strain K12) GN=metE PE=1 SV=6	291	1.17416	ib	E4S5_IB_SCX_05	LIGHT	9052	619.306	136.779	0	2	[DGSVDIDTLFR]	-0.518633	14	LIGHT
1110	4	sp|P25665|METE_ECOLI 5-methyltetrahydropteroyltriglutamate--homocysteine methyltransferase OS=Escherichia coli (strain K12) GN=metE PE=1 SV=6	291	1.17416	ib	E4S5_IB_SCX_06	1.16161	13055	816.415	184.773	0	2	[LPSDWLLSAGLINGR]	-2.43754	20	HEAVY
1111	4	sp|P25665|METE_ECOLI 5-methyltetrahydropteroyltriglutamate--homocysteine methyltransferase OS=Escherichia coli (strain K12) GN=metE PE=1 SV=6	291	1.17416	ib	E4S5_IB_SCX_06	1.68241	7930	746.363	117.141	0	2	[AALANMVQAAQNLR]	-2.62324	21	HEAVY
1112	4	sp|P25665|METE_ECOLI 5-methyltetrahydropteroyltriglutamate--homocysteine methyltransferase OS=Escherichia coli (strain K12) GN=metE PE=1 SV=6	291	1.17416	ib	E4S5_IB_SCX_06	1.17853	13061	544.613	44.39	0.000144417	3	[LPSDWLLSAGLINGR]	-0.737217	20	HEAVY
1113	4	sp|P25665|METE_ECOLI 5-methyltetrahydropteroyltriglutamate--homocysteine methyltransferase OS=Escherichia coli (strain K12) GN=metE PE=1 SV=6	291	1.17416	ib	E4S5_IB_SCX_06	1.07519	2443	398.238	89.8541	0	2	[QIALALR]	-2.26539	11	HEAVY
1114	4	sp|P25665|METE_ECOLI 5-methyltetrahydropteroyltriglutamate--homocysteine methyltransferase OS=Escherichia coli (strain K12) GN=metE PE=1 SV=6	291	1.17416	ib	E4S5_IB_SCX_06	0.985054	1878	449.235	56.7871	0.000354048	2	[EELLAVGR]	-3.94541	11	HEAVY
1115	4	sp|P25665|METE_ECOLI 5-methyltetrahydropteroyltriglutamate--homocysteine methyltransferase OS=Escherichia coli (strain K12) GN=metE PE=1 SV=6	291	1.17416	ib	E4S5_IB_SCX_06	1.08501	528	425.723	51.2853	0.000571573	2	[ANVYEVR]	-2.5751	11	LIGHT
1116	4	sp|P25665|METE_ECOLI 5-methyltetrahydropteroyltriglutamate--homocysteine methyltransferase OS=Escherichia coli (strain K12) GN=metE PE=1 SV=6	291	1.17416	ib	E4S5_IB_SCX_06	1.23375	1384	694.277	44.4923	0.000830813	2	[AQESYWAGNSTR]	-9.30315	18	HEAVY
1117	4	sp|P25665|METE_ECOLI 5-methyltetrahydropteroyltriglutamate--homocysteine methyltransferase OS=Escherichia coli (strain K12) GN=metE PE=1 SV=6	291	1.17416	ib	E4S5_IB_SCX_06	HEAVY	12066	626.284	40.6058	0.00126559	2	[DGSVDIDTLFR]	-2.55218	14	HEAVY
1118	4	sp|P25665|METE_ECOLI 5-methyltetrahydropteroyltriglutamate--homocysteine methyltransferase OS=Escherichia coli (strain K12) GN=metE PE=1 SV=6	291	1.17416	ib	E4S5_IB_SCX_07	0.97907	8765	626.285	98.532	0	2	[DGSVDIDTLFR]	-1.39984	14	HEAVY
1119	4	sp|P25665|METE_ECOLI 5-methyltetrahydropteroyltriglutamate--homocysteine methyltransferase OS=Escherichia coli (strain K12) GN=metE PE=1 SV=6	291	1.17416	ib	E4S5_IB_SCX_07	1.22575	12650	544.613	74.3073	0	3	[LPSDWLLSAGLINGR]	-1.00913	20	HEAVY
1120	4	sp|P25665|METE_ECOLI 5-methyltetrahydropteroyltriglutamate--homocysteine methyltransferase OS=Escherichia coli (strain K12) GN=metE PE=1 SV=6	291	1.17416	ib	E4S5_IB_SCX_07	1.05493	1192	347.191	41.808	0.00107327	2	[EGLPLR]	-3.63229	9	HEAVY
1121	4	sp|P25665|METE_ECOLI 5-methyltetrahydropteroyltriglutamate--homocysteine methyltransferase OS=Escherichia coli (strain K12) GN=metE PE=1 SV=6	291	1.17416	ib	E4S5_IB_SCX_07	2.27334	7777	746.362	103.197	0	2	[AALANMVQAAQNLR]	-3.27975	21	HEAVY
1122	4	sp|P25665|METE_ECOLI 5-methyltetrahydropteroyltriglutamate--homocysteine methyltransferase OS=Escherichia coli (strain K12) GN=metE PE=1 SV=6	291	1.17416	ib	E4S5_IB_SCX_07	0.991527	522	425.724	46.7726	0.000761893	2	[ANVYEVR]	-1.30265	11	LIGHT
1123	4	sp|P25665|METE_ECOLI 5-methyltetrahydropteroyltriglutamate--homocysteine methyltransferase OS=Escherichia coli (strain K12) GN=metE PE=1 SV=6	291	1.17416	ib	E4S5_IB_SCX_07	LIGHT	12751	806.447	137.572	0	2	[LPSDWLLSAGLINGR]	0.561505	20	LIGHT
1124	4	sp|P25665|METE_ECOLI 5-methyltetrahydropteroyltriglutamate--homocysteine methyltransferase OS=Escherichia coli (strain K12) GN=metE PE=1 SV=6	291	1.17416	ib	E4S5_IB_SCX_07	HEAVY	12736	816.413	168.266	0	2	[LPSDWLLSAGLINGR]	-3.929	20	HEAVY
1125	4	sp|P25665|METE_ECOLI 5-methyltetrahydropteroyltriglutamate--homocysteine methyltransferase OS=Escherichia coli (strain K12) GN=metE PE=1 SV=6	291	1.17416	ib	E4S5_IB_SCX_08	1.28698	8519	626.287	92.9031	0	2	[DGSVDIDTLFR]	2.16129	14	HEAVY
1126	4	sp|P25665|METE_ECOLI 5-methyltetrahydropteroyltriglutamate--homocysteine methyltransferase OS=Escherichia coli (strain K12) GN=metE PE=1 SV=6	291	1.17416	ib	E4S5_IB_SCX_08	-6.49943	15787	602.706	58.7216	0	3	[VKPVLLGPVTWLWLGK]	-1.08224	20	LIGHT
1127	4	sp|P25665|METE_ECOLI 5-methyltetrahydropteroyltriglutamate--homocysteine methyltransferase OS=Escherichia coli (strain K12) GN=metE PE=1 SV=6	291	1.17416	ib	E4S5_IB_SCX_08	HEAVY	7540	746.362	37.6228	0.00155605	2	[AALANMVQAAQNLR]	-4.12132	21	HEAVY
1128	4	sp|P25665|METE_ECOLI 5-methyltetrahydropteroyltriglutamate--homocysteine methyltransferase OS=Escherichia coli (strain K12) GN=metE PE=1 SV=6	291	1.17416	ib	E4S5_IB_SCX_08	LIGHT	12436	806.446	54.2254	0.000450661	2	[LPSDWLLSAGLINGR]	-0.820272	20	LIGHT
1129	4	sp|P25665|METE_ECOLI 5-methyltetrahydropteroyltriglutamate--homocysteine methyltransferase OS=Escherichia coli (strain K12) GN=metE PE=1 SV=6	291	1.17416	ib	E4S5_IB_SCX_09	1.70644	8316	619.306	74.9927	0.000114243	2	[DGSVDIDTLFR]	-1.55065	14	LIGHT
1130	4	sp|P25665|METE_ECOLI 5-methyltetrahydropteroyltriglutamate--homocysteine methyltransferase OS=Escherichia coli (strain K12) GN=metE PE=1 SV=6	291	1.17416	ib	E4S5_IB_SCX_09	1.85052	7260	746.361	102.44	0	2	[AALANMVQAAQNLR]	-4.54138	21	HEAVY
1131	4	sp|P25665|METE_ECOLI 5-methyltetrahydropteroyltriglutamate--homocysteine methyltransferase OS=Escherichia coli (strain K12) GN=metE PE=1 SV=6	291	1.17416	ib	E4S5_IB_SCX_09	2.13738	12107	816.413	94.2452	0	2	[LPSDWLLSAGLINGR]	-4.04182	20	HEAVY
1132	4	sp|P25665|METE_ECOLI 5-methyltetrahydropteroyltriglutamate--homocysteine methyltransferase OS=Escherichia coli (strain K12) GN=metE PE=1 SV=6	291	1.17416	ib	E4S5_IB_SCX_09	1.21771	371	526.574	65.1209	0	3	[GRAPTGEPAAAAEMTK]	-0.588241	20	HEAVY
1133	4	sp|P25665|METE_ECOLI 5-methyltetrahydropteroyltriglutamate--homocysteine methyltransferase OS=Escherichia coli (strain K12) GN=metE PE=1 SV=6	291	1.17416	ib	E4S5_IB_SCX_09	1.30621	11140	1209.59	44.3573	0.0008609	2	[FKLPAWPTTTIGSFPQTTEIR]	-7.60475	27	HEAVY
1134	4	sp|P25665|METE_ECOLI 5-methyltetrahydropteroyltriglutamate--homocysteine methyltransferase OS=Escherichia coli (strain K12) GN=metE PE=1 SV=6	291	1.17416	ib	E4S5_IB_SCX_09	LIGHT	781	373.185	21.7687	0.00864792	2	[GWPETR]	-0.829977	10	LIGHT
1135	4	sp|P25665|METE_ECOLI 5-methyltetrahydropteroyltriglutamate--homocysteine methyltransferase OS=Escherichia coli (strain K12) GN=metE PE=1 SV=6	291	1.17416	ib	E4S5_IB_SCX_09	HEAVY	828	421.883	21.4804	0.0075263	3	[YAQSLTDKPVK]	-1.57256	14	HEAVY
1136	4	sp|P25665|METE_ECOLI 5-methyltetrahydropteroyltriglutamate--homocysteine methyltransferase OS=Escherichia coli (strain K12) GN=metE PE=1 SV=6	291	1.17416	ib	E4S5_IB_SCX_09	HEAVY	8391	728.662	62.7765	0	3	[DALNSGDTAALAEWSAPIQAR]	-2.75432	27	HEAVY
1137	4	sp|P25665|METE_ECOLI 5-methyltetrahydropteroyltriglutamate--homocysteine methyltransferase OS=Escherichia coli (strain K12) GN=metE PE=1 SV=6	291	1.17416	ib	E4S5_IB_SCX_10	0.991672	4628	475.906	99.0304	0	3	[LGLDVLVHGEAER]	-0.761736	18	HEAVY
1138	4	sp|P25665|METE_ECOLI 5-methyltetrahydropteroyltriglutamate--homocysteine methyltransferase OS=Escherichia coli (strain K12) GN=metE PE=1 SV=6	291	1.17416	ib	E4S5_IB_SCX_10	1.12271	10545	806.735	125.364	0	3	[FKLPAWPTTTIGSFPQTTEIR]	-0.521412	27	HEAVY
1139	4	sp|P25665|METE_ECOLI 5-methyltetrahydropteroyltriglutamate--homocysteine methyltransferase OS=Escherichia coli (strain K12) GN=metE PE=1 SV=6	291	1.17416	ib	E4S5_IB_SCX_10	1.34479	4589	713.354	134.152	0	2	[LGLDVLVHGEAER]	-2.98941	18	HEAVY
1140	4	sp|P25665|METE_ECOLI 5-methyltetrahydropteroyltriglutamate--homocysteine methyltransferase OS=Escherichia coli (strain K12) GN=metE PE=1 SV=6	291	1.17416	ib	E4S5_IB_SCX_10	1.64142	8010	626.283	82.5652	0	2	[DGSVDIDTLFR]	-4.18118	14	HEAVY
1141	4	sp|P25665|METE_ECOLI 5-methyltetrahydropteroyltriglutamate--homocysteine methyltransferase OS=Escherichia coli (strain K12) GN=metE PE=1 SV=6	291	1.17416	ib	E4S5_IB_SCX_10	0.989407	377	526.574	120.41	0	3	[GRAPTGEPAAAAEMTK]	-1.76568	20	HEAVY
1142	4	sp|P25665|METE_ECOLI 5-methyltetrahydropteroyltriglutamate--homocysteine methyltransferase OS=Escherichia coli (strain K12) GN=metE PE=1 SV=6	291	1.17416	ib	E4S5_IB_SCX_10	2.00665	11578	806.443	58.1821	0.000322801	2	[LPSDWLLSAGLINGR]	-4.26341	20	LIGHT
1143	4	sp|P25665|METE_ECOLI 5-methyltetrahydropteroyltriglutamate--homocysteine methyltransferase OS=Escherichia coli (strain K12) GN=metE PE=1 SV=6	291	1.17416	ib	E4S5_IB_SCX_10	1.45121	8183	644.589	51.9175	8.8469e-05	4	[CVKPPIVIGDISRPAPITVEWAK]	0.74969	29	HEAVY
1144	4	sp|P25665|METE_ECOLI 5-methyltetrahydropteroyltriglutamate--homocysteine methyltransferase OS=Escherichia coli (strain K12) GN=metE PE=1 SV=6	291	1.17416	ib	E4S5_IB_SCX_10	1.37722	844	417.231	30.0415	0.00128358	3	[YAQSLTDKPVK]	-0.293963	14	LIGHT
1145	4	sp|P25665|METE_ECOLI 5-methyltetrahydropteroyltriglutamate--homocysteine methyltransferase OS=Escherichia coli (strain K12) GN=metE PE=1 SV=6	291	1.17416	ib	E4S5_IB_SCX_10	HEAVY	289	421.883	61.462	0	3	[YAQSLTDKPVK]	-2.17494	14	HEAVY
1146	4	sp|P25665|METE_ECOLI 5-methyltetrahydropteroyltriglutamate--homocysteine methyltransferase OS=Escherichia coli (strain K12) GN=metE PE=1 SV=6	291	1.17416	ib	E4S5_IB_SCX_10	HEAVY	363	789.357	78.5632	6.2261e-05	2	[GRAPTGEPAAAAEMTK]	-1.5133	20	HEAVY
1147	4	sp|P25665|METE_ECOLI 5-methyltetrahydropteroyltriglutamate--homocysteine methyltransferase OS=Escherichia coli (strain K12) GN=metE PE=1 SV=6	291	1.17416	ib	E4S5_IB_SCX_10	HEAVY	7082	746.363	93.3162	0	2	[AALANMVQAAQNLR]	-2.90261	21	HEAVY
1148	4	sp|P25665|METE_ECOLI 5-methyltetrahydropteroyltriglutamate--homocysteine methyltransferase OS=Escherichia coli (strain K12) GN=metE PE=1 SV=6	291	1.17416	ib	E4S5_IB_SCX_11	0.919644	4720	469.924	62.5773	0	3	[LGLDVLVHGEAER]	-0.62323	18	LIGHT
1149	4	sp|P25665|METE_ECOLI 5-methyltetrahydropteroyltriglutamate--homocysteine methyltransferase OS=Escherichia coli (strain K12) GN=metE PE=1 SV=6	291	1.17416	ib	E4S5_IB_SCX_11	1.32265	4719	713.355	88.8733	0	2	[LGLDVLVHGEAER]	-2.59632	18	HEAVY
1150	4	sp|P25665|METE_ECOLI 5-methyltetrahydropteroyltriglutamate--homocysteine methyltransferase OS=Escherichia coli (strain K12) GN=metE PE=1 SV=6	291	1.17416	ib	E4S5_IB_SCX_11	0.783353	10411	549.294	47.6879	0.000638476	2	[SWFAFALQK]	2.92699	12	LIGHT
1151	4	sp|P25665|METE_ECOLI 5-methyltetrahydropteroyltriglutamate--homocysteine methyltransferase OS=Escherichia coli (strain K12) GN=metE PE=1 SV=6	291	1.17416	ib	E4S5_IB_SCX_11	1.01571	8271	626.285	109.462	0	2	[DGSVDIDTLFR]	-1.45302	14	HEAVY
1152	4	sp|P25665|METE_ECOLI 5-methyltetrahydropteroyltriglutamate--homocysteine methyltransferase OS=Escherichia coli (strain K12) GN=metE PE=1 SV=6	291	1.17416	ib	E4S5_IB_SCX_11	2.01911	7335	746.363	104.054	0	2	[AALANMVQAAQNLR]	-2.42517	21	HEAVY
1153	4	sp|P25665|METE_ECOLI 5-methyltetrahydropteroyltriglutamate--homocysteine methyltransferase OS=Escherichia coli (strain K12) GN=metE PE=1 SV=6	291	1.17416	ib	E4S5_IB_SCX_11	1.65693	7331	497.913	41.7739	0.000134419	3	[AALANMVQAAQNLR]	0.610472	21	HEAVY
1154	4	sp|P25665|METE_ECOLI 5-methyltetrahydropteroyltriglutamate--homocysteine methyltransferase OS=Escherichia coli (strain K12) GN=metE PE=1 SV=6	291	1.17416	ib	E4S5_IB_SCX_11	1.22469	11984	816.414	64.1935	0.00022657	2	[LPSDWLLSAGLINGR]	-3.73909	20	HEAVY
1155	4	sp|P25665|METE_ECOLI 5-methyltetrahydropteroyltriglutamate--homocysteine methyltransferase OS=Escherichia coli (strain K12) GN=metE PE=1 SV=6	291	1.17416	ib	E4S5_IB_SCX_11	HEAVY	8441	644.583	33.7163	0.000434093	4	[CVKPPIVIGDISRPAPITVEWAK]	-7.16602	29	HEAVY
1156	4	sp|P25665|METE_ECOLI 5-methyltetrahydropteroyltriglutamate--homocysteine methyltransferase OS=Escherichia coli (strain K12) GN=metE PE=1 SV=6	291	1.17416	ib	E4S5_IB_SCX_12	-5.86595	15480	602.708	75.6077	0	3	[VKPVLLGPVTWLWLGK]	3.27173	20	LIGHT
1157	4	sp|P25665|METE_ECOLI 5-methyltetrahydropteroyltriglutamate--homocysteine methyltransferase OS=Escherichia coli (strain K12) GN=metE PE=1 SV=6	291	1.17416	ib	E4S5_IB_SCX_12	0.794564	10321	555.276	62.6989	0.000219864	2	[SWFAFALQK]	2.91103	12	HEAVY
1158	4	sp|P25665|METE_ECOLI 5-methyltetrahydropteroyltriglutamate--homocysteine methyltransferase OS=Escherichia coli (strain K12) GN=metE PE=1 SV=6	291	1.17416	ib	E4S5_IB_SCX_12	1.20121	20662	755.413	77.617	0	3	[LSLLNDILPVYQQVLAELAK]	2.53362	24	HEAVY
1159	4	sp|P25665|METE_ECOLI 5-methyltetrahydropteroyltriglutamate--homocysteine methyltransferase OS=Escherichia coli (strain K12) GN=metE PE=1 SV=6	291	1.17416	ib	E4S5_IB_SCX_12	2.27474	4890	582.291	74.4566	0	3	[HQNKDGSVDIDTLFR]	-0.969403	23	LIGHT
1160	4	sp|P25665|METE_ECOLI 5-methyltetrahydropteroyltriglutamate--homocysteine methyltransferase OS=Escherichia coli (strain K12) GN=metE PE=1 SV=6	291	1.17416	ib	E4S5_IB_SCX_12	1.41311	8216	626.285	107.442	0	2	[DGSVDIDTLFR]	-2.04119	14	HEAVY
1161	4	sp|P25665|METE_ECOLI 5-methyltetrahydropteroyltriglutamate--homocysteine methyltransferase OS=Escherichia coli (strain K12) GN=metE PE=1 SV=6	291	1.17416	ib	E4S5_IB_SCX_12	1.42761	18137	1088.53	136.855	0	2	[LTWTQLLDEVDEALALGHK]	-2.72672	24	HEAVY
1162	4	sp|P25665|METE_ECOLI 5-methyltetrahydropteroyltriglutamate--homocysteine methyltransferase OS=Escherichia coli (strain K12) GN=metE PE=1 SV=6	291	1.17416	ib	E4S5_IB_SCX_12	1.96649	11014	806.734	104.288	0	3	[FKLPAWPTTTIGSFPQTTEIR]	-1.06684	27	HEAVY
1163	4	sp|P25665|METE_ECOLI 5-methyltetrahydropteroyltriglutamate--homocysteine methyltransferase OS=Escherichia coli (strain K12) GN=metE PE=1 SV=6	291	1.17416	ib	E4S5_IB_SCX_12	-4.17153	17535	1025.23	39.0779	0.000187918	3	[QIALALRDEVADLEAAGIGIIQIDEPALR]	-0.184241	37	LIGHT
1164	4	sp|P25665|METE_ECOLI 5-methyltetrahydropteroyltriglutamate--homocysteine methyltransferase OS=Escherichia coli (strain K12) GN=metE PE=1 SV=6	291	1.17416	ib	E4S5_IB_SCX_12	-2.04415	14703	921.925	106.656	0	2	[SDWDAYLQWGVEAFR]	-0.507891	21	LIGHT
1165	4	sp|P25665|METE_ECOLI 5-methyltetrahydropteroyltriglutamate--homocysteine methyltransferase OS=Escherichia coli (strain K12) GN=metE PE=1 SV=6	291	1.17416	ib	E4S5_IB_SCX_12	1.38256	10508	896.458	90.9493	0	2	[RLPSDWLLSAGLINGR]	-4.03696	24	HEAVY
1166	4	sp|P25665|METE_ECOLI 5-methyltetrahydropteroyltriglutamate--homocysteine methyltransferase OS=Escherichia coli (strain K12) GN=metE PE=1 SV=6	291	1.17416	ib	E4S5_IB_SCX_12	1.51065	12060	816.415	84.4219	0	2	[LPSDWLLSAGLINGR]	-1.97615	20	HEAVY
1167	4	sp|P25665|METE_ECOLI 5-methyltetrahydropteroyltriglutamate--homocysteine methyltransferase OS=Escherichia coli (strain K12) GN=metE PE=1 SV=6	291	1.17416	ib	E4S5_IB_SCX_12	2.06074	8284	1092.48	79.7775	0	2	[DALNSGDTAALAEWSAPIQAR]	-7.50134	27	HEAVY
1168	4	sp|P25665|METE_ECOLI 5-methyltetrahydropteroyltriglutamate--homocysteine methyltransferase OS=Escherichia coli (strain K12) GN=metE PE=1 SV=6	291	1.17416	ib	E4S5_IB_SCX_12	1.23559	476	506.553	69.3255	0	3	[KAQESYWAGNSTR]	-3.31624	20	HEAVY
1169	4	sp|P25665|METE_ECOLI 5-methyltetrahydropteroyltriglutamate--homocysteine methyltransferase OS=Escherichia coli (strain K12) GN=metE PE=1 SV=6	291	1.17416	ib	E4S5_IB_SCX_12	HEAVY	4560	475.906	43.6103	0.000141289	3	[LGLDVLVHGEAER]	-2.35009	18	HEAVY
1170	4	sp|P25665|METE_ECOLI 5-methyltetrahydropteroyltriglutamate--homocysteine methyltransferase OS=Escherichia coli (strain K12) GN=metE PE=1 SV=6	291	1.17416	ib	E4S5_IB_SCX_12	HEAVY	7445	473.234	30.7754	0.000854702	3	#MTILNHTLGFPR]	-8.49519	18	HEAVY
1171	4	sp|P25665|METE_ECOLI 5-methyltetrahydropteroyltriglutamate--homocysteine methyltransferase OS=Escherichia coli (strain K12) GN=metE PE=1 SV=6	291	1.17416	ib	E4S5_IB_SCX_12	LIGHT	9457	658.98	79.3394	0	3	[WFNTNYHYMVPEFVK]	2.244	21	LIGHT
1172	4	sp|P25665|METE_ECOLI 5-methyltetrahydropteroyltriglutamate--homocysteine methyltransferase OS=Escherichia coli (strain K12) GN=metE PE=1 SV=6	291	1.17416	ib	E4S5_IB_SCX_12	HEAVY	6500	709.352	96.1246	0	2	#MTILNHTLGFPR]	-1.56655	18	HEAVY
1173	4	sp|P25665|METE_ECOLI 5-methyltetrahydropteroyltriglutamate--homocysteine methyltransferase OS=Escherichia coli (strain K12) GN=metE PE=1 SV=6	291	1.17416	ib	E4S5_IB_SCX_12	LIGHT	7259	735.892	107.355	0	2	[AALANMVQAAQNLR]	-5.85499	21	LIGHT
1174	4	sp|P25665|METE_ECOLI 5-methyltetrahydropteroyltriglutamate--homocysteine methyltransferase OS=Escherichia coli (strain K12) GN=metE PE=1 SV=6	291	1.17416	ib	E4S5_IB_SCX_12	HEAVY	9428	998.431	99.5524	0	2	[WFNTNYHYMVPEFVK]	-2.21034	21	HEAVY
1175	4	sp|P25665|METE_ECOLI 5-methyltetrahydropteroyltriglutamate--homocysteine methyltransferase OS=Escherichia coli (strain K12) GN=metE PE=1 SV=6	291	1.17416	ib	E4S5_IB_SCX_12	LIGHT	9437	987.959	87.7293	0	2	[WFNTNYHYMVPEFVK]	-5.4388	21	LIGHT
1176	4	sp|P25665|METE_ECOLI 5-methyltetrahydropteroyltriglutamate--homocysteine methyltransferase OS=Escherichia coli (strain K12) GN=metE PE=1 SV=6	291	1.17416	ib	E4S5_IB_SCX_12	LIGHT	13223	1094.82	138.376	0	3	[NDMVEYFGEHLDGFVFTQNGWVQSYGSR]	-1.91168	38	LIGHT
1177	4	sp|P25665|METE_ECOLI 5-methyltetrahydropteroyltriglutamate--homocysteine methyltransferase OS=Escherichia coli (strain K12) GN=metE PE=1 SV=6	291	1.17416	ib	E4S5_IB_SCX_12	LIGHT	15380	903.557	30.6036	0.00290699	2	[VKPVLLGPVTWLWLGK]	1.39576	20	LIGHT
1178	4	sp|P25665|METE_ECOLI 5-methyltetrahydropteroyltriglutamate--homocysteine methyltransferase OS=Escherichia coli (strain K12) GN=metE PE=1 SV=6	291	1.17416	ib	E4S5_IB_SCX_12	LIGHT	17631	769.18	26.1064	0.00294835	4	[QIALALRDEVADLEAAGIGIIQIDEPALR]	2.99242	37	LIGHT
1179	4	sp|P25665|METE_ECOLI 5-methyltetrahydropteroyltriglutamate--homocysteine methyltransferase OS=Escherichia coli (strain K12) GN=metE PE=1 SV=6	291	1.17416	ib	E4S5_IB_SCX_12	LIGHT	18207	718.051	90.2903	0	3	[LTWTQLLDEVDEALALGHK]	5.33015	24	LIGHT
1180	4	sp|P25665|METE_ECOLI 5-methyltetrahydropteroyltriglutamate--homocysteine methyltransferase OS=Escherichia coli (strain K12) GN=metE PE=1 SV=6	291	1.17416	ib	E4S5_IB_SCX_12	LIGHT	18552	1117.93	38.0689	0.000182816	3	[QAGIDLLPVGDFAWYDHVLTTSLLLGNVPAR]	0.589124	39	LIGHT
1181	4	sp|P25665|METE_ECOLI 5-methyltetrahydropteroyltriglutamate--homocysteine methyltransferase OS=Escherichia coli (strain K12) GN=metE PE=1 SV=6	291	1.17416	ib	E4S5_IB_SCX_12	HEAVY	20996	755.407	29.2552	0.00154752	3	[LSLLNDILPVYQQVLAELAK]	-5.3858	24	HEAVY
1182	4	sp|P25665|METE_ECOLI 5-methyltetrahydropteroyltriglutamate--homocysteine methyltransferase OS=Escherichia coli (strain K12) GN=metE PE=1 SV=6	291	1.17416	ib	E4S5_IB_SCX_12	LIGHT	19465	1356.37	47.5309	7.8521e-05	3	[GIEWVQIDEPALVLELPQAWLDAYKPAYDALQGQVK]	-5.10876	44	LIGHT
1183	4	sp|P25665|METE_ECOLI 5-methyltetrahydropteroyltriglutamate--homocysteine methyltransferase OS=Escherichia coli (strain K12) GN=metE PE=1 SV=6	291	1.17416	ib	E4S5_IB_SCX_12	LIGHT	20656	1120.64	29.6148	0.00336107	2	[LSLLNDILPVYQQVLAELAK]	-5.70947	24	LIGHT
1184	4	sp|P25665|METE_ECOLI 5-methyltetrahydropteroyltriglutamate--homocysteine methyltransferase OS=Escherichia coli (strain K12) GN=metE PE=1 SV=6	291	1.17416	ib	E4S5_IB_SCX_12	HEAVY	20627	1132.61	35.3361	0.00187086	2	[LSLLNDILPVYQQVLAELAK]	-1.27765	24	HEAVY
1185	4	sp|P25665|METE_ECOLI 5-methyltetrahydropteroyltriglutamate--homocysteine methyltransferase OS=Escherichia coli (strain K12) GN=metE PE=1 SV=6	291	1.17416	pos	E4S5_pos_C18_load	HEAVY	3377	398.237	57.894	0.000321115	2	[QIALALR]	-6.35854	11	HEAVY
1186	4	sp|P25665|METE_ECOLI 5-methyltetrahydropteroyltriglutamate--homocysteine methyltransferase OS=Escherichia coli (strain K12) GN=metE PE=1 SV=6	291	1.17416	pos	E4S5_pos_C18_load	LIGHT	357	417.231	112.459	0	3	[YAQSLTDKPVK]	-0.65636	14	LIGHT
1187	4	sp|P25665|METE_ECOLI 5-methyltetrahydropteroyltriglutamate--homocysteine methyltransferase OS=Escherichia coli (strain K12) GN=metE PE=1 SV=6	291	1.17416	pos	E4S5_pos_C18_load	LIGHT	964	417.23	79.6982	0	3	[YAQSLTDKPVK]	-3.55231	14	LIGHT
1188	4	sp|P25665|METE_ECOLI 5-methyltetrahydropteroyltriglutamate--homocysteine methyltransferase OS=Escherichia coli (strain K12) GN=metE PE=1 SV=6	291	1.17416	pos	E4S5_pos_C18_load	LIGHT	468	443.912	86.5766	0	3	[RLAAITAQDSQR]	-2.20528	20	LIGHT
1189	4	sp|P25665|METE_ECOLI 5-methyltetrahydropteroyltriglutamate--homocysteine methyltransferase OS=Escherichia coli (strain K12) GN=metE PE=1 SV=6	291	1.17416	pos	E4S5_pos_C18_load	LIGHT	800	499.906	37.697	0.000181169	3	[KAQESYWAGNSTR]	-2.58855	20	LIGHT
1190	4	sp|P25665|METE_ECOLI 5-methyltetrahydropteroyltriglutamate--homocysteine methyltransferase OS=Escherichia coli (strain K12) GN=metE PE=1 SV=6	291	1.17416	pos	E4S5_pos_C18_load	HEAVY	702	595.288	107.495	0	2	[LAAITAQDSQR]	-5.69971	16	HEAVY
1191	4	sp|P25665|METE_ECOLI 5-methyltetrahydropteroyltriglutamate--homocysteine methyltransferase OS=Escherichia coli (strain K12) GN=metE PE=1 SV=6	291	1.17416	pos	E4S5_pos_C18_load	LIGHT	359	625.341	119.507	0	2	[YAQSLTDKPVK]	-2.50626	14	LIGHT
1192	4	sp|P25665|METE_ECOLI 5-methyltetrahydropteroyltriglutamate--homocysteine methyltransferase OS=Escherichia coli (strain K12) GN=metE PE=1 SV=6	291	1.17416	pos	E4S5_pos_C18_load	LIGHT	5496	469.923	22.5675	0.00578671	3	[LGLDVLVHGEAER]	-2.50664	18	LIGHT
1193	4	sp|P25665|METE_ECOLI 5-methyltetrahydropteroyltriglutamate--homocysteine methyltransferase OS=Escherichia coli (strain K12) GN=metE PE=1 SV=6	291	1.17416	pos	E4S5_pos_C18_load	LIGHT	6958	490.931	42.0374	0.000135414	3	[AALANMVQAAQNLR]	-3.20054	21	LIGHT
1194	4	sp|P25665|METE_ECOLI 5-methyltetrahydropteroyltriglutamate--homocysteine methyltransferase OS=Escherichia coli (strain K12) GN=metE PE=1 SV=6	291	1.17416	pos	E4S5_pos_C18_load	LIGHT	6948	735.893	36.8973	0.00159783	2	[AALANMVQAAQNLR]	-3.42886	21	LIGHT
1195	4	sp|P25665|METE_ECOLI 5-methyltetrahydropteroyltriglutamate--homocysteine methyltransferase OS=Escherichia coli (strain K12) GN=metE PE=1 SV=6	291	1.17416	pos	E4S5_pos_C18_load	LIGHT	7512	619.304	30.7298	0.00285969	2	[DGSVDIDTLFR]	-3.98963	14	LIGHT
1196	4	sp|P25665|METE_ECOLI 5-methyltetrahydropteroyltriglutamate--homocysteine methyltransferase OS=Escherichia coli (strain K12) GN=metE PE=1 SV=6	291	1.17416	pos	E4S5_pos_C18_load	LIGHT	10581	921.919	26.7848	0.00445769	2	[SDWDAYLQWGVEAFR]	-7.02496	21	LIGHT
1197	4	sp|P25665|METE_ECOLI 5-methyltetrahydropteroyltriglutamate--homocysteine methyltransferase OS=Escherichia coli (strain K12) GN=metE PE=1 SV=6	291	1.17416	pos	E4S5_pos_SCX_01	-5.4684	7189	469.926	65.7244	0	3	[LGLDVLVHGEAER]	3.65379	18	LIGHT
1198	4	sp|P25665|METE_ECOLI 5-methyltetrahydropteroyltriglutamate--homocysteine methyltransferase OS=Escherichia coli (strain K12) GN=metE PE=1 SV=6	291	1.17416	pos	E4S5_pos_SCX_01	LIGHT	13228	549.295	78.1993	0.000123455	2	[SWFAFALQK]	4.14635	12	LIGHT
1199	4	sp|P25665|METE_ECOLI 5-methyltetrahydropteroyltriglutamate--homocysteine methyltransferase OS=Escherichia coli (strain K12) GN=metE PE=1 SV=6	291	1.17416	pos	E4S5_pos_SCX_01	LIGHT	15053	806.447	68.4148	0.000197881	2	[LPSDWLLSAGLINGR]	1.39462	20	LIGHT
1200	4	sp|P25665|METE_ECOLI 5-methyltetrahydropteroyltriglutamate--homocysteine methyltransferase OS=Escherichia coli (strain K12) GN=metE PE=1 SV=6	291	1.17416	pos	E4S5_pos_SCX_02	-5.50071	6173	469.927	45.5213	7.4413e-05	3	[LGLDVLVHGEAER]	4.67277	18	LIGHT
1201	4	sp|P25665|METE_ECOLI 5-methyltetrahydropteroyltriglutamate--homocysteine methyltransferase OS=Escherichia coli (strain K12) GN=metE PE=1 SV=6	291	1.17416	pos	E4S5_pos_SCX_02	LIGHT	13435	537.97	43.6804	0.000141604	3	[LPSDWLLSAGLINGR]	5.86129	20	LIGHT
1202	4	sp|P25665|METE_ECOLI 5-methyltetrahydropteroyltriglutamate--homocysteine methyltransferase OS=Escherichia coli (strain K12) GN=metE PE=1 SV=6	291	1.17416	pos	E4S5_pos_SCX_02	LIGHT	11688	549.296	56.0683	0.000388349	2	[SWFAFALQK]	6.73164	12	LIGHT
1203	4	sp|P25665|METE_ECOLI 5-methyltetrahydropteroyltriglutamate--homocysteine methyltransferase OS=Escherichia coli (strain K12) GN=metE PE=1 SV=6	291	1.17416	pos	E4S5_pos_SCX_02	LIGHT	6213	704.385	66.7971	0.000191299	2	[LGLDVLVHGEAER]	2.83731	18	LIGHT
1204	4	sp|P25665|METE_ECOLI 5-methyltetrahydropteroyltriglutamate--homocysteine methyltransferase OS=Escherichia coli (strain K12) GN=metE PE=1 SV=6	291	1.17416	pos	E4S5_pos_SCX_02	LIGHT	9645	619.31	80.4174	0	2	[DGSVDIDTLFR]	4.81593	14	LIGHT
1205	4	sp|P25665|METE_ECOLI 5-methyltetrahydropteroyltriglutamate--homocysteine methyltransferase OS=Escherichia coli (strain K12) GN=metE PE=1 SV=6	291	1.17416	pos	E4S5_pos_SCX_02	LIGHT	9766	637.362	55.774	0	4	[CVKPPIVIGDISRPAPITVEWAK]	3.84339	29	LIGHT
1206	4	sp|P25665|METE_ECOLI 5-methyltetrahydropteroyltriglutamate--homocysteine methyltransferase OS=Escherichia coli (strain K12) GN=metE PE=1 SV=6	291	1.17416	pos	E4S5_pos_SCX_02	LIGHT	9668	719.693	48.273	8.0177e-05	3	[DALNSGDTAALAEWSAPIQAR]	4.01082	27	LIGHT
1207	4	sp|P25665|METE_ECOLI 5-methyltetrahydropteroyltriglutamate--homocysteine methyltransferase OS=Escherichia coli (strain K12) GN=metE PE=1 SV=6	291	1.17416	pos	E4S5_pos_SCX_02	LIGHT	9660	1079.03	95.6859	0	2	[DALNSGDTAALAEWSAPIQAR]	0.140043	27	LIGHT
1208	4	sp|P25665|METE_ECOLI 5-methyltetrahydropteroyltriglutamate--homocysteine methyltransferase OS=Escherichia coli (strain K12) GN=metE PE=1 SV=6	291	1.17416	pos	E4S5_pos_SCX_02	LIGHT	11175	1058.56	97.2718	0	2	[LPAWPTTTIGSFPQTTEIR]	5.9429	24	LIGHT
1209	4	sp|P25665|METE_ECOLI 5-methyltetrahydropteroyltriglutamate--homocysteine methyltransferase OS=Escherichia coli (strain K12) GN=metE PE=1 SV=6	291	1.17416	pos	E4S5_pos_SCX_02	HEAVY	11221	1070.52	115.063	0	2	[LPAWPTTTIGSFPQTTEIR]	2.44583	24	HEAVY
1210	4	sp|P25665|METE_ECOLI 5-methyltetrahydropteroyltriglutamate--homocysteine methyltransferase OS=Escherichia coli (strain K12) GN=metE PE=1 SV=6	291	1.17416	pos	E4S5_pos_SCX_02	LIGHT	12333	797.766	109.328	0	3	[FKLPAWPTTTIGSFPQTTEIR]	5.59109	27	LIGHT
1211	4	sp|P25665|METE_ECOLI 5-methyltetrahydropteroyltriglutamate--homocysteine methyltransferase OS=Escherichia coli (strain K12) GN=metE PE=1 SV=6	291	1.17416	pos	E4S5_pos_SCX_02	LIGHT	13427	806.448	28.2741	0.00375772	2	[LPSDWLLSAGLINGR]	2.20389	20	LIGHT
1212	4	sp|P25665|METE_ECOLI 5-methyltetrahydropteroyltriglutamate--homocysteine methyltransferase OS=Escherichia coli (strain K12) GN=metE PE=1 SV=6	291	1.17416	pos	E4S5_pos_SCX_03	-5.59068	11577	1058.56	181.43	0	2	[LPAWPTTTIGSFPQTTEIR]	6.22763	24	LIGHT
1213	4	sp|P25665|METE_ECOLI 5-methyltetrahydropteroyltriglutamate--homocysteine methyltransferase OS=Escherichia coli (strain K12) GN=metE PE=1 SV=6	291	1.17416	pos	E4S5_pos_SCX_03	-6.44304	11587	706.045	65.3769	0	3	[LPAWPTTTIGSFPQTTEIR]	5.79256	24	LIGHT
1214	4	sp|P25665|METE_ECOLI 5-methyltetrahydropteroyltriglutamate--homocysteine methyltransferase OS=Escherichia coli (strain K12) GN=metE PE=1 SV=6	291	1.17416	pos	E4S5_pos_SCX_03	LIGHT	6298	469.927	34.9912	0.000392415	3	[LGLDVLVHGEAER]	5.02717	18	LIGHT
1215	4	sp|P25665|METE_ECOLI 5-methyltetrahydropteroyltriglutamate--homocysteine methyltransferase OS=Escherichia coli (strain K12) GN=metE PE=1 SV=6	291	1.17416	pos	E4S5_pos_SCX_03	LIGHT	687	672.831	135.11	0	2	[APTGEPAAAAEMTK]	5.90742	15	LIGHT
1216	4	sp|P25665|METE_ECOLI 5-methyltetrahydropteroyltriglutamate--homocysteine methyltransferase OS=Escherichia coli (strain K12) GN=metE PE=1 SV=6	291	1.17416	pos	E4S5_pos_SCX_03	LIGHT	10057	719.697	156.387	0	3	[DALNSGDTAALAEWSAPIQAR]	8.81823	27	LIGHT
1217	4	sp|P25665|METE_ECOLI 5-methyltetrahydropteroyltriglutamate--homocysteine methyltransferase OS=Escherichia coli (strain K12) GN=metE PE=1 SV=6	291	1.17416	pos	E4S5_pos_SCX_03	LIGHT	9777	1079.03	118.237	0	2	[DALNSGDTAALAEWSAPIQAR]	-0.242957	27	LIGHT
1218	4	sp|P25665|METE_ECOLI 5-methyltetrahydropteroyltriglutamate--homocysteine methyltransferase OS=Escherichia coli (strain K12) GN=metE PE=1 SV=6	291	1.17416	pos	E4S5_pos_SCX_03	LIGHT	10009	1079.04	199.77	0	2	[DALNSGDTAALAEWSAPIQAR]	7.0003	27	LIGHT
1219	4	sp|P25665|METE_ECOLI 5-methyltetrahydropteroyltriglutamate--homocysteine methyltransferase OS=Escherichia coli (strain K12) GN=metE PE=1 SV=6	291	1.17416	pos	E4S5_pos_SCX_04	-4.73041	9323	735.899	199.195	0	2	[AALANMVQAAQNLR]	3.88022	21	LIGHT
1220	4	sp|P25665|METE_ECOLI 5-methyltetrahydropteroyltriglutamate--homocysteine methyltransferase OS=Escherichia coli (strain K12) GN=metE PE=1 SV=6	291	1.17416	pos	E4S5_pos_SCX_04	-4.99036	9317	490.935	98.9333	0	3	[AALANMVQAAQNLR]	4.29997	21	LIGHT
1221	4	sp|P25665|METE_ECOLI 5-methyltetrahydropteroyltriglutamate--homocysteine methyltransferase OS=Escherichia coli (strain K12) GN=metE PE=1 SV=6	291	1.17416	pos	E4S5_pos_SCX_04	-5.5258	5483	601.306	48.662	0.000648764	2	[LWVNPDCGLK]	0.679624	13	LIGHT
1222	4	sp|P25665|METE_ECOLI 5-methyltetrahydropteroyltriglutamate--homocysteine methyltransferase OS=Escherichia coli (strain K12) GN=metE PE=1 SV=6	291	1.17416	pos	E4S5_pos_SCX_04	-5.69143	11362	619.308	144.763	0	2	[DGSVDIDTLFR]	2.81026	14	LIGHT
1223	4	sp|P25665|METE_ECOLI 5-methyltetrahydropteroyltriglutamate--homocysteine methyltransferase OS=Escherichia coli (strain K12) GN=metE PE=1 SV=6	291	1.17416	pos	E4S5_pos_SCX_04	-5.80254	10658	719.692	64.3997	0	3	[DALNSGDTAALAEWSAPIQAR]	2.68463	27	LIGHT
1224	4	sp|P25665|METE_ECOLI 5-methyltetrahydropteroyltriglutamate--homocysteine methyltransferase OS=Escherichia coli (strain K12) GN=metE PE=1 SV=6	291	1.17416	pos	E4S5_pos_SCX_04	-5.22551	770	672.829	154.457	0	2	[APTGEPAAAAEMTK]	3.26346	15	LIGHT
1225	4	sp|P25665|METE_ECOLI 5-methyltetrahydropteroyltriglutamate--homocysteine methyltransferase OS=Escherichia coli (strain K12) GN=metE PE=1 SV=6	291	1.17416	pos	E4S5_pos_SCX_04	LIGHT	774	448.888	81.0093	0	3	[APTGEPAAAAEMTK]	3.34141	15	LIGHT
1226	4	sp|P25665|METE_ECOLI 5-methyltetrahydropteroyltriglutamate--homocysteine methyltransferase OS=Escherichia coli (strain K12) GN=metE PE=1 SV=6	291	1.17416	pos	E4S5_pos_SCX_04	LIGHT	10643	1079.03	127.296	0	2	[DALNSGDTAALAEWSAPIQAR]	2.20749	27	LIGHT
1227	4	sp|P25665|METE_ECOLI 5-methyltetrahydropteroyltriglutamate--homocysteine methyltransferase OS=Escherichia coli (strain K12) GN=metE PE=1 SV=6	291	1.17416	pos	E4S5_pos_SCX_04	HEAVY	10695	1092.49	91.8523	0	2	[DALNSGDTAALAEWSAPIQAR]	-2.44304	27	HEAVY
1228	4	sp|P25665|METE_ECOLI 5-methyltetrahydropteroyltriglutamate--homocysteine methyltransferase OS=Escherichia coli (strain K12) GN=metE PE=1 SV=6	291	1.17416	pos	E4S5_pos_SCX_04	LIGHT	16763	1154.6	63.1325	0.00022185	2	[DEVADLEAAGIGIIQIDEPALR]	-6.13119	26	LIGHT
1229	4	sp|P25665|METE_ECOLI 5-methyltetrahydropteroyltriglutamate--homocysteine methyltransferase OS=Escherichia coli (strain K12) GN=metE PE=1 SV=6	291	1.17416	pos	E4S5_pos_SCX_05	-5.36118	9327	490.935	140.022	0	3	[AALANMVQAAQNLR]	4.06483	21	LIGHT
1230	4	sp|P25665|METE_ECOLI 5-methyltetrahydropteroyltriglutamate--homocysteine methyltransferase OS=Escherichia coli (strain K12) GN=metE PE=1 SV=6	291	1.17416	pos	E4S5_pos_SCX_05	LIGHT	5369	601.306	37.313	0.00157811	2	[LWVNPDCGLK]	0.546641	13	LIGHT
1231	4	sp|P25665|METE_ECOLI 5-methyltetrahydropteroyltriglutamate--homocysteine methyltransferase OS=Escherichia coli (strain K12) GN=metE PE=1 SV=6	291	1.17416	pos	E4S5_pos_SCX_05	LIGHT	734	672.829	45.4592	0.000810963	2	[APTGEPAAAAEMTK]	3.61364	15	LIGHT
1232	4	sp|P25665|METE_ECOLI 5-methyltetrahydropteroyltriglutamate--homocysteine methyltransferase OS=Escherichia coli (strain K12) GN=metE PE=1 SV=6	291	1.17416	pos	E4S5_pos_SCX_05	LIGHT	895	685.312	80.5461	0	2	[AQESYWAGNSTR]	2.77548	18	LIGHT
1233	4	sp|P25665|METE_ECOLI 5-methyltetrahydropteroyltriglutamate--homocysteine methyltransferase OS=Escherichia coli (strain K12) GN=metE PE=1 SV=6	291	1.17416	pos	E4S5_pos_SCX_05	HEAVY	9349	746.364	48.8278	0.000616147	2	[AALANMVQAAQNLR]	-1.58245	21	HEAVY
1234	4	sp|P25665|METE_ECOLI 5-methyltetrahydropteroyltriglutamate--homocysteine methyltransferase OS=Escherichia coli (strain K12) GN=metE PE=1 SV=6	291	1.17416	pos	E4S5_pos_SCX_05	LIGHT	10366	619.31	155.671	0	2	[DGSVDIDTLFR]	4.69842	14	LIGHT
1235	4	sp|P25665|METE_ECOLI 5-methyltetrahydropteroyltriglutamate--homocysteine methyltransferase OS=Escherichia coli (strain K12) GN=metE PE=1 SV=6	291	1.17416	pos	E4S5_pos_SCX_05	LIGHT	11257	619.309	116.695	0	2	[DGSVDIDTLFR]	3.83038	14	LIGHT
1236	4	sp|P25665|METE_ECOLI 5-methyltetrahydropteroyltriglutamate--homocysteine methyltransferase OS=Escherichia coli (strain K12) GN=metE PE=1 SV=6	291	1.17416	pos	E4S5_pos_SCX_05	LIGHT	10472	1079.03	121.82	0	2	[DALNSGDTAALAEWSAPIQAR]	1.26281	27	LIGHT
1237	4	sp|P25665|METE_ECOLI 5-methyltetrahydropteroyltriglutamate--homocysteine methyltransferase OS=Escherichia coli (strain K12) GN=metE PE=1 SV=6	291	1.17416	pos	E4S5_pos_SCX_05	LIGHT	12181	1058.56	94.0491	0	2	[LPAWPTTTIGSFPQTTEIR]	-1.12152	24	LIGHT
1238	4	sp|P25665|METE_ECOLI 5-methyltetrahydropteroyltriglutamate--homocysteine methyltransferase OS=Escherichia coli (strain K12) GN=metE PE=1 SV=6	291	1.17416	pos	E4S5_pos_SCX_06	-5.08691	14389	806.447	215.91	0	2	[LPSDWLLSAGLINGR]	1.18816	20	LIGHT
1239	4	sp|P25665|METE_ECOLI 5-methyltetrahydropteroyltriglutamate--homocysteine methyltransferase OS=Escherichia coli (strain K12) GN=metE PE=1 SV=6	291	1.17416	pos	E4S5_pos_SCX_06	-5.18062	14353	537.969	48.5048	8.0639e-05	3	[LPSDWLLSAGLINGR]	3.81569	20	LIGHT
1240	4	sp|P25665|METE_ECOLI 5-methyltetrahydropteroyltriglutamate--homocysteine methyltransferase OS=Escherichia coli (strain K12) GN=metE PE=1 SV=6	291	1.17416	pos	E4S5_pos_SCX_06	-5.10601	2130	443.755	48.2963	0.000644651	2	[EELLAVGR]	2.89112	11	LIGHT
1241	4	sp|P25665|METE_ECOLI 5-methyltetrahydropteroyltriglutamate--homocysteine methyltransferase OS=Escherichia coli (strain K12) GN=metE PE=1 SV=6	291	1.17416	pos	E4S5_pos_SCX_06	LIGHT	9085	490.935	133.039	0	3	[AALANMVQAAQNLR]	4.65619	21	LIGHT
1242	4	sp|P25665|METE_ECOLI 5-methyltetrahydropteroyltriglutamate--homocysteine methyltransferase OS=Escherichia coli (strain K12) GN=metE PE=1 SV=6	291	1.17416	pos	E4S5_pos_SCX_06	LIGHT	666	672.828	58.2624	0.00032328	2	[APTGEPAAAAEMTK]	1.9698	15	LIGHT
1243	4	sp|P25665|METE_ECOLI 5-methyltetrahydropteroyltriglutamate--homocysteine methyltransferase OS=Escherichia coli (strain K12) GN=metE PE=1 SV=6	291	1.17416	pos	E4S5_pos_SCX_06	LIGHT	804	685.313	70.9797	0.000156483	2	[AQESYWAGNSTR]	4.16383	18	LIGHT
1244	4	sp|P25665|METE_ECOLI 5-methyltetrahydropteroyltriglutamate--homocysteine methyltransferase OS=Escherichia coli (strain K12) GN=metE PE=1 SV=6	291	1.17416	pos	E4S5_pos_SCX_06	LIGHT	1324	685.31	42.5525	0.00102421	2	[AQESYWAGNSTR]	0.245643	18	LIGHT
1245	4	sp|P25665|METE_ECOLI 5-methyltetrahydropteroyltriglutamate--homocysteine methyltransferase OS=Escherichia coli (strain K12) GN=metE PE=1 SV=6	291	1.17416	pos	E4S5_pos_SCX_06	LIGHT	10065	619.309	137.706	0	2	[DGSVDIDTLFR]	4.24926	14	LIGHT
1246	4	sp|P25665|METE_ECOLI 5-methyltetrahydropteroyltriglutamate--homocysteine methyltransferase OS=Escherichia coli (strain K12) GN=metE PE=1 SV=6	291	1.17416	pos	E4S5_pos_SCX_06	HEAVY	10071	626.285	92.9906	0	2	[DGSVDIDTLFR]	-1.32957	14	HEAVY
1247	4	sp|P25665|METE_ECOLI 5-methyltetrahydropteroyltriglutamate--homocysteine methyltransferase OS=Escherichia coli (strain K12) GN=metE PE=1 SV=6	291	1.17416	pos	E4S5_pos_SCX_06	LIGHT	10427	1079.03	104.973	0	2	[DALNSGDTAALAEWSAPIQAR]	0.829081	27	LIGHT
1248	4	sp|P25665|METE_ECOLI 5-methyltetrahydropteroyltriglutamate--homocysteine methyltransferase OS=Escherichia coli (strain K12) GN=metE PE=1 SV=6	291	1.17416	pos	E4S5_pos_SCX_06	LIGHT	12035	1058.55	79.1432	0	2	[LPAWPTTTIGSFPQTTEIR]	-3.29403	24	LIGHT
1249	4	sp|P25665|METE_ECOLI 5-methyltetrahydropteroyltriglutamate--homocysteine methyltransferase OS=Escherichia coli (strain K12) GN=metE PE=1 SV=6	291	1.17416	pos	E4S5_pos_SCX_06	LIGHT	22284	619.307	35.1661	0.00186578	2	[DGSVDIDTLFR]	0.88952	14	LIGHT
1250	4	sp|P25665|METE_ECOLI 5-methyltetrahydropteroyltriglutamate--homocysteine methyltransferase OS=Escherichia coli (strain K12) GN=metE PE=1 SV=6	291	1.17416	pos	E4S5_pos_SCX_07	-4.88978	13804	537.968	161.889	0	3	[LPSDWLLSAGLINGR]	3.32042	20	LIGHT
1251	4	sp|P25665|METE_ECOLI 5-methyltetrahydropteroyltriglutamate--homocysteine methyltransferase OS=Escherichia coli (strain K12) GN=metE PE=1 SV=6	291	1.17416	pos	E4S5_pos_SCX_07	-4.84947	2846	392.756	47.8031	0.000639763	2	[QIALALR]	0.464713	11	LIGHT
1252	4	sp|P25665|METE_ECOLI 5-methyltetrahydropteroyltriglutamate--homocysteine methyltransferase OS=Escherichia coli (strain K12) GN=metE PE=1 SV=6	291	1.17416	pos	E4S5_pos_SCX_07	LIGHT	727	685.312	52.7974	0.000513048	2	[AQESYWAGNSTR]	2.06012	18	LIGHT
1253	4	sp|P25665|METE_ECOLI 5-methyltetrahydropteroyltriglutamate--homocysteine methyltransferase OS=Escherichia coli (strain K12) GN=metE PE=1 SV=6	291	1.17416	pos	E4S5_pos_SCX_07	LIGHT	9907	619.308	108.756	0	2	[DGSVDIDTLFR]	2.32969	14	LIGHT
1254	4	sp|P25665|METE_ECOLI 5-methyltetrahydropteroyltriglutamate--homocysteine methyltransferase OS=Escherichia coli (strain K12) GN=metE PE=1 SV=6	291	1.17416	pos	E4S5_pos_SCX_07	HEAVY	9923	626.285	59.2245	0.000246857	2	[DGSVDIDTLFR]	-1.29784	14	HEAVY
1255	4	sp|P25665|METE_ECOLI 5-methyltetrahydropteroyltriglutamate--homocysteine methyltransferase OS=Escherichia coli (strain K12) GN=metE PE=1 SV=6	291	1.17416	pos	E4S5_pos_SCX_07	LIGHT	9963	1079.03	93.6498	0	2	[DALNSGDTAALAEWSAPIQAR]	-1.25926	27	LIGHT
1256	4	sp|P25665|METE_ECOLI 5-methyltetrahydropteroyltriglutamate--homocysteine methyltransferase OS=Escherichia coli (strain K12) GN=metE PE=1 SV=6	291	1.17416	pos	E4S5_pos_SCX_07	LIGHT	13928	806.449	218.272	0	2	[LPSDWLLSAGLINGR]	3.74331	20	LIGHT
1257	4	sp|P25665|METE_ECOLI 5-methyltetrahydropteroyltriglutamate--homocysteine methyltransferase OS=Escherichia coli (strain K12) GN=metE PE=1 SV=6	291	1.17416	pos	E4S5_pos_SCX_07	HEAVY	13805	816.415	169.679	0	2	[LPSDWLLSAGLINGR]	-2.24956	20	HEAVY
1258	4	sp|P25665|METE_ECOLI 5-methyltetrahydropteroyltriglutamate--homocysteine methyltransferase OS=Escherichia coli (strain K12) GN=metE PE=1 SV=6	291	1.17416	pos	E4S5_pos_SCX_08	-5.63608	13564	537.967	154.323	0	3	[LPSDWLLSAGLINGR]	1.21213	20	LIGHT
1259	4	sp|P25665|METE_ECOLI 5-methyltetrahydropteroyltriglutamate--homocysteine methyltransferase OS=Escherichia coli (strain K12) GN=metE PE=1 SV=6	291	1.17416	pos	E4S5_pos_SCX_08	LIGHT	9467	619.302	150.621	0	2	[DGSVDIDTLFR]	-7.96702	14	LIGHT
1260	4	sp|P25665|METE_ECOLI 5-methyltetrahydropteroyltriglutamate--homocysteine methyltransferase OS=Escherichia coli (strain K12) GN=metE PE=1 SV=6	291	1.17416	pos	E4S5_pos_SCX_08	LIGHT	685	685.311	51.3082	0.000571752	2	[AQESYWAGNSTR]	1.85389	18	LIGHT
1261	4	sp|P25665|METE_ECOLI 5-methyltetrahydropteroyltriglutamate--homocysteine methyltransferase OS=Escherichia coli (strain K12) GN=metE PE=1 SV=6	291	1.17416	pos	E4S5_pos_SCX_08	HEAVY	12496	806.732	71.5544	0	3	[FKLPAWPTTTIGSFPQTTEIR]	-3.79041	27	HEAVY
1262	4	sp|P25665|METE_ECOLI 5-methyltetrahydropteroyltriglutamate--homocysteine methyltransferase OS=Escherichia coli (strain K12) GN=metE PE=1 SV=6	291	1.17416	pos	E4S5_pos_SCX_08	LIGHT	13591	806.448	217.907	0	2	[LPSDWLLSAGLINGR]	2.40638	20	LIGHT
1263	4	sp|P25665|METE_ECOLI 5-methyltetrahydropteroyltriglutamate--homocysteine methyltransferase OS=Escherichia coli (strain K12) GN=metE PE=1 SV=6	291	1.17416	pos	E4S5_pos_SCX_08	HEAVY	13556	816.416	140.025	0	2	[LPSDWLLSAGLINGR]	-1.33835	20	HEAVY
1264	4	sp|P25665|METE_ECOLI 5-methyltetrahydropteroyltriglutamate--homocysteine methyltransferase OS=Escherichia coli (strain K12) GN=metE PE=1 SV=6	291	1.17416	pos	E4S5_pos_SCX_08	LIGHT	12362	1196.14	180.246	0	2	[FKLPAWPTTTIGSFPQTTEIR]	-1.65308	27	LIGHT
1265	4	sp|P25665|METE_ECOLI 5-methyltetrahydropteroyltriglutamate--homocysteine methyltransferase OS=Escherichia coli (strain K12) GN=metE PE=1 SV=6	291	1.17416	pos	E4S5_pos_SCX_08	LIGHT	12974	1243.12	108.815	0	2	[DLWVASSCSLLHSPIDLSVETR]	-4.98839	28	LIGHT
1266	4	sp|P25665|METE_ECOLI 5-methyltetrahydropteroyltriglutamate--homocysteine methyltransferase OS=Escherichia coli (strain K12) GN=metE PE=1 SV=6	291	1.17416	pos	E4S5_pos_SCX_09	-5.37882	13757	816.417	92.6968	0	2	[LPSDWLLSAGLINGR]	-0.0374229	20	HEAVY
1267	4	sp|P25665|METE_ECOLI 5-methyltetrahydropteroyltriglutamate--homocysteine methyltransferase OS=Escherichia coli (strain K12) GN=metE PE=1 SV=6	291	1.17416	pos	E4S5_pos_SCX_09	-5.78989	13753	537.968	108.623	0	3	[LPSDWLLSAGLINGR]	1.69513	20	LIGHT
1268	4	sp|P25665|METE_ECOLI 5-methyltetrahydropteroyltriglutamate--homocysteine methyltransferase OS=Escherichia coli (strain K12) GN=metE PE=1 SV=6	291	1.17416	pos	E4S5_pos_SCX_09	LIGHT	6787	746.365	54.4307	0	3	[AQESYWAGNSTREELLAVGR]	-6.24551	29	LIGHT
1269	4	sp|P25665|METE_ECOLI 5-methyltetrahydropteroyltriglutamate--homocysteine methyltransferase OS=Escherichia coli (strain K12) GN=metE PE=1 SV=6	291	1.17416	pos	E4S5_pos_SCX_09	HEAVY	12394	806.732	176.78	0	3	[FKLPAWPTTTIGSFPQTTEIR]	-3.8624	27	HEAVY
1270	4	sp|P25665|METE_ECOLI 5-methyltetrahydropteroyltriglutamate--homocysteine methyltransferase OS=Escherichia coli (strain K12) GN=metE PE=1 SV=6	291	1.17416	pos	E4S5_pos_SCX_09	LIGHT	12710	829.085	22.4963	0.00598189	3	[DLWVASSCSLLHSPIDLSVETR]	0.28127	28	LIGHT
1271	4	sp|P25665|METE_ECOLI 5-methyltetrahydropteroyltriglutamate--homocysteine methyltransferase OS=Escherichia coli (strain K12) GN=metE PE=1 SV=6	291	1.17416	pos	E4S5_pos_SCX_09	LIGHT	13104	829.087	92.7099	0	3	[DLWVASSCSLLHSPIDLSVETR]	2.61942	28	LIGHT
1272	4	sp|P25665|METE_ECOLI 5-methyltetrahydropteroyltriglutamate--homocysteine methyltransferase OS=Escherichia coli (strain K12) GN=metE PE=1 SV=6	291	1.17416	pos	E4S5_pos_SCX_09	LIGHT	12550	1196.14	236.073	0	2	[FKLPAWPTTTIGSFPQTTEIR]	-1.28991	27	LIGHT
1273	4	sp|P25665|METE_ECOLI 5-methyltetrahydropteroyltriglutamate--homocysteine methyltransferase OS=Escherichia coli (strain K12) GN=metE PE=1 SV=6	291	1.17416	pos	E4S5_pos_SCX_10	-5.18827	9879	637.36	151.936	0	4	[CVKPPIVIGDISRPAPITVEWAK]	0.937271	29	LIGHT
1274	4	sp|P25665|METE_ECOLI 5-methyltetrahydropteroyltriglutamate--homocysteine methyltransferase OS=Escherichia coli (strain K12) GN=metE PE=1 SV=6	291	1.17416	pos	E4S5_pos_SCX_10	-5.74075	12590	797.762	118.36	0	3	[FKLPAWPTTTIGSFPQTTEIR]	-0.0703472	27	LIGHT
1275	4	sp|P25665|METE_ECOLI 5-methyltetrahydropteroyltriglutamate--homocysteine methyltransferase OS=Escherichia coli (strain K12) GN=metE PE=1 SV=6	291	1.17416	pos	E4S5_pos_SCX_10	-5.81694	9672	619.307	114.415	0	2	[DGSVDIDTLFR]	0.644238	14	LIGHT
1276	4	sp|P25665|METE_ECOLI 5-methyltetrahydropteroyltriglutamate--homocysteine methyltransferase OS=Escherichia coli (strain K12) GN=metE PE=1 SV=6	291	1.17416	pos	E4S5_pos_SCX_10	-5.89362	13579	537.968	61.352	0	3	[LPSDWLLSAGLINGR]	1.70121	20	LIGHT
1277	4	sp|P25665|METE_ECOLI 5-methyltetrahydropteroyltriglutamate--homocysteine methyltransferase OS=Escherichia coli (strain K12) GN=metE PE=1 SV=6	291	1.17416	pos	E4S5_pos_SCX_10	LIGHT	438	519.928	67.7932	0	3	[GRAPTGEPAAAAEMTK]	-0.563171	20	LIGHT
1278	4	sp|P25665|METE_ECOLI 5-methyltetrahydropteroyltriglutamate--homocysteine methyltransferase OS=Escherichia coli (strain K12) GN=metE PE=1 SV=6	291	1.17416	pos	E4S5_pos_SCX_10	HEAVY	445	526.572	43.8074	0.000142191	3	[GRAPTGEPAAAAEMTK]	-4.74918	20	HEAVY
1279	4	sp|P25665|METE_ECOLI 5-methyltetrahydropteroyltriglutamate--homocysteine methyltransferase OS=Escherichia coli (strain K12) GN=metE PE=1 SV=6	291	1.17416	pos	E4S5_pos_SCX_10	HEAVY	6286	475.906	21.9776	0.00665819	3	[LGLDVLVHGEAER]	-2.35129	18	HEAVY
1280	4	sp|P25665|METE_ECOLI 5-methyltetrahydropteroyltriglutamate--homocysteine methyltransferase OS=Escherichia coli (strain K12) GN=metE PE=1 SV=6	291	1.17416	pos	E4S5_pos_SCX_10	HEAVY	5862	713.353	83.5176	0	2	[LGLDVLVHGEAER]	-5.00623	18	HEAVY
1281	4	sp|P25665|METE_ECOLI 5-methyltetrahydropteroyltriglutamate--homocysteine methyltransferase OS=Escherichia coli (strain K12) GN=metE PE=1 SV=6	291	1.17416	pos	E4S5_pos_SCX_10	LIGHT	8710	735.894	161.191	0	2	[AALANMVQAAQNLR]	-3.0984	21	LIGHT
1282	4	sp|P25665|METE_ECOLI 5-methyltetrahydropteroyltriglutamate--homocysteine methyltransferase OS=Escherichia coli (strain K12) GN=metE PE=1 SV=6	291	1.17416	pos	E4S5_pos_SCX_10	LIGHT	9829	849.477	107.777	0	3	[CVKPPIVIGDISRPAPITVEWAK]	0.392271	29	LIGHT
1283	4	sp|P25665|METE_ECOLI 5-methyltetrahydropteroyltriglutamate--homocysteine methyltransferase OS=Escherichia coli (strain K12) GN=metE PE=1 SV=6	291	1.17416	pos	E4S5_pos_SCX_10	LIGHT	9712	1079.03	126.223	0	2	[DALNSGDTAALAEWSAPIQAR]	-6.27359	27	LIGHT
1284	4	sp|P25665|METE_ECOLI 5-methyltetrahydropteroyltriglutamate--homocysteine methyltransferase OS=Escherichia coli (strain K12) GN=metE PE=1 SV=6	291	1.17416	pos	E4S5_pos_SCX_10	LIGHT	12458	1196.13	116.062	0	2	[FKLPAWPTTTIGSFPQTTEIR]	-6.34657	27	LIGHT
1285	4	sp|P25665|METE_ECOLI 5-methyltetrahydropteroyltriglutamate--homocysteine methyltransferase OS=Escherichia coli (strain K12) GN=metE PE=1 SV=6	291	1.17416	pos	E4S5_pos_SCX_10	LIGHT	13551	806.447	131.379	0	2	[LPSDWLLSAGLINGR]	1.17648	20	LIGHT
1286	4	sp|P25665|METE_ECOLI 5-methyltetrahydropteroyltriglutamate--homocysteine methyltransferase OS=Escherichia coli (strain K12) GN=metE PE=1 SV=6	291	1.17416	pos	E4S5_pos_SCX_10	LIGHT	16115	612.317	44.8818	0.000146167	3	[GMLTGPVTILCWSFPR]	1.42592	20	LIGHT
1287	4	sp|P25665|METE_ECOLI 5-methyltetrahydropteroyltriglutamate--homocysteine methyltransferase OS=Escherichia coli (strain K12) GN=metE PE=1 SV=6	291	1.17416	pos	E4S5_pos_SCX_10	LIGHT	14815	718.049	48.4564	8.056e-05	3	[LTWTQLLDEVDEALALGHK]	2.24623	24	LIGHT
1288	4	sp|P25665|METE_ECOLI 5-methyltetrahydropteroyltriglutamate--homocysteine methyltransferase OS=Escherichia coli (strain K12) GN=metE PE=1 SV=6	291	1.17416	pos	E4S5_pos_SCX_10	LIGHT	16067	917.97	62.4084	0.000218559	2	[GMLTGPVTILCWSFPR]	-0.356875	20	LIGHT
1289	4	sp|P25665|METE_ECOLI 5-methyltetrahydropteroyltriglutamate--homocysteine methyltransferase OS=Escherichia coli (strain K12) GN=metE PE=1 SV=6	291	1.17416	pos	E4S5_pos_SCX_10	LIGHT	14683	1094.82	169.846	0	3	[NDMVEYFGEHLDGFVFTQNGWVQSYGSR]	-0.847376	38	LIGHT
1290	4	sp|P25665|METE_ECOLI 5-methyltetrahydropteroyltriglutamate--homocysteine methyltransferase OS=Escherichia coli (strain K12) GN=metE PE=1 SV=6	291	1.17416	pos	E4S5_pos_SCX_10	LIGHT	17899	1117.92	54.1904	0	3	[QAGIDLLPVGDFAWYDHVLTTSLLLGNVPAR]	-4.14654	39	LIGHT
1291	4	sp|P25665|METE_ECOLI 5-methyltetrahydropteroyltriglutamate--homocysteine methyltransferase OS=Escherichia coli (strain K12) GN=metE PE=1 SV=6	291	1.17416	pos	E4S5_pos_SCX_11	-4.89387	11693	549.293	75.0168	0.000114321	2	[SWFAFALQK]	1.40664	12	LIGHT
1292	4	sp|P25665|METE_ECOLI 5-methyltetrahydropteroyltriglutamate--homocysteine methyltransferase OS=Escherichia coli (strain K12) GN=metE PE=1 SV=6	291	1.17416	pos	E4S5_pos_SCX_11	-5.54673	10923	658.979	75.3599	0	3	[WFNTNYHYMVPEFVK]	0.788819	21	LIGHT
1293	4	sp|P25665|METE_ECOLI 5-methyltetrahydropteroyltriglutamate--homocysteine methyltransferase OS=Escherichia coli (strain K12) GN=metE PE=1 SV=6	291	1.17416	pos	E4S5_pos_SCX_11	-6.3991	14718	718.05	93.1228	0	3	[LTWTQLLDEVDEALALGHK]	3.41062	24	LIGHT
1294	4	sp|P25665|METE_ECOLI 5-methyltetrahydropteroyltriglutamate--homocysteine methyltransferase OS=Escherichia coli (strain K12) GN=metE PE=1 SV=6	291	1.17416	pos	E4S5_pos_SCX_11	0.227411	13381	647.326	24.1285	0.00588799	2	[ADLTEKYAQIK]	-1.6868	14	HEAVY
1295	4	sp|P25665|METE_ECOLI 5-methyltetrahydropteroyltriglutamate--homocysteine methyltransferase OS=Escherichia coli (strain K12) GN=metE PE=1 SV=6	291	1.17416	pos	E4S5_pos_SCX_11	HEAVY	5912	475.905	82.7488	0	3	[LGLDVLVHGEAER]	-3.62639	18	HEAVY
1296	4	sp|P25665|METE_ECOLI 5-methyltetrahydropteroyltriglutamate--homocysteine methyltransferase OS=Escherichia coli (strain K12) GN=metE PE=1 SV=6	291	1.17416	pos	E4S5_pos_SCX_11	HEAVY	7953	473.237	48.2885	8.0231e-05	3	#MTILNHTLGFPR]	-0.391225	18	HEAVY
1297	4	sp|P25665|METE_ECOLI 5-methyltetrahydropteroyltriglutamate--homocysteine methyltransferase OS=Escherichia coli (strain K12) GN=metE PE=1 SV=6	291	1.17416	pos	E4S5_pos_SCX_11	LIGHT	11400	469.924	33.1402	0.000481148	3	[LGLDVLVHGEAER]	-0.142545	18	LIGHT
1298	4	sp|P25665|METE_ECOLI 5-methyltetrahydropteroyltriglutamate--homocysteine methyltransferase OS=Escherichia coli (strain K12) GN=metE PE=1 SV=6	291	1.17416	pos	E4S5_pos_SCX_11	LIGHT	13513	537.966	44.1686	0.00014362	3	[LPSDWLLSAGLINGR]	-0.825003	20	LIGHT
1299	4	sp|P25665|METE_ECOLI 5-methyltetrahydropteroyltriglutamate--homocysteine methyltransferase OS=Escherichia coli (strain K12) GN=metE PE=1 SV=6	291	1.17416	pos	E4S5_pos_SCX_11	LIGHT	9806	637.358	51.5176	8.7529e-05	4	[CVKPPIVIGDISRPAPITVEWAK]	-2.08451	29	LIGHT
1300	4	sp|P25665|METE_ECOLI 5-methyltetrahydropteroyltriglutamate--homocysteine methyltransferase OS=Escherichia coli (strain K12) GN=metE PE=1 SV=6	291	1.17416	pos	E4S5_pos_SCX_11	LIGHT	8677	735.894	132.949	0	2	[AALANMVQAAQNLR]	-3.16569	21	LIGHT
1301	4	sp|P25665|METE_ECOLI 5-methyltetrahydropteroyltriglutamate--homocysteine methyltransferase OS=Escherichia coli (strain K12) GN=metE PE=1 SV=6	291	1.17416	pos	E4S5_pos_SCX_11	LIGHT	9785	719.689	30.1849	0.00118816	3	[DALNSGDTAALAEWSAPIQAR]	-1.67042	27	LIGHT
1302	4	sp|P25665|METE_ECOLI 5-methyltetrahydropteroyltriglutamate--homocysteine methyltransferase OS=Escherichia coli (strain K12) GN=metE PE=1 SV=6	291	1.17416	pos	E4S5_pos_SCX_11	LIGHT	9964	855.074	76.1118	0	3	[WFNTNYHYMVPEFVKGQQFK]	-5.55409	29	LIGHT
1303	4	sp|P25665|METE_ECOLI 5-methyltetrahydropteroyltriglutamate--homocysteine methyltransferase OS=Escherichia coli (strain K12) GN=metE PE=1 SV=6	291	1.17416	pos	E4S5_pos_SCX_11	LIGHT	9747	1079.03	74.8022	0.00011376	2	[DALNSGDTAALAEWSAPIQAR]	-6.40816	27	LIGHT
1304	4	sp|P25665|METE_ECOLI 5-methyltetrahydropteroyltriglutamate--homocysteine methyltransferase OS=Escherichia coli (strain K12) GN=metE PE=1 SV=6	291	1.17416	pos	E4S5_pos_SCX_11	LIGHT	12382	797.759	108.958	0	3	[FKLPAWPTTTIGSFPQTTEIR]	-3.53577	27	LIGHT
1305	4	sp|P25665|METE_ECOLI 5-methyltetrahydropteroyltriglutamate--homocysteine methyltransferase OS=Escherichia coli (strain K12) GN=metE PE=1 SV=6	291	1.17416	pos	E4S5_pos_SCX_11	LIGHT	13448	806.445	83.9542	0	2	[LPSDWLLSAGLINGR]	-1.16946	20	LIGHT
1306	4	sp|P25665|METE_ECOLI 5-methyltetrahydropteroyltriglutamate--homocysteine methyltransferase OS=Escherichia coli (strain K12) GN=metE PE=1 SV=6	291	1.17416	pos	E4S5_pos_SCX_11	LIGHT	14597	1094.82	169.228	0	3	[NDMVEYFGEHLDGFVFTQNGWVQSYGSR]	-1.65938	38	LIGHT
1307	4	sp|P25665|METE_ECOLI 5-methyltetrahydropteroyltriglutamate--homocysteine methyltransferase OS=Escherichia coli (strain K12) GN=metE PE=1 SV=6	291	1.17416	pos	E4S5_pos_SCX_11	LIGHT	15582	718.05	105.068	0	3	[LTWTQLLDEVDEALALGHK]	3.78754	24	LIGHT
1308	4	sp|P25665|METE_ECOLI 5-methyltetrahydropteroyltriglutamate--homocysteine methyltransferase OS=Escherichia coli (strain K12) GN=metE PE=1 SV=6	291	1.17416	pos	E4S5_pos_SCX_11	LIGHT	16713	917.97	104.077	0	2	[GMLTGPVTILCWSFPR]	-0.361055	20	LIGHT
1309	4	sp|P25665|METE_ECOLI 5-methyltetrahydropteroyltriglutamate--homocysteine methyltransferase OS=Escherichia coli (strain K12) GN=metE PE=1 SV=6	291	1.17416	pos	E4S5_pos_SCX_11	LIGHT	17754	1117.93	73.402	0	3	[QAGIDLLPVGDFAWYDHVLTTSLLLGNVPAR]	-3.17899	39	LIGHT
1310	4	sp|P25665|METE_ECOLI 5-methyltetrahydropteroyltriglutamate--homocysteine methyltransferase OS=Escherichia coli (strain K12) GN=metE PE=1 SV=6	291	1.17416	pos	E4S5_pos_SCX_11	LIGHT	20968	747.436	21.7379	0.0069813	3	[LSLLNDILPVYQQVLAELAK]	0.917559	24	LIGHT
1311	4	sp|P25665|METE_ECOLI 5-methyltetrahydropteroyltriglutamate--homocysteine methyltransferase OS=Escherichia coli (strain K12) GN=metE PE=1 SV=6	291	1.17416	pos	E4S5_pos_SCX_11	LIGHT	20594	1017.53	33.8867	0.000435559	4	[GIEWVQIDEPALVLELPQAWLDAYKPAYDALQGQVK]	-2.61268	44	LIGHT
1312	4	sp|P25665|METE_ECOLI 5-methyltetrahydropteroyltriglutamate--homocysteine methyltransferase OS=Escherichia coli (strain K12) GN=metE PE=1 SV=6	291	1.17416	pos	E4S5_pos_SCX_11	LIGHT	20275	1117.93	37.8265	0.000181698	3	[QAGIDLLPVGDFAWYDHVLTTSLLLGNVPAR]	-3.16054	39	LIGHT
1313	4	sp|P25665|METE_ECOLI 5-methyltetrahydropteroyltriglutamate--homocysteine methyltransferase OS=Escherichia coli (strain K12) GN=metE PE=1 SV=6	291	1.17416	pos	E4S5_pos_SCX_11	LIGHT	20598	1356.37	43.2586	0.000139997	3	[GIEWVQIDEPALVLELPQAWLDAYKPAYDALQGQVK]	-6.50301	44	LIGHT
1314	4	sp|P25665|METE_ECOLI 5-methyltetrahydropteroyltriglutamate--homocysteine methyltransferase OS=Escherichia coli (strain K12) GN=metE PE=1 SV=6	291	1.17416	pos	E4S5_pos_SCX_12	-5.49196	11593	590.001	39.1165	0.000188049	3	[RLPSDWLLSAGLINGR]	1.45677	24	LIGHT
1315	4	sp|P25665|METE_ECOLI 5-methyltetrahydropteroyltriglutamate--homocysteine methyltransferase OS=Escherichia coli (strain K12) GN=metE PE=1 SV=6	291	1.17416	pos	E4S5_pos_SCX_12	-5.37425	11511	549.293	59.6123	0.00024886	2	[SWFAFALQK]	1.07399	12	LIGHT
1316	4	sp|P25665|METE_ECOLI 5-methyltetrahydropteroyltriglutamate--homocysteine methyltransferase OS=Escherichia coli (strain K12) GN=metE PE=1 SV=6	291	1.17416	pos	E4S5_pos_SCX_12	0.641851	7861	473.238	65.6445	0	3	#MTILNHTLGFPR]	0.367182	18	HEAVY
1317	4	sp|P25665|METE_ECOLI 5-methyltetrahydropteroyltriglutamate--homocysteine methyltransferase OS=Escherichia coli (strain K12) GN=metE PE=1 SV=6	291	1.17416	pos	E4S5_pos_SCX_12	-6.01617	18855	1025.23	43.2543	0.00013997	3	[QIALALRDEVADLEAAGIGIIQIDEPALR]	-0.873975	37	LIGHT
1318	4	sp|P25665|METE_ECOLI 5-methyltetrahydropteroyltriglutamate--homocysteine methyltransferase OS=Escherichia coli (strain K12) GN=metE PE=1 SV=6	291	1.17416	pos	E4S5_pos_SCX_12	LIGHT	453	499.907	20.7436	0.00886279	3	[KAQESYWAGNSTR]	-1.03103	20	LIGHT
1319	4	sp|P25665|METE_ECOLI 5-methyltetrahydropteroyltriglutamate--homocysteine methyltransferase OS=Escherichia coli (strain K12) GN=metE PE=1 SV=6	291	1.17416	pos	E4S5_pos_SCX_12	HEAVY	5957	475.906	25.9496	0.00311364	3	[LGLDVLVHGEAER]	-2.4078	18	HEAVY
1320	4	sp|P25665|METE_ECOLI 5-methyltetrahydropteroyltriglutamate--homocysteine methyltransferase OS=Escherichia coli (strain K12) GN=metE PE=1 SV=6	291	1.17416	pos	E4S5_pos_SCX_12	LIGHT	13293	537.967	56.0326	0	3	[LPSDWLLSAGLINGR]	0.115711	20	LIGHT
1321	4	sp|P25665|METE_ECOLI 5-methyltetrahydropteroyltriglutamate--homocysteine methyltransferase OS=Escherichia coli (strain K12) GN=metE PE=1 SV=6	291	1.17416	pos	E4S5_pos_SCX_12	LIGHT	6208	582.291	66.8811	0	3	[HQNKDGSVDIDTLFR]	-1.513	23	LIGHT
1322	4	sp|P25665|METE_ECOLI 5-methyltetrahydropteroyltriglutamate--homocysteine methyltransferase OS=Escherichia coli (strain K12) GN=metE PE=1 SV=6	291	1.17416	pos	E4S5_pos_SCX_12	LIGHT	9564	619.307	71.604	0.000158879	2	[DGSVDIDTLFR]	-0.0695982	14	LIGHT
1323	4	sp|P25665|METE_ECOLI 5-methyltetrahydropteroyltriglutamate--homocysteine methyltransferase OS=Escherichia coli (strain K12) GN=metE PE=1 SV=6	291	1.17416	pos	E4S5_pos_SCX_12	LIGHT	9692	641.561	57.3736	0	4	[WFNTNYHYMVPEFVKGQQFK]	-0.769282	29	LIGHT
1324	4	sp|P25665|METE_ECOLI 5-methyltetrahydropteroyltriglutamate--homocysteine methyltransferase OS=Escherichia coli (strain K12) GN=metE PE=1 SV=6	291	1.17416	pos	E4S5_pos_SCX_12	LIGHT	6016	704.38	80.0545	0	2	[LGLDVLVHGEAER]	-4.44388	18	LIGHT
1325	4	sp|P25665|METE_ECOLI 5-methyltetrahydropteroyltriglutamate--homocysteine methyltransferase OS=Escherichia coli (strain K12) GN=metE PE=1 SV=6	291	1.17416	pos	E4S5_pos_SCX_12	LIGHT	8561	735.894	106.43	0	2	[AALANMVQAAQNLR]	-3.15757	21	LIGHT
1326	4	sp|P25665|METE_ECOLI 5-methyltetrahydropteroyltriglutamate--homocysteine methyltransferase OS=Escherichia coli (strain K12) GN=metE PE=1 SV=6	291	1.17416	pos	E4S5_pos_SCX_12	LIGHT	9542	719.69	56.5563	0	3	[DALNSGDTAALAEWSAPIQAR]	-0.578485	27	LIGHT
1327	4	sp|P25665|METE_ECOLI 5-methyltetrahydropteroyltriglutamate--homocysteine methyltransferase OS=Escherichia coli (strain K12) GN=metE PE=1 SV=6	291	1.17416	pos	E4S5_pos_SCX_12	LIGHT	9551	1079.03	142.791	0	2	[DALNSGDTAALAEWSAPIQAR]	-6.44215	27	LIGHT
1328	4	sp|P25665|METE_ECOLI 5-methyltetrahydropteroyltriglutamate--homocysteine methyltransferase OS=Escherichia coli (strain K12) GN=metE PE=1 SV=6	291	1.17416	pos	E4S5_pos_SCX_12	HEAVY	10556	665.953	83.638	0	3	[WFNTNYHYMVPEFVK]	-7.28824	21	HEAVY
1329	4	sp|P25665|METE_ECOLI 5-methyltetrahydropteroyltriglutamate--homocysteine methyltransferase OS=Escherichia coli (strain K12) GN=metE PE=1 SV=6	291	1.17416	pos	E4S5_pos_SCX_12	LIGHT	12133	797.76	39.1977	0.000188498	3	[FKLPAWPTTTIGSFPQTTEIR]	-1.98567	27	LIGHT
1330	4	sp|P25665|METE_ECOLI 5-methyltetrahydropteroyltriglutamate--homocysteine methyltransferase OS=Escherichia coli (strain K12) GN=metE PE=1 SV=6	291	1.17416	pos	E4S5_pos_SCX_12	LIGHT	13200	806.446	27.4372	0.00419379	2	[LPSDWLLSAGLINGR]	-0.825062	20	LIGHT
1331	4	sp|P25665|METE_ECOLI 5-methyltetrahydropteroyltriglutamate--homocysteine methyltransferase OS=Escherichia coli (strain K12) GN=metE PE=1 SV=6	291	1.17416	pos	E4S5_pos_SCX_12	LIGHT	11632	884.495	120.992	0	2	[RLPSDWLLSAGLINGR]	-2.35376	24	LIGHT
1332	4	sp|P25665|METE_ECOLI 5-methyltetrahydropteroyltriglutamate--homocysteine methyltransferase OS=Escherichia coli (strain K12) GN=metE PE=1 SV=6	291	1.17416	pos	E4S5_pos_SCX_12	LIGHT	10549	987.962	132.031	0	2	[WFNTNYHYMVPEFVK]	-2.11266	21	LIGHT
1333	4	sp|P25665|METE_ECOLI 5-methyltetrahydropteroyltriglutamate--homocysteine methyltransferase OS=Escherichia coli (strain K12) GN=metE PE=1 SV=6	291	1.17416	pos	E4S5_pos_SCX_12	HEAVY	10561	998.427	111.568	0	2	[WFNTNYHYMVPEFVK]	-5.73346	21	HEAVY
1334	4	sp|P25665|METE_ECOLI 5-methyltetrahydropteroyltriglutamate--homocysteine methyltransferase OS=Escherichia coli (strain K12) GN=metE PE=1 SV=6	291	1.17416	pos	E4S5_pos_SCX_12	LIGHT	14227	1094.82	150.712	0	3	[NDMVEYFGEHLDGFVFTQNGWVQSYGSR]	-3.06103	38	LIGHT
1335	4	sp|P25665|METE_ECOLI 5-methyltetrahydropteroyltriglutamate--homocysteine methyltransferase OS=Escherichia coli (strain K12) GN=metE PE=1 SV=6	291	1.17416	pos	E4S5_pos_SCX_12	LIGHT	15945	614.953	113.837	0	3	[SDWDAYLQWGVEAFR]	0.590675	21	LIGHT
1336	4	sp|P25665|METE_ECOLI 5-methyltetrahydropteroyltriglutamate--homocysteine methyltransferase OS=Escherichia coli (strain K12) GN=metE PE=1 SV=6	291	1.17416	pos	E4S5_pos_SCX_12	LIGHT	15208	718.047	84.3587	0	3	[LTWTQLLDEVDEALALGHK]	-1.34022	24	LIGHT
1337	4	sp|P25665|METE_ECOLI 5-methyltetrahydropteroyltriglutamate--homocysteine methyltransferase OS=Escherichia coli (strain K12) GN=metE PE=1 SV=6	291	1.17416	pos	E4S5_pos_SCX_12	LIGHT	15972	921.922	32.912	0.00237757	2	[SDWDAYLQWGVEAFR]	-4.63154	21	LIGHT
1338	4	sp|P25665|METE_ECOLI 5-methyltetrahydropteroyltriglutamate--homocysteine methyltransferase OS=Escherichia coli (strain K12) GN=metE PE=1 SV=6	291	1.17416	pos	E4S5_pos_SCX_12	LIGHT	19630	1117.92	32.6075	0.00063251	3	[QAGIDLLPVGDFAWYDHVLTTSLLLGNVPAR]	-5.34735	39	LIGHT
1339	4	sp|P25665|METE_ECOLI 5-methyltetrahydropteroyltriglutamate--homocysteine methyltransferase OS=Escherichia coli (strain K12) GN=metE PE=1 SV=6	291	1.17416	pos	E4S5_pos_SCX_12	LIGHT	19852	1117.93	133.969	0	3	[QAGIDLLPVGDFAWYDHVLTTSLLLGNVPAR]	2.73723	39	LIGHT
1340	4	sp|P25665|METE_ECOLI 5-methyltetrahydropteroyltriglutamate--homocysteine methyltransferase OS=Escherichia coli (strain K12) GN=metE PE=1 SV=6	291	1.17416	pos	E4S5_pos_SCX_12	LIGHT	20877	1356.37	57.1641	0	3	[GIEWVQIDEPALVLELPQAWLDAYKPAYDALQGQVK]	-4.86767	44	LIGHT
1341	4	sp|P25665|METE_ECOLI 5-methyltetrahydropteroyltriglutamate--homocysteine methyltransferase OS=Escherichia coli (strain K12) GN=metE PE=1 SV=6	291	1.17416	pos	E4S5_pos_SCX_12	LIGHT	21731	1120.65	113.159	0	2	[LSLLNDILPVYQQVLAELAK]	0.178459	24	LIGHT
1342	4	sp|P25665|METE_ECOLI 5-methyltetrahydropteroyltriglutamate--homocysteine methyltransferase OS=Escherichia coli (strain K12) GN=metE PE=1 SV=6	291	1.17416	pos	E4S5_pos_SCX_load	-5.83617	3555	469.923	28.7333	0.00181355	3	[LGLDVLVHGEAER]	-2.4657	18	LIGHT
1343	4	sp|P25665|METE_ECOLI 5-methyltetrahydropteroyltriglutamate--homocysteine methyltransferase OS=Escherichia coli (strain K12) GN=metE PE=1 SV=6	291	1.17416	pos	E4S5_pos_SCX_load	LIGHT	500	587.314	70.2788	0.000205773	2	[LAAITAQDSQR]	-1.05648	16	LIGHT
1344	4	sp|P25665|METE_ECOLI 5-methyltetrahydropteroyltriglutamate--homocysteine methyltransferase OS=Escherichia coli (strain K12) GN=metE PE=1 SV=6	291	1.17416	pos	E4S5_pos_SCX_load	LIGHT	3566	704.379	45.3387	0.000809621	2	[LGLDVLVHGEAER]	-6.35361	18	LIGHT
1345	4	sp|P25665|METE_ECOLI 5-methyltetrahydropteroyltriglutamate--homocysteine methyltransferase OS=Escherichia coli (strain K12) GN=metE PE=1 SV=6	291	1.17416	pos	E4S5_pos_SCX_load	LIGHT	5462	735.891	48.4116	0.000646051	2	[AALANMVQAAQNLR]	-6.94257	21	LIGHT
1346	4	sp|P25665|METE_ECOLI 5-methyltetrahydropteroyltriglutamate--homocysteine methyltransferase OS=Escherichia coli (strain K12) GN=metE PE=1 SV=6	291	1.17416	pos	E4S5_pos_SCX_load	LIGHT	9867	806.44	30.7709	0.00286125	2	[LPSDWLLSAGLINGR]	-7.26165	20	LIGHT
1347	5	sp|P0A799|PGK_ECOLI Phosphoglycerate kinase OS=Escherichia coli (strain K12) GN=pgk PE=1 SV=2	254	0.56642	ib	E4S5_IB_C18_load	HEAVY	12925	683.31	30.5533	0.00290449	2	[SLYEADLVDEAK]	-5.34548	13	HEAVY
1348	5	sp|P0A799|PGK_ECOLI Phosphoglycerate kinase OS=Escherichia coli (strain K12) GN=pgk PE=1 SV=2	254	0.56642	ib	E4S5_IB_C18_load	HEAVY	19261	584.334	32.4417	0.00238938	2	[ASLPTIELALK]	-1.70134	12	HEAVY
1349	5	sp|P0A799|PGK_ECOLI Phosphoglycerate kinase OS=Escherichia coli (strain K12) GN=pgk PE=1 SV=2	254	0.56642	ib	E4S5_IB_C18_load	HEAVY	20661	621.321	94.7124	0	2	[VLPAVAMLEER]	-1.02266	14	HEAVY
1350	5	sp|P0A799|PGK_ECOLI Phosphoglycerate kinase OS=Escherichia coli (strain K12) GN=pgk PE=1 SV=2	254	0.56642	ib	E4S5_IB_SCX_02	5.78844	1586	740.359	100.892	0	2	[VATEFSETAPATLK]	-2.30069	15	HEAVY
1351	5	sp|P0A799|PGK_ECOLI Phosphoglycerate kinase OS=Escherichia coli (strain K12) GN=pgk PE=1 SV=2	254	0.56642	ib	E4S5_IB_SCX_02	2.37609	14804	748.049	40.3042	0.000129346	3	[ADEQILDIGDASAQELAEILK]	-6.21322	24	LIGHT
1352	5	sp|P0A799|PGK_ECOLI Phosphoglycerate kinase OS=Escherichia coli (strain K12) GN=pgk PE=1 SV=2	254	0.56642	ib	E4S5_IB_SCX_02	1.87894	14769	1133.53	37.928	0.00147653	2	[ADEQILDIGDASAQELAEILK]	-7.83398	24	HEAVY
1353	5	sp|P0A799|PGK_ECOLI Phosphoglycerate kinase OS=Escherichia coli (strain K12) GN=pgk PE=1 SV=2	254	0.56642	ib	E4S5_IB_SCX_02	HEAVY	4434	801.894	101.665	0	2	[LLTTCNIPVPSDVR]	-4.1635	18	HEAVY
1354	5	sp|P0A799|PGK_ECOLI Phosphoglycerate kinase OS=Escherichia coli (strain K12) GN=pgk PE=1 SV=2	254	0.56642	ib	E4S5_IB_SCX_03	4.94494	8572	584.335	45.168	0.00080745	2	[ASLPTIELALK]	-0.786749	12	HEAVY
1355	5	sp|P0A799|PGK_ECOLI Phosphoglycerate kinase OS=Escherichia coli (strain K12) GN=pgk PE=1 SV=2	254	0.56642	ib	E4S5_IB_SCX_03	1.85038	16334	748.055	134.869	0	3	[ADEQILDIGDASAQELAEILK]	1.98747	24	LIGHT
1356	5	sp|P0A799|PGK_ECOLI Phosphoglycerate kinase OS=Escherichia coli (strain K12) GN=pgk PE=1 SV=2	254	0.56642	ib	E4S5_IB_SCX_03	2.09785	16399	1121.58	106.043	0	2	[ADEQILDIGDASAQELAEILK]	-0.873005	24	LIGHT
1357	5	sp|P0A799|PGK_ECOLI Phosphoglycerate kinase OS=Escherichia coli (strain K12) GN=pgk PE=1 SV=2	254	0.56642	ib	E4S5_IB_SCX_03	0.343363	15388	1114.52	96.0106	0	2	[DYLDGVDVAEGELVVLENVR]	-5.68975	24	HEAVY
1358	5	sp|P0A799|PGK_ECOLI Phosphoglycerate kinase OS=Escherichia coli (strain K12) GN=pgk PE=1 SV=2	254	0.56642	ib	E4S5_IB_SCX_03	-0.00170415	15432	735.373	34.962	0.000392109	3	[DYLDGVDVAEGELVVLENVR]	-1.20036	24	LIGHT
1359	5	sp|P0A799|PGK_ECOLI Phosphoglycerate kinase OS=Escherichia coli (strain K12) GN=pgk PE=1 SV=2	254	0.56642	ib	E4S5_IB_SCX_03	HEAVY	3663	493.274	102.279	0	2	[LTVLDSLSK]	-1.35256	10	HEAVY
1360	5	sp|P0A799|PGK_ECOLI Phosphoglycerate kinase OS=Escherichia coli (strain K12) GN=pgk PE=1 SV=2	254	0.56642	ib	E4S5_IB_SCX_03	HEAVY	3060	683.312	49.4396	0.000622476	2	[SLYEADLVDEAK]	-2.08906	13	HEAVY
1361	5	sp|P0A799|PGK_ECOLI Phosphoglycerate kinase OS=Escherichia coli (strain K12) GN=pgk PE=1 SV=2	254	0.56642	ib	E4S5_IB_SCX_03	HEAVY	5039	801.893	47.7849	0.000639626	2	[LLTTCNIPVPSDVR]	-5.48481	18	HEAVY
1362	5	sp|P0A799|PGK_ECOLI Phosphoglycerate kinase OS=Escherichia coli (strain K12) GN=pgk PE=1 SV=2	254	0.56642	ib	E4S5_IB_SCX_03	HEAVY	15063	674.994	64.368	0	3	[FADVACAGPLLAAELDALGK]	-0.266994	21	HEAVY
1363	5	sp|P0A799|PGK_ECOLI Phosphoglycerate kinase OS=Escherichia coli (strain K12) GN=pgk PE=1 SV=2	254	0.56642	ib	E4S5_IB_SCX_03	HEAVY	14995	1011.98	34.5418	0.00204224	2	[FADVACAGPLLAAELDALGK]	-3.92799	21	HEAVY
1364	5	sp|P0A799|PGK_ECOLI Phosphoglycerate kinase OS=Escherichia coli (strain K12) GN=pgk PE=1 SV=2	254	0.56642	ib	E4S5_IB_SCX_04	1.83952	16039	756.03	27.5378	0.00222242	3	[ADEQILDIGDASAQELAEILK]	0.369784	24	HEAVY
1365	5	sp|P0A799|PGK_ECOLI Phosphoglycerate kinase OS=Escherichia coli (strain K12) GN=pgk PE=1 SV=2	254	0.56642	ib	E4S5_IB_SCX_04	2.39454	16114	1121.57	116.744	0	2	[ADEQILDIGDASAQELAEILK]	-2.79977	24	LIGHT
1366	5	sp|P0A799|PGK_ECOLI Phosphoglycerate kinase OS=Escherichia coli (strain K12) GN=pgk PE=1 SV=2	254	0.56642	ib	E4S5_IB_SCX_04	0.210689	10391	621.321	34.593	0.00204327	2	[VLPAVAMLEER]	0.176079	14	HEAVY
1367	5	sp|P0A799|PGK_ECOLI Phosphoglycerate kinase OS=Escherichia coli (strain K12) GN=pgk PE=1 SV=2	254	0.56642	ib	E4S5_IB_SCX_04	0.749377	10952	822.439	40.6299	0.000130424	3	[IADQLIVGGGIANTFIAAQGHDVGK]	-4.78445	31	LIGHT
1368	5	sp|P0A799|PGK_ECOLI Phosphoglycerate kinase OS=Escherichia coli (strain K12) GN=pgk PE=1 SV=2	254	0.56642	ib	E4S5_IB_SCX_04	0.259229	15307	1114.51	71.889	0.000106505	2	[DYLDGVDVAEGELVVLENVR]	-8.23578	24	HEAVY
1369	5	sp|P0A799|PGK_ECOLI Phosphoglycerate kinase OS=Escherichia coli (strain K12) GN=pgk PE=1 SV=2	254	0.56642	ib	E4S5_IB_SCX_04	0.0748149	15326	743.345	34.2519	0.000439706	3	[DYLDGVDVAEGELVVLENVR]	-6.88038	24	HEAVY
1370	5	sp|P0A799|PGK_ECOLI Phosphoglycerate kinase OS=Escherichia coli (strain K12) GN=pgk PE=1 SV=2	254	0.56642	ib	E4S5_IB_SCX_04	HEAVY	1151	433.235	71.1255	0.000157033	2	[ADLNVPVK]	-1.69788	10	HEAVY
1371	5	sp|P0A799|PGK_ECOLI Phosphoglycerate kinase OS=Escherichia coli (strain K12) GN=pgk PE=1 SV=2	254	0.56642	ib	E4S5_IB_SCX_04	HEAVY	1648	487.228	63.6868	0.000224386	2	[MTDLDLAGK]	-2.36734	10	HEAVY
1372	5	sp|P0A799|PGK_ECOLI Phosphoglycerate kinase OS=Escherichia coli (strain K12) GN=pgk PE=1 SV=2	254	0.56642	ib	E4S5_IB_SCX_04	LIGHT	4246	488.289	44.9502	0.000836748	2	[LTVLDSLSK]	-0.753731	10	LIGHT
1373	5	sp|P0A799|PGK_ECOLI Phosphoglycerate kinase OS=Escherichia coli (strain K12) GN=pgk PE=1 SV=2	254	0.56642	ib	E4S5_IB_SCX_04	HEAVY	4337	493.274	103.386	0	2	[LTVLDSLSK]	-2.40975	10	HEAVY
1374	5	sp|P0A799|PGK_ECOLI Phosphoglycerate kinase OS=Escherichia coli (strain K12) GN=pgk PE=1 SV=2	254	0.56642	ib	E4S5_IB_SCX_04	HEAVY	3740	683.309	75.222	0.000114845	2	[SLYEADLVDEAK]	-5.89574	13	HEAVY
1375	5	sp|P0A799|PGK_ECOLI Phosphoglycerate kinase OS=Escherichia coli (strain K12) GN=pgk PE=1 SV=2	254	0.56642	ib	E4S5_IB_SCX_05	0.473709	10821	822.442	34.1232	0.000438278	3	[IADQLIVGGGIANTFIAAQGHDVGK]	-1.58018	31	LIGHT
1376	5	sp|P0A799|PGK_ECOLI Phosphoglycerate kinase OS=Escherichia coli (strain K12) GN=pgk PE=1 SV=2	254	0.56642	ib	E4S5_IB_SCX_05	1.1987	10867	617.083	44.9076	0.000146286	4	[IADQLIVGGGIANTFIAAQGHDVGK]	-1.67103	31	LIGHT
1377	5	sp|P0A799|PGK_ECOLI Phosphoglycerate kinase OS=Escherichia coli (strain K12) GN=pgk PE=1 SV=2	254	0.56642	ib	E4S5_IB_SCX_05	2.2695	16043	1133.53	28.5786	0.00367067	2	[ADEQILDIGDASAQELAEILK]	-4.90761	24	HEAVY
1378	5	sp|P0A799|PGK_ECOLI Phosphoglycerate kinase OS=Escherichia coli (strain K12) GN=pgk PE=1 SV=2	254	0.56642	ib	E4S5_IB_SCX_05	HEAVY	3664	683.308	62.4704	0.000218857	2	[SLYEADLVDEAK]	-7.7278	13	HEAVY
1379	5	sp|P0A799|PGK_ECOLI Phosphoglycerate kinase OS=Escherichia coli (strain K12) GN=pgk PE=1 SV=2	254	0.56642	ib	E4S5_IB_SCX_05	HEAVY	8979	584.334	42.2612	0.00101946	2	[ASLPTIELALK]	-1.14555	12	HEAVY
1380	5	sp|P0A799|PGK_ECOLI Phosphoglycerate kinase OS=Escherichia coli (strain K12) GN=pgk PE=1 SV=2	254	0.56642	ib	E4S5_IB_SCX_05	HEAVY	10261	621.32	117.395	0	2	[VLPAVAMLEER]	-1.74667	14	HEAVY
1381	5	sp|P0A799|PGK_ECOLI Phosphoglycerate kinase OS=Escherichia coli (strain K12) GN=pgk PE=1 SV=2	254	0.56642	ib	E4S5_IB_SCX_05	LIGHT	16057	748.049	22.2291	0.00646315	3	[ADEQILDIGDASAQELAEILK]	-5.44317	24	LIGHT
1382	5	sp|P0A799|PGK_ECOLI Phosphoglycerate kinase OS=Escherichia coli (strain K12) GN=pgk PE=1 SV=2	254	0.56642	ib	E4S5_IB_SCX_06	0.941689	10670	832.744	44.9824	0.000146604	3	[IADQLIVGGGIANTFIAAQGHDVGK]	-2.40563	31	HEAVY
1383	5	sp|P0A799|PGK_ECOLI Phosphoglycerate kinase OS=Escherichia coli (strain K12) GN=pgk PE=1 SV=2	254	0.56642	ib	E4S5_IB_SCX_06	2.24919	15886	756.025	52.2503	8.9318e-05	3	[ADEQILDIGDASAQELAEILK]	-5.31423	24	HEAVY
1384	5	sp|P0A799|PGK_ECOLI Phosphoglycerate kinase OS=Escherichia coli (strain K12) GN=pgk PE=1 SV=2	254	0.56642	ib	E4S5_IB_SCX_06	HEAVY	10120	621.32	188.635	0	2	[VLPAVAMLEER]	-1.49599	14	HEAVY
1385	5	sp|P0A799|PGK_ECOLI Phosphoglycerate kinase OS=Escherichia coli (strain K12) GN=pgk PE=1 SV=2	254	0.56642	ib	E4S5_IB_SCX_06	LIGHT	10137	614.342	35.4791	0.00184672	2	[VLPAVAMLEER]	0.847153	14	LIGHT
1386	5	sp|P0A799|PGK_ECOLI Phosphoglycerate kinase OS=Escherichia coli (strain K12) GN=pgk PE=1 SV=2	254	0.56642	ib	E4S5_IB_SCX_06	HEAVY	15880	1133.53	21.7171	0.00868856	2	[ADEQILDIGDASAQELAEILK]	-7.46534	24	HEAVY
1387	5	sp|P0A799|PGK_ECOLI Phosphoglycerate kinase OS=Escherichia coli (strain K12) GN=pgk PE=1 SV=2	254	0.56642	ib	E4S5_IB_SCX_07	5.69393	9813	621.32	95.132	0	2	[VLPAVAMLEER]	-2.23926	14	HEAVY
1388	5	sp|P0A799|PGK_ECOLI Phosphoglycerate kinase OS=Escherichia coli (strain K12) GN=pgk PE=1 SV=2	254	0.56642	ib	E4S5_IB_SCX_07	0.130939	13492	947.446	85.9326	0	2	[ISYISTGGGAFLEFVEGK]	-6.61998	19	HEAVY
1389	5	sp|P0A799|PGK_ECOLI Phosphoglycerate kinase OS=Escherichia coli (strain K12) GN=pgk PE=1 SV=2	254	0.56642	ib	E4S5_IB_SCX_07	2.08533	15421	756.024	30.8117	0.000855179	3	[ADEQILDIGDASAQELAEILK]	-6.70541	24	HEAVY
1390	5	sp|P0A799|PGK_ECOLI Phosphoglycerate kinase OS=Escherichia coli (strain K12) GN=pgk PE=1 SV=2	254	0.56642	ib	E4S5_IB_SCX_07	HEAVY	4215	493.274	23.0127	0.00693653	2	[LTVLDSLSK]	-1.31153	10	HEAVY
1391	5	sp|P0A799|PGK_ECOLI Phosphoglycerate kinase OS=Escherichia coli (strain K12) GN=pgk PE=1 SV=2	254	0.56642	ib	E4S5_IB_SCX_07	HEAVY	8681	584.334	30.3549	0.00299995	2	[ASLPTIELALK]	-1.98021	12	HEAVY
1392	5	sp|P0A799|PGK_ECOLI Phosphoglycerate kinase OS=Escherichia coli (strain K12) GN=pgk PE=1 SV=2	254	0.56642	ib	E4S5_IB_SCX_08	0.240762	13393	937.975	61.2937	0.000256803	2	[ISYISTGGGAFLEFVEGK]	-5.20935	19	LIGHT
1393	5	sp|P0A799|PGK_ECOLI Phosphoglycerate kinase OS=Escherichia coli (strain K12) GN=pgk PE=1 SV=2	254	0.56642	ib	E4S5_IB_SCX_08	0.969951	10216	832.741	50.585	8.5444e-05	3	[IADQLIVGGGIANTFIAAQGHDVGK]	-6.24429	31	HEAVY
1394	5	sp|P0A799|PGK_ECOLI Phosphoglycerate kinase OS=Escherichia coli (strain K12) GN=pgk PE=1 SV=2	254	0.56642	ib	E4S5_IB_SCX_08	0.0966269	14722	1102.55	44.3922	0.000829438	2	[DYLDGVDVAEGELVVLENVR]	-8.56357	24	LIGHT
1395	5	sp|P0A799|PGK_ECOLI Phosphoglycerate kinase OS=Escherichia coli (strain K12) GN=pgk PE=1 SV=2	254	0.56642	ib	E4S5_IB_SCX_08	HEAVY	3798	493.273	46.3462	0.00075665	2	[LTVLDSLSK]	-2.76665	10	HEAVY
1396	5	sp|P0A799|PGK_ECOLI Phosphoglycerate kinase OS=Escherichia coli (strain K12) GN=pgk PE=1 SV=2	254	0.56642	ib	E4S5_IB_SCX_08	HEAVY	9727	621.318	61.7268	0.000215847	2	[VLPAVAMLEER]	-5.68424	14	HEAVY
1397	5	sp|P0A799|PGK_ECOLI Phosphoglycerate kinase OS=Escherichia coli (strain K12) GN=pgk PE=1 SV=2	254	0.56642	ib	E4S5_IB_SCX_08	HEAVY	15694	756.027	43.8614	0.000142388	3	[ADEQILDIGDASAQELAEILK]	-3.7563	24	HEAVY
1398	5	sp|P0A799|PGK_ECOLI Phosphoglycerate kinase OS=Escherichia coli (strain K12) GN=pgk PE=1 SV=2	254	0.56642	ib	E4S5_IB_SCX_09	0.10573	13005	937.975	58.124	0.000322458	2	[ISYISTGGGAFLEFVEGK]	-6.10235	19	LIGHT
1399	5	sp|P0A799|PGK_ECOLI Phosphoglycerate kinase OS=Escherichia coli (strain K12) GN=pgk PE=1 SV=2	254	0.56642	ib	E4S5_IB_SCX_09	2.19479	14909	756.026	25.5312	0.0031258	3	[ADEQILDIGDASAQELAEILK]	-4.46228	24	HEAVY
1400	5	sp|P0A799|PGK_ECOLI Phosphoglycerate kinase OS=Escherichia coli (strain K12) GN=pgk PE=1 SV=2	254	0.56642	ib	E4S5_IB_SCX_09	0.170724	14193	1102.55	40.0324	0.00134434	2	[DYLDGVDVAEGELVVLENVR]	-8.16388	24	LIGHT
1401	5	sp|P0A799|PGK_ECOLI Phosphoglycerate kinase OS=Escherichia coli (strain K12) GN=pgk PE=1 SV=2	254	0.56642	ib	E4S5_IB_SCX_09	HEAVY	9404	621.32	70.0518	0.000204689	2	[VLPAVAMLEER]	-2.54706	14	HEAVY
1402	5	sp|P0A799|PGK_ECOLI Phosphoglycerate kinase OS=Escherichia coli (strain K12) GN=pgk PE=1 SV=2	254	0.56642	ib	E4S5_IB_SCX_10	5.75556	1999	509.24	22.4551	0.00613726	3	[SLYEADLVDEAKR]	-2.8736	17	HEAVY
1403	5	sp|P0A799|PGK_ECOLI Phosphoglycerate kinase OS=Escherichia coli (strain K12) GN=pgk PE=1 SV=2	254	0.56642	ib	E4S5_IB_SCX_10	0.199041	12391	947.447	35.3368	0.00187099	2	[ISYISTGGGAFLEFVEGK]	-5.56426	19	HEAVY
1404	5	sp|P0A799|PGK_ECOLI Phosphoglycerate kinase OS=Escherichia coli (strain K12) GN=pgk PE=1 SV=2	254	0.56642	ib	E4S5_IB_SCX_10	2.10194	14163	756.025	32.6352	0.000633066	3	[ADEQILDIGDASAQELAEILK]	-5.90673	24	HEAVY
1405	5	sp|P0A799|PGK_ECOLI Phosphoglycerate kinase OS=Escherichia coli (strain K12) GN=pgk PE=1 SV=2	254	0.56642	ib	E4S5_IB_SCX_10	HEAVY	7853	584.334	39.4645	0.00136303	2	[ASLPTIELALK]	-1.29512	12	HEAVY
1406	5	sp|P0A799|PGK_ECOLI Phosphoglycerate kinase OS=Escherichia coli (strain K12) GN=pgk PE=1 SV=2	254	0.56642	ib	E4S5_IB_SCX_10	HEAVY	2021	763.355	97.5476	0	2	[SLYEADLVDEAKR]	-3.51491	17	HEAVY
1407	5	sp|P0A799|PGK_ECOLI Phosphoglycerate kinase OS=Escherichia coli (strain K12) GN=pgk PE=1 SV=2	254	0.56642	ib	E4S5_IB_SCX_11	6.26497	2074	509.239	53.7478	0	3	[SLYEADLVDEAKR]	-3.54266	17	HEAVY
1408	5	sp|P0A799|PGK_ECOLI Phosphoglycerate kinase OS=Escherichia coli (strain K12) GN=pgk PE=1 SV=2	254	0.56642	ib	E4S5_IB_SCX_11	HEAVY	1415	437.237	21.2929	0.0078474	4	[ALKEPARPMVAIVGGSK]	2.20425	22	HEAVY
1409	5	sp|P0A799|PGK_ECOLI Phosphoglycerate kinase OS=Escherichia coli (strain K12) GN=pgk PE=1 SV=2	254	0.56642	ib	E4S5_IB_SCX_11	HEAVY	2083	763.353	97.4991	0	2	[SLYEADLVDEAKR]	-6.66017	17	HEAVY
1410	5	sp|P0A799|PGK_ECOLI Phosphoglycerate kinase OS=Escherichia coli (strain K12) GN=pgk PE=1 SV=2	254	0.56642	ib	E4S5_IB_SCX_12	2.90686	15316	756.031	81.0016	0	3	[ADEQILDIGDASAQELAEILK]	1.72416	24	HEAVY
1411	5	sp|P0A799|PGK_ECOLI Phosphoglycerate kinase OS=Escherichia coli (strain K12) GN=pgk PE=1 SV=2	254	0.56642	ib	E4S5_IB_SCX_12	0.569616	14383	1102.55	124.33	0	2	[DYLDGVDVAEGELVVLENVR]	-3.86436	24	LIGHT
1412	5	sp|P0A799|PGK_ECOLI Phosphoglycerate kinase OS=Escherichia coli (strain K12) GN=pgk PE=1 SV=2	254	0.56642	ib	E4S5_IB_SCX_12	2.59708	15327	1133.54	115.436	0	2	[ADEQILDIGDASAQELAEILK]	-2.52245	24	HEAVY
1413	5	sp|P0A799|PGK_ECOLI Phosphoglycerate kinase OS=Escherichia coli (strain K12) GN=pgk PE=1 SV=2	254	0.56642	ib	E4S5_IB_SCX_12	0.547374	13018	937.978	73.2563	0.000109873	2	[ISYISTGGGAFLEFVEGK]	-2.96625	19	LIGHT
1414	5	sp|P0A799|PGK_ECOLI Phosphoglycerate kinase OS=Escherichia coli (strain K12) GN=pgk PE=1 SV=2	254	0.56642	ib	E4S5_IB_SCX_12	HEAVY	1424	437.237	21.9551	0.00665472	4	[ALKEPARPMVAIVGGSK]	0.790881	22	HEAVY
1415	5	sp|P0A799|PGK_ECOLI Phosphoglycerate kinase OS=Escherichia coli (strain K12) GN=pgk PE=1 SV=2	254	0.56642	ib	E4S5_IB_SCX_12	HEAVY	12252	1120.19	85.9067	0	3	[VMVTSHLGRPTEGEYNEEFSLLPVVNYLK]	-7.30969	37	HEAVY
1416	5	sp|P0A799|PGK_ECOLI Phosphoglycerate kinase OS=Escherichia coli (strain K12) GN=pgk PE=1 SV=2	254	0.56642	ib	E4S5_IB_SCX_12	HEAVY	13683	858.096	41.0802	0.00013185	3	[LVKDYLDGVDVAEGELVVLENVR]	0.0695257	28	HEAVY
1417	5	sp|P0A799|PGK_ECOLI Phosphoglycerate kinase OS=Escherichia coli (strain K12) GN=pgk PE=1 SV=2	254	0.56642	pos	E4S5_pos_C18_load	0.421655	2036	482.244	84.73	0	2	[MTDLDLAGK]	-0.399692	10	LIGHT
1418	5	sp|P0A799|PGK_ECOLI Phosphoglycerate kinase OS=Escherichia coli (strain K12) GN=pgk PE=1 SV=2	254	0.56642	pos	E4S5_pos_C18_load	0.406478	647	390.536	25.3016	0.00315068	3	[ADLNVPVKDGK]	-2.14321	14	HEAVY
1419	5	sp|P0A799|PGK_ECOLI Phosphoglycerate kinase OS=Escherichia coli (strain K12) GN=pgk PE=1 SV=2	254	0.56642	pos	E4S5_pos_C18_load	0.780136	2869	487.228	22.2424	0.00771226	2	[MTDLDLAGK]	-3.3664	10	HEAVY
1420	5	sp|P0A799|PGK_ECOLI Phosphoglycerate kinase OS=Escherichia coli (strain K12) GN=pgk PE=1 SV=2	254	0.56642	pos	E4S5_pos_C18_load	0.661971	8340	822.439	37.1643	0.000178562	3	[IADQLIVGGGIANTFIAAQGHDVGK]	-5.35782	31	LIGHT
1421	5	sp|P0A799|PGK_ECOLI Phosphoglycerate kinase OS=Escherichia coli (strain K12) GN=pgk PE=1 SV=2	254	0.56642	pos	E4S5_pos_C18_load	0.450173	3075	740.356	31.3235	0.00269581	2	[VATEFSETAPATLK]	-5.63124	15	HEAVY
1422	5	sp|P0A799|PGK_ECOLI Phosphoglycerate kinase OS=Escherichia coli (strain K12) GN=pgk PE=1 SV=2	254	0.56642	pos	E4S5_pos_C18_load	0.204665	4418	683.31	24.5071	0.00574911	2	[SLYEADLVDEAK]	-4.56583	13	HEAVY
1423	5	sp|P0A799|PGK_ECOLI Phosphoglycerate kinase OS=Escherichia coli (strain K12) GN=pgk PE=1 SV=2	254	0.56642	pos	E4S5_pos_C18_load	LIGHT	1352	373.865	34.8378	0.00039067	3	[MTDLDLAGKR]	-1.22539	14	LIGHT
1424	5	sp|P0A799|PGK_ECOLI Phosphoglycerate kinase OS=Escherichia coli (strain K12) GN=pgk PE=1 SV=2	254	0.56642	pos	E4S5_pos_C18_load	LIGHT	1373	428.25	82.9228	0	2	[ADLNVPVK]	-0.814649	10	LIGHT
1425	5	sp|P0A799|PGK_ECOLI Phosphoglycerate kinase OS=Escherichia coli (strain K12) GN=pgk PE=1 SV=2	254	0.56642	pos	E4S5_pos_C18_load	HEAVY	1372	433.234	89.6261	0	2	[ADLNVPVK]	-3.5967	10	HEAVY
1426	5	sp|P0A799|PGK_ECOLI Phosphoglycerate kinase OS=Escherichia coli (strain K12) GN=pgk PE=1 SV=2	254	0.56642	pos	E4S5_pos_SCX_01	0.421429	4076	509.243	32.8781	0.000637019	3	[SLYEADLVDEAKR]	3.32258	17	HEAVY
1427	5	sp|P0A799|PGK_ECOLI Phosphoglycerate kinase OS=Escherichia coli (strain K12) GN=pgk PE=1 SV=2	254	0.56642	pos	E4S5_pos_SCX_01	0.654858	18534	997.023	137.317	0	2	[TILWNGPVGVFEFPNFR]	2.67816	23	LIGHT
1428	5	sp|P0A799|PGK_ECOLI Phosphoglycerate kinase OS=Escherichia coli (strain K12) GN=pgk PE=1 SV=2	254	0.56642	pos	E4S5_pos_SCX_01	0.526946	4083	763.359	74.3113	0.000112534	2	[SLYEADLVDEAKR]	1.81489	17	HEAVY
1429	5	sp|P0A799|PGK_ECOLI Phosphoglycerate kinase OS=Escherichia coli (strain K12) GN=pgk PE=1 SV=2	254	0.56642	pos	E4S5_pos_SCX_01	0.798729	18585	665.019	63.9653	0	3	[TILWNGPVGVFEFPNFR]	4.60888	23	LIGHT
1430	5	sp|P0A799|PGK_ECOLI Phosphoglycerate kinase OS=Escherichia coli (strain K12) GN=pgk PE=1 SV=2	254	0.56642	pos	E4S5_pos_SCX_01	0.60877	12578	832.748	72.5237	0	3	[IADQLIVGGGIANTFIAAQGHDVGK]	2.96402	31	HEAVY
1431	5	sp|P0A799|PGK_ECOLI Phosphoglycerate kinase OS=Escherichia coli (strain K12) GN=pgk PE=1 SV=2	254	0.56642	pos	E4S5_pos_SCX_01	0.428635	18442	748.055	83.4731	0	3	[ADEQILDIGDASAQELAEILK]	1.84617	24	LIGHT
1432	5	sp|P0A799|PGK_ECOLI Phosphoglycerate kinase OS=Escherichia coli (strain K12) GN=pgk PE=1 SV=2	254	0.56642	pos	E4S5_pos_SCX_02	0.365479	9450	584.337	35.2134	0.00186686	2	[ASLPTIELALK]	3.87749	12	HEAVY
1433	5	sp|P0A799|PGK_ECOLI Phosphoglycerate kinase OS=Escherichia coli (strain K12) GN=pgk PE=1 SV=2	254	0.56642	pos	E4S5_pos_SCX_02	0.41949	3553	509.243	61.372	0	3	[SLYEADLVDEAKR]	3.25125	17	HEAVY
1434	5	sp|P0A799|PGK_ECOLI Phosphoglycerate kinase OS=Escherichia coli (strain K12) GN=pgk PE=1 SV=2	254	0.56642	pos	E4S5_pos_SCX_02	0.498645	2982	732.885	107.08	0	2	[VATEFSETAPATLK]	2.91971	15	LIGHT
1435	5	sp|P0A799|PGK_ECOLI Phosphoglycerate kinase OS=Escherichia coli (strain K12) GN=pgk PE=1 SV=2	254	0.56642	pos	E4S5_pos_SCX_02	0.971495	3489	763.361	75.3789	0.0001153	2	[SLYEADLVDEAKR]	4.1351	17	HEAVY
1436	5	sp|P0A799|PGK_ECOLI Phosphoglycerate kinase OS=Escherichia coli (strain K12) GN=pgk PE=1 SV=2	254	0.56642	pos	E4S5_pos_SCX_02	0.719767	16788	1008.49	79.1097	6.3182e-05	2	[TILWNGPVGVFEFPNFR]	3.92891	23	HEAVY
1437	5	sp|P0A799|PGK_ECOLI Phosphoglycerate kinase OS=Escherichia coli (strain K12) GN=pgk PE=1 SV=2	254	0.56642	pos	E4S5_pos_SCX_02	0.559264	11160	822.447	23.963	0.00456665	3	[IADQLIVGGGIANTFIAAQGHDVGK]	4.23166	31	LIGHT
1438	5	sp|P0A799|PGK_ECOLI Phosphoglycerate kinase OS=Escherichia coli (strain K12) GN=pgk PE=1 SV=2	254	0.56642	pos	E4S5_pos_SCX_02	0.862005	10773	621.324	62.711	0.000219918	2	[VLPAVAMLEER]	5.27184	14	HEAVY
1439	5	sp|P0A799|PGK_ECOLI Phosphoglycerate kinase OS=Escherichia coli (strain K12) GN=pgk PE=1 SV=2	254	0.56642	pos	E4S5_pos_SCX_02	0.242207	16719	748.059	90.0637	0	3	[ADEQILDIGDASAQELAEILK]	7.5655	24	LIGHT
1440	5	sp|P0A799|PGK_ECOLI Phosphoglycerate kinase OS=Escherichia coli (strain K12) GN=pgk PE=1 SV=2	254	0.56642	pos	E4S5_pos_SCX_02	0.489688	16809	665.02	93.1348	0	3	[TILWNGPVGVFEFPNFR]	6.18674	23	LIGHT
1441	5	sp|P0A799|PGK_ECOLI Phosphoglycerate kinase OS=Escherichia coli (strain K12) GN=pgk PE=1 SV=2	254	0.56642	pos	E4S5_pos_SCX_03	0.41314	6337	792.928	113.434	0	2	[LLTTCNIPVPSDVR]	4.66376	18	LIGHT
1442	5	sp|P0A799|PGK_ECOLI Phosphoglycerate kinase OS=Escherichia coli (strain K12) GN=pgk PE=1 SV=2	254	0.56642	pos	E4S5_pos_SCX_03	0.343913	2996	493.912	48.9886	8.175e-05	3	[VATEFSETAPATLK]	5.86303	15	HEAVY
1443	5	sp|P0A799|PGK_ECOLI Phosphoglycerate kinase OS=Escherichia coli (strain K12) GN=pgk PE=1 SV=2	254	0.56642	pos	E4S5_pos_SCX_03	0.521536	15938	668.02	131.028	0	3	[FADVACAGPLLAAELDALGK]	6.9429	21	LIGHT
1444	5	sp|P0A799|PGK_ECOLI Phosphoglycerate kinase OS=Escherichia coli (strain K12) GN=pgk PE=1 SV=2	254	0.56642	pos	E4S5_pos_SCX_03	0.418953	9342	584.339	55.7308	0.00038592	2	[ASLPTIELALK]	6.11195	12	HEAVY
1445	5	sp|P0A799|PGK_ECOLI Phosphoglycerate kinase OS=Escherichia coli (strain K12) GN=pgk PE=1 SV=2	254	0.56642	pos	E4S5_pos_SCX_03	0.80562	15369	1001.52	144.48	0	2	[FADVACAGPLLAAELDALGK]	2.21903	21	LIGHT
1446	5	sp|P0A799|PGK_ECOLI Phosphoglycerate kinase OS=Escherichia coli (strain K12) GN=pgk PE=1 SV=2	254	0.56642	pos	E4S5_pos_SCX_03	0.64794	6355	528.955	24.8273	0.0036759	3	[LLTTCNIPVPSDVR]	5.53166	18	LIGHT
1447	5	sp|P0A799|PGK_ECOLI Phosphoglycerate kinase OS=Escherichia coli (strain K12) GN=pgk PE=1 SV=2	254	0.56642	pos	E4S5_pos_SCX_03	0.552349	15365	668.019	87.3653	0	3	[FADVACAGPLLAAELDALGK]	6.25004	21	LIGHT
1448	5	sp|P0A799|PGK_ECOLI Phosphoglycerate kinase OS=Escherichia coli (strain K12) GN=pgk PE=1 SV=2	254	0.56642	pos	E4S5_pos_SCX_03	0.482045	17277	997.023	103.126	0	2	[TILWNGPVGVFEFPNFR]	2.71467	23	LIGHT
1449	5	sp|P0A799|PGK_ECOLI Phosphoglycerate kinase OS=Escherichia coli (strain K12) GN=pgk PE=1 SV=2	254	0.56642	pos	E4S5_pos_SCX_03	0.360209	17317	672.663	62.4967	0	3	[TILWNGPVGVFEFPNFR]	5.11816	23	HEAVY
1450	5	sp|P0A799|PGK_ECOLI Phosphoglycerate kinase OS=Escherichia coli (strain K12) GN=pgk PE=1 SV=2	254	0.56642	pos	E4S5_pos_SCX_03	HEAVY	3213	740.363	210.875	0	2	[VATEFSETAPATLK]	2.85995	15	HEAVY
1451	5	sp|P0A799|PGK_ECOLI Phosphoglycerate kinase OS=Escherichia coli (strain K12) GN=pgk PE=1 SV=2	254	0.56642	pos	E4S5_pos_SCX_03	HEAVY	17021	756.033	70.6543	0	3	[ADEQILDIGDASAQELAEILK]	4.74932	24	HEAVY
1452	5	sp|P0A799|PGK_ECOLI Phosphoglycerate kinase OS=Escherichia coli (strain K12) GN=pgk PE=1 SV=2	254	0.56642	pos	E4S5_pos_SCX_03	HEAVY	15870	1011.99	97.6117	0	2	[FADVACAGPLLAAELDALGK]	2.32999	21	HEAVY
1453	5	sp|P0A799|PGK_ECOLI Phosphoglycerate kinase OS=Escherichia coli (strain K12) GN=pgk PE=1 SV=2	254	0.56642	pos	E4S5_pos_SCX_03	LIGHT	15863	1001.52	104.299	0	2	[FADVACAGPLLAAELDALGK]	4.43664	21	LIGHT
1454	5	sp|P0A799|PGK_ECOLI Phosphoglycerate kinase OS=Escherichia coli (strain K12) GN=pgk PE=1 SV=2	254	0.56642	pos	E4S5_pos_SCX_03	HEAVY	17049	1133.55	94.4441	0	2	[ADEQILDIGDASAQELAEILK]	7.47687	24	HEAVY
1455	5	sp|P0A799|PGK_ECOLI Phosphoglycerate kinase OS=Escherichia coli (strain K12) GN=pgk PE=1 SV=2	254	0.56642	pos	E4S5_pos_SCX_04	0.365728	5266	493.276	141.15	0	2	[LTVLDSLSK]	1.87359	10	HEAVY
1456	5	sp|P0A799|PGK_ECOLI Phosphoglycerate kinase OS=Escherichia coli (strain K12) GN=pgk PE=1 SV=2	254	0.56642	pos	E4S5_pos_SCX_04	0.418242	5011	676.834	96.8226	0	2	[SLYEADLVDEAK]	1.40386	13	LIGHT
1457	5	sp|P0A799|PGK_ECOLI Phosphoglycerate kinase OS=Escherichia coli (strain K12) GN=pgk PE=1 SV=2	254	0.56642	pos	E4S5_pos_SCX_04	0.439685	2969	732.884	143.516	0	2	[VATEFSETAPATLK]	1.64708	15	LIGHT
1458	5	sp|P0A799|PGK_ECOLI Phosphoglycerate kinase OS=Escherichia coli (strain K12) GN=pgk PE=1 SV=2	254	0.56642	pos	E4S5_pos_SCX_04	0.56642	17993	756.036	182.858	0	3	[ADEQILDIGDASAQELAEILK]	8.12491	24	HEAVY
1459	5	sp|P0A799|PGK_ECOLI Phosphoglycerate kinase OS=Escherichia coli (strain K12) GN=pgk PE=1 SV=2	254	0.56642	pos	E4S5_pos_SCX_04	0.460663	16669	1001.52	167.302	0	2	[FADVACAGPLLAAELDALGK]	4.98231	21	LIGHT
1460	5	sp|P0A799|PGK_ECOLI Phosphoglycerate kinase OS=Escherichia coli (strain K12) GN=pgk PE=1 SV=2	254	0.56642	pos	E4S5_pos_SCX_04	0.396327	16670	668.02	161.671	0	3	[FADVACAGPLLAAELDALGK]	7.33271	21	LIGHT
1461	5	sp|P0A799|PGK_ECOLI Phosphoglycerate kinase OS=Escherichia coli (strain K12) GN=pgk PE=1 SV=2	254	0.56642	pos	E4S5_pos_SCX_04	0.474082	6842	801.898	83.7658	0	2	[LLTTCNIPVPSDVR]	0.874217	18	HEAVY
1462	5	sp|P0A799|PGK_ECOLI Phosphoglycerate kinase OS=Escherichia coli (strain K12) GN=pgk PE=1 SV=2	254	0.56642	pos	E4S5_pos_SCX_04	0.664027	16053	1011.99	116.469	0	2	[FADVACAGPLLAAELDALGK]	3.39144	21	HEAVY
1463	5	sp|P0A799|PGK_ECOLI Phosphoglycerate kinase OS=Escherichia coli (strain K12) GN=pgk PE=1 SV=2	254	0.56642	pos	E4S5_pos_SCX_04	0.617553	16070	674.998	96.016	0	3	[FADVACAGPLLAAELDALGK]	5.83937	21	HEAVY
1464	5	sp|P0A799|PGK_ECOLI Phosphoglycerate kinase OS=Escherichia coli (strain K12) GN=pgk PE=1 SV=2	254	0.56642	pos	E4S5_pos_SCX_04	0.405305	2025	482.247	58.8833	0.000326983	2	[MTDLDLAGK]	5.23298	10	LIGHT
1465	5	sp|P0A799|PGK_ECOLI Phosphoglycerate kinase OS=Escherichia coli (strain K12) GN=pgk PE=1 SV=2	254	0.56642	pos	E4S5_pos_SCX_04	0.251349	18059	1008.49	89.6084	0	2	[TILWNGPVGVFEFPNFR]	3.32122	23	HEAVY
1466	5	sp|P0A799|PGK_ECOLI Phosphoglycerate kinase OS=Escherichia coli (strain K12) GN=pgk PE=1 SV=2	254	0.56642	pos	E4S5_pos_SCX_04	LIGHT	10186	578.356	45.9658	0.000784704	2	[ASLPTIELALK]	5.78647	12	LIGHT
1467	5	sp|P0A799|PGK_ECOLI Phosphoglycerate kinase OS=Escherichia coli (strain K12) GN=pgk PE=1 SV=2	254	0.56642	pos	E4S5_pos_SCX_04	HEAVY	10183	584.336	106.076	0	2	[ASLPTIELALK]	1.51091	12	HEAVY
1468	5	sp|P0A799|PGK_ECOLI Phosphoglycerate kinase OS=Escherichia coli (strain K12) GN=pgk PE=1 SV=2	254	0.56642	pos	E4S5_pos_SCX_04	LIGHT	17794	748.056	82.9847	0	3	[ADEQILDIGDASAQELAEILK]	3.9695	24	LIGHT
1469	5	sp|P0A799|PGK_ECOLI Phosphoglycerate kinase OS=Escherichia coli (strain K12) GN=pgk PE=1 SV=2	254	0.56642	pos	E4S5_pos_SCX_04	LIGHT	18069	1121.58	266.527	0	2	[ADEQILDIGDASAQELAEILK]	5.17565	24	LIGHT
1470	5	sp|P0A799|PGK_ECOLI Phosphoglycerate kinase OS=Escherichia coli (strain K12) GN=pgk PE=1 SV=2	254	0.56642	pos	E4S5_pos_SCX_04	HEAVY	17910	1133.54	168.081	0	2	[ADEQILDIGDASAQELAEILK]	2.18143	24	HEAVY
1471	5	sp|P0A799|PGK_ECOLI Phosphoglycerate kinase OS=Escherichia coli (strain K12) GN=pgk PE=1 SV=2	254	0.56642	pos	E4S5_pos_SCX_05	0.42519	4779	683.313	81.6465	0	2	[SLYEADLVDEAK]	-0.428555	13	HEAVY
1472	5	sp|P0A799|PGK_ECOLI Phosphoglycerate kinase OS=Escherichia coli (strain K12) GN=pgk PE=1 SV=2	254	0.56642	pos	E4S5_pos_SCX_05	0.465636	17827	748.06	108.518	0	3	[ADEQILDIGDASAQELAEILK]	9.14804	24	LIGHT
1473	5	sp|P0A799|PGK_ECOLI Phosphoglycerate kinase OS=Escherichia coli (strain K12) GN=pgk PE=1 SV=2	254	0.56642	pos	E4S5_pos_SCX_05	0.586904	11451	621.323	131.053	0	2	[VLPAVAMLEER]	3.09614	14	HEAVY
1474	5	sp|P0A799|PGK_ECOLI Phosphoglycerate kinase OS=Escherichia coli (strain K12) GN=pgk PE=1 SV=2	254	0.56642	pos	E4S5_pos_SCX_05	0.713359	12024	624.815	69.2084	0	4	[IADQLIVGGGIANTFIAAQGHDVGK]	5.50084	31	HEAVY
1475	5	sp|P0A799|PGK_ECOLI Phosphoglycerate kinase OS=Escherichia coli (strain K12) GN=pgk PE=1 SV=2	254	0.56642	pos	E4S5_pos_SCX_05	0.82686	16830	1114.52	110.549	0	2	[DYLDGVDVAEGELVVLENVR]	1.91066	24	HEAVY
1476	5	sp|P0A799|PGK_ECOLI Phosphoglycerate kinase OS=Escherichia coli (strain K12) GN=pgk PE=1 SV=2	254	0.56642	pos	E4S5_pos_SCX_05	0.442474	1885	487.23	59.073	0.000287132	2	[MTDLDLAGK]	0.998954	10	HEAVY
1477	5	sp|P0A799|PGK_ECOLI Phosphoglycerate kinase OS=Escherichia coli (strain K12) GN=pgk PE=1 SV=2	254	0.56642	pos	E4S5_pos_SCX_05	0.693154	16869	735.377	98.3611	0	3	[DYLDGVDVAEGELVVLENVR]	4.2178	24	LIGHT
1478	5	sp|P0A799|PGK_ECOLI Phosphoglycerate kinase OS=Escherichia coli (strain K12) GN=pgk PE=1 SV=2	254	0.56642	pos	E4S5_pos_SCX_05	1.01781	12012	1248.61	104.93	0	2	[IADQLIVGGGIANTFIAAQGHDVGK]	-1.95342	31	HEAVY
1479	5	sp|P0A799|PGK_ECOLI Phosphoglycerate kinase OS=Escherichia coli (strain K12) GN=pgk PE=1 SV=2	254	0.56642	pos	E4S5_pos_SCX_05	0.5797	16494	668.018	72.5998	0	3	[FADVACAGPLLAAELDALGK]	4.48432	21	LIGHT
1480	5	sp|P0A799|PGK_ECOLI Phosphoglycerate kinase OS=Escherichia coli (strain K12) GN=pgk PE=1 SV=2	254	0.56642	pos	E4S5_pos_SCX_05	0.704821	16501	1001.52	72.0781	0.000106968	2	[FADVACAGPLLAAELDALGK]	-0.149575	21	LIGHT
1481	5	sp|P0A799|PGK_ECOLI Phosphoglycerate kinase OS=Escherichia coli (strain K12) GN=pgk PE=1 SV=2	254	0.56642	pos	E4S5_pos_SCX_05	0.396919	6589	801.896	26.1924	0.00474436	2	[LLTTCNIPVPSDVR]	-2.55023	18	HEAVY
1482	5	sp|P0A799|PGK_ECOLI Phosphoglycerate kinase OS=Escherichia coli (strain K12) GN=pgk PE=1 SV=2	254	0.56642	pos	E4S5_pos_SCX_05	0.704141	17988	997.021	84.6236	0	2	[TILWNGPVGVFEFPNFR]	1.24122	23	LIGHT
1483	5	sp|P0A799|PGK_ECOLI Phosphoglycerate kinase OS=Escherichia coli (strain K12) GN=pgk PE=1 SV=2	254	0.56642	pos	E4S5_pos_SCX_05	0.810959	18024	665.019	23.4323	0.00500447	3	[TILWNGPVGVFEFPNFR]	4.79196	23	LIGHT
1484	5	sp|P0A799|PGK_ECOLI Phosphoglycerate kinase OS=Escherichia coli (strain K12) GN=pgk PE=1 SV=2	254	0.56642	pos	E4S5_pos_SCX_05	LIGHT	5293	488.292	82.925	0	2	[LTVLDSLSK]	4.17424	10	LIGHT
1485	5	sp|P0A799|PGK_ECOLI Phosphoglycerate kinase OS=Escherichia coli (strain K12) GN=pgk PE=1 SV=2	254	0.56642	pos	E4S5_pos_SCX_05	HEAVY	12226	832.749	29.4827	0.00146015	3	[IADQLIVGGGIANTFIAAQGHDVGK]	4.28649	31	HEAVY
1486	5	sp|P0A799|PGK_ECOLI Phosphoglycerate kinase OS=Escherichia coli (strain K12) GN=pgk PE=1 SV=2	254	0.56642	pos	E4S5_pos_SCX_05	LIGHT	17840	1121.58	204.613	0	2	[ADEQILDIGDASAQELAEILK]	5.62623	24	LIGHT
1487	5	sp|P0A799|PGK_ECOLI Phosphoglycerate kinase OS=Escherichia coli (strain K12) GN=pgk PE=1 SV=2	254	0.56642	pos	E4S5_pos_SCX_05	HEAVY	17819	1133.54	116.933	0	2	[ADEQILDIGDASAQELAEILK]	3.7805	24	HEAVY
1488	5	sp|P0A799|PGK_ECOLI Phosphoglycerate kinase OS=Escherichia coli (strain K12) GN=pgk PE=1 SV=2	254	0.56642	pos	E4S5_pos_SCX_06	0.345213	5175	493.276	88.7423	0	2	[LTVLDSLSK]	1.62956	10	HEAVY
1489	5	sp|P0A799|PGK_ECOLI Phosphoglycerate kinase OS=Escherichia coli (strain K12) GN=pgk PE=1 SV=2	254	0.56642	pos	E4S5_pos_SCX_06	0.513952	17749	748.058	109.79	0	3	[ADEQILDIGDASAQELAEILK]	6.57367	24	LIGHT
1490	5	sp|P0A799|PGK_ECOLI Phosphoglycerate kinase OS=Escherichia coli (strain K12) GN=pgk PE=1 SV=2	254	0.56642	pos	E4S5_pos_SCX_06	0.426631	4576	683.314	103.619	0	2	[SLYEADLVDEAK]	0.621837	13	HEAVY
1491	5	sp|P0A799|PGK_ECOLI Phosphoglycerate kinase OS=Escherichia coli (strain K12) GN=pgk PE=1 SV=2	254	0.56642	pos	E4S5_pos_SCX_06	0.497037	17661	1121.58	129.422	0	2	[ADEQILDIGDASAQELAEILK]	3.89918	24	LIGHT
1492	5	sp|P0A799|PGK_ECOLI Phosphoglycerate kinase OS=Escherichia coli (strain K12) GN=pgk PE=1 SV=2	254	0.56642	pos	E4S5_pos_SCX_06	0.475029	10023	584.335	35.4877	0.00184693	2	[ASLPTIELALK]	-0.0266135	12	HEAVY
1493	5	sp|P0A799|PGK_ECOLI Phosphoglycerate kinase OS=Escherichia coli (strain K12) GN=pgk PE=1 SV=2	254	0.56642	pos	E4S5_pos_SCX_06	0.623937	12027	617.087	32.9147	0.000584653	4	[IADQLIVGGGIANTFIAAQGHDVGK]	4.58075	31	LIGHT
1494	5	sp|P0A799|PGK_ECOLI Phosphoglycerate kinase OS=Escherichia coli (strain K12) GN=pgk PE=1 SV=2	254	0.56642	pos	E4S5_pos_SCX_06	0.678684	16653	1114.52	146.055	0	2	[DYLDGVDVAEGELVVLENVR]	1.20835	24	HEAVY
1495	5	sp|P0A799|PGK_ECOLI Phosphoglycerate kinase OS=Escherichia coli (strain K12) GN=pgk PE=1 SV=2	254	0.56642	pos	E4S5_pos_SCX_06	0.573461	16660	735.376	94.0419	0	3	[DYLDGVDVAEGELVVLENVR]	2.27228	24	LIGHT
1496	5	sp|P0A799|PGK_ECOLI Phosphoglycerate kinase OS=Escherichia coli (strain K12) GN=pgk PE=1 SV=2	254	0.56642	pos	E4S5_pos_SCX_06	0.572266	15252	947.452	81.1505	0	2	[ISYISTGGGAFLEFVEGK]	-0.176463	19	HEAVY
1497	5	sp|P0A799|PGK_ECOLI Phosphoglycerate kinase OS=Escherichia coli (strain K12) GN=pgk PE=1 SV=2	254	0.56642	pos	E4S5_pos_SCX_06	0.740063	11870	1233.15	98.4235	0	2	[IADQLIVGGGIANTFIAAQGHDVGK]	-5.40305	31	LIGHT
1498	5	sp|P0A799|PGK_ECOLI Phosphoglycerate kinase OS=Escherichia coli (strain K12) GN=pgk PE=1 SV=2	254	0.56642	pos	E4S5_pos_SCX_06	0.265097	1802	482.245	22.7806	0.00727075	2	[MTDLDLAGK]	1.92512	10	LIGHT
1499	5	sp|P0A799|PGK_ECOLI Phosphoglycerate kinase OS=Escherichia coli (strain K12) GN=pgk PE=1 SV=2	254	0.56642	pos	E4S5_pos_SCX_06	HEAVY	11114	414.551	27.0373	0.00265177	3	[VLPAVAMLEER]	2.57112	14	HEAVY
1500	5	sp|P0A799|PGK_ECOLI Phosphoglycerate kinase OS=Escherichia coli (strain K12) GN=pgk PE=1 SV=2	254	0.56642	pos	E4S5_pos_SCX_06	LIGHT	2468	732.883	116.803	0	2	[VATEFSETAPATLK]	-0.188697	15	LIGHT
1501	5	sp|P0A799|PGK_ECOLI Phosphoglycerate kinase OS=Escherichia coli (strain K12) GN=pgk PE=1 SV=2	254	0.56642	pos	E4S5_pos_SCX_06	HEAVY	2462	740.366	126.217	0	2	[VATEFSETAPATLK]	7.56577	15	HEAVY
1502	5	sp|P0A799|PGK_ECOLI Phosphoglycerate kinase OS=Escherichia coli (strain K12) GN=pgk PE=1 SV=2	254	0.56642	pos	E4S5_pos_SCX_06	HEAVY	11067	621.321	204.948	0	2	[VLPAVAMLEER]	0.508783	14	HEAVY
1503	5	sp|P0A799|PGK_ECOLI Phosphoglycerate kinase OS=Escherichia coli (strain K12) GN=pgk PE=1 SV=2	254	0.56642	pos	E4S5_pos_SCX_06	HEAVY	22312	621.322	35.0742	0.00191858	2	[VLPAVAMLEER]	1.56778	14	HEAVY
1504	5	sp|P0A799|PGK_ECOLI Phosphoglycerate kinase OS=Escherichia coli (strain K12) GN=pgk PE=1 SV=2	254	0.56642	pos	E4S5_pos_SCX_07	0.486468	11474	822.446	121.687	0	3	[IADQLIVGGGIANTFIAAQGHDVGK]	3.25859	31	LIGHT
1505	5	sp|P0A799|PGK_ECOLI Phosphoglycerate kinase OS=Escherichia coli (strain K12) GN=pgk PE=1 SV=2	254	0.56642	pos	E4S5_pos_SCX_07	0.50493	17338	756.033	78.2608	0	3	[ADEQILDIGDASAQELAEILK]	5.15863	24	HEAVY
1506	5	sp|P0A799|PGK_ECOLI Phosphoglycerate kinase OS=Escherichia coli (strain K12) GN=pgk PE=1 SV=2	254	0.56642	pos	E4S5_pos_SCX_07	0.430645	4542	676.832	85.0733	0	2	[SLYEADLVDEAK]	-0.339569	13	LIGHT
1507	5	sp|P0A799|PGK_ECOLI Phosphoglycerate kinase OS=Escherichia coli (strain K12) GN=pgk PE=1 SV=2	254	0.56642	pos	E4S5_pos_SCX_07	0.34395	5146	493.275	59.6478	0.000249058	2	[LTVLDSLSK]	1.06112	10	HEAVY
1508	5	sp|P0A799|PGK_ECOLI Phosphoglycerate kinase OS=Escherichia coli (strain K12) GN=pgk PE=1 SV=2	254	0.56642	pos	E4S5_pos_SCX_07	0.613965	14957	947.452	118.773	0	2	[ISYISTGGGAFLEFVEGK]	-0.175884	19	HEAVY
1509	5	sp|P0A799|PGK_ECOLI Phosphoglycerate kinase OS=Escherichia coli (strain K12) GN=pgk PE=1 SV=2	254	0.56642	pos	E4S5_pos_SCX_07	0.536074	17318	1133.54	144.537	0	2	[ADEQILDIGDASAQELAEILK]	1.22159	24	HEAVY
1510	5	sp|P0A799|PGK_ECOLI Phosphoglycerate kinase OS=Escherichia coli (strain K12) GN=pgk PE=1 SV=2	254	0.56642	pos	E4S5_pos_SCX_07	0.670416	9775	578.352	32.9375	0.00237855	2	[ASLPTIELALK]	-1.65115	12	LIGHT
1511	5	sp|P0A799|PGK_ECOLI Phosphoglycerate kinase OS=Escherichia coli (strain K12) GN=pgk PE=1 SV=2	254	0.56642	pos	E4S5_pos_SCX_07	0.68101	16275	1114.52	101.744	0	2	[DYLDGVDVAEGELVVLENVR]	0.421687	24	HEAVY
1512	5	sp|P0A799|PGK_ECOLI Phosphoglycerate kinase OS=Escherichia coli (strain K12) GN=pgk PE=1 SV=2	254	0.56642	pos	E4S5_pos_SCX_07	0.371758	16180	743.353	71.3621	0	3	[DYLDGVDVAEGELVVLENVR]	3.0561	24	HEAVY
1513	5	sp|P0A799|PGK_ECOLI Phosphoglycerate kinase OS=Escherichia coli (strain K12) GN=pgk PE=1 SV=2	254	0.56642	pos	E4S5_pos_SCX_07	0.368566	17405	997.02	53.6433	0.000483418	2	[TILWNGPVGVFEFPNFR]	-0.279773	23	LIGHT
1514	5	sp|P0A799|PGK_ECOLI Phosphoglycerate kinase OS=Escherichia coli (strain K12) GN=pgk PE=1 SV=2	254	0.56642	pos	E4S5_pos_SCX_07	0.516664	11536	1248.61	72.4958	0.000108011	2	[IADQLIVGGGIANTFIAAQGHDVGK]	-4.13884	31	HEAVY
1515	5	sp|P0A799|PGK_ECOLI Phosphoglycerate kinase OS=Escherichia coli (strain K12) GN=pgk PE=1 SV=2	254	0.56642	pos	E4S5_pos_SCX_07	LIGHT	10787	614.344	149.75	0	2	[VLPAVAMLEER]	3.40244	14	LIGHT
1516	5	sp|P0A799|PGK_ECOLI Phosphoglycerate kinase OS=Escherichia coli (strain K12) GN=pgk PE=1 SV=2	254	0.56642	pos	E4S5_pos_SCX_07	HEAVY	10997	621.32	199.633	0	2	[VLPAVAMLEER]	-2.17035	14	HEAVY
1517	5	sp|P0A799|PGK_ECOLI Phosphoglycerate kinase OS=Escherichia coli (strain K12) GN=pgk PE=1 SV=2	254	0.56642	pos	E4S5_pos_SCX_08	0.5821	11140	822.443	31.2305	0.000864729	3	[IADQLIVGGGIANTFIAAQGHDVGK]	-0.527912	31	LIGHT
1518	5	sp|P0A799|PGK_ECOLI Phosphoglycerate kinase OS=Escherichia coli (strain K12) GN=pgk PE=1 SV=2	254	0.56642	pos	E4S5_pos_SCX_08	0.343376	7015	519.958	41.4465	0.000133143	3	[ASLPTIELALKQGAK]	1.04975	18	HEAVY
1519	5	sp|P0A799|PGK_ECOLI Phosphoglycerate kinase OS=Escherichia coli (strain K12) GN=pgk PE=1 SV=2	254	0.56642	pos	E4S5_pos_SCX_08	0.569019	17129	756.032	116.534	0	3	[ADEQILDIGDASAQELAEILK]	3.12995	24	HEAVY
1520	5	sp|P0A799|PGK_ECOLI Phosphoglycerate kinase OS=Escherichia coli (strain K12) GN=pgk PE=1 SV=2	254	0.56642	pos	E4S5_pos_SCX_08	0.638371	17058	1121.58	187.028	0	2	[ADEQILDIGDASAQELAEILK]	0.427547	24	LIGHT
1521	5	sp|P0A799|PGK_ECOLI Phosphoglycerate kinase OS=Escherichia coli (strain K12) GN=pgk PE=1 SV=2	254	0.56642	pos	E4S5_pos_SCX_08	0.427514	4287	676.832	96.0236	0	2	[SLYEADLVDEAK]	-1.09159	13	LIGHT
1522	5	sp|P0A799|PGK_ECOLI Phosphoglycerate kinase OS=Escherichia coli (strain K12) GN=pgk PE=1 SV=2	254	0.56642	pos	E4S5_pos_SCX_08	0.396496	4887	488.29	73.7186	0.000111042	2	[LTVLDSLSK]	1.09584	10	LIGHT
1523	5	sp|P0A799|PGK_ECOLI Phosphoglycerate kinase OS=Escherichia coli (strain K12) GN=pgk PE=1 SV=2	254	0.56642	pos	E4S5_pos_SCX_08	0.682576	14573	947.452	116.18	0	2	[ISYISTGGGAFLEFVEGK]	-0.0749755	19	HEAVY
1524	5	sp|P0A799|PGK_ECOLI Phosphoglycerate kinase OS=Escherichia coli (strain K12) GN=pgk PE=1 SV=2	254	0.56642	pos	E4S5_pos_SCX_08	0.856855	15967	1114.52	119.16	0	2	[DYLDGVDVAEGELVVLENVR]	-1.98381	24	HEAVY
1525	5	sp|P0A799|PGK_ECOLI Phosphoglycerate kinase OS=Escherichia coli (strain K12) GN=pgk PE=1 SV=2	254	0.56642	pos	E4S5_pos_SCX_08	0.895168	2523	732.88	103.092	0	2	[VATEFSETAPATLK]	-4.07358	15	LIGHT
1526	5	sp|P0A799|PGK_ECOLI Phosphoglycerate kinase OS=Escherichia coli (strain K12) GN=pgk PE=1 SV=2	254	0.56642	pos	E4S5_pos_SCX_08	0.673733	15995	735.374	81.1532	0	3	[DYLDGVDVAEGELVVLENVR]	-0.562868	24	LIGHT
1527	5	sp|P0A799|PGK_ECOLI Phosphoglycerate kinase OS=Escherichia coli (strain K12) GN=pgk PE=1 SV=2	254	0.56642	pos	E4S5_pos_SCX_08	0.492829	14600	625.658	63.7693	0	3	[ISYISTGGGAFLEFVEGK]	2.74208	19	LIGHT
1528	5	sp|P0A799|PGK_ECOLI Phosphoglycerate kinase OS=Escherichia coli (strain K12) GN=pgk PE=1 SV=2	254	0.56642	pos	E4S5_pos_SCX_08	HEAVY	10493	621.319	90.1721	0	2	[VLPAVAMLEER]	-3.9863	14	HEAVY
1529	5	sp|P0A799|PGK_ECOLI Phosphoglycerate kinase OS=Escherichia coli (strain K12) GN=pgk PE=1 SV=2	254	0.56642	pos	E4S5_pos_SCX_09	0.602668	11286	822.443	85.5545	0	3	[IADQLIVGGGIANTFIAAQGHDVGK]	0.249793	31	LIGHT
1530	5	sp|P0A799|PGK_ECOLI Phosphoglycerate kinase OS=Escherichia coli (strain K12) GN=pgk PE=1 SV=2	254	0.56642	pos	E4S5_pos_SCX_09	0.5667	10422	621.321	22.5401	0.00743857	2	[VLPAVAMLEER]	-0.461236	14	HEAVY
1531	5	sp|P0A799|PGK_ECOLI Phosphoglycerate kinase OS=Escherichia coli (strain K12) GN=pgk PE=1 SV=2	254	0.56642	pos	E4S5_pos_SCX_09	0.566467	17190	748.056	113.376	0	3	[ADEQILDIGDASAQELAEILK]	3.92795	24	LIGHT
1532	5	sp|P0A799|PGK_ECOLI Phosphoglycerate kinase OS=Escherichia coli (strain K12) GN=pgk PE=1 SV=2	254	0.56642	pos	E4S5_pos_SCX_09	0.594843	17198	1121.58	175.08	0	2	[ADEQILDIGDASAQELAEILK]	0.710332	24	LIGHT
1533	5	sp|P0A799|PGK_ECOLI Phosphoglycerate kinase OS=Escherichia coli (strain K12) GN=pgk PE=1 SV=2	254	0.56642	pos	E4S5_pos_SCX_09	0.437397	4508	676.831	105.959	0	2	[SLYEADLVDEAK]	-2.26069	13	LIGHT
1534	5	sp|P0A799|PGK_ECOLI Phosphoglycerate kinase OS=Escherichia coli (strain K12) GN=pgk PE=1 SV=2	254	0.56642	pos	E4S5_pos_SCX_09	0.636517	14821	947.452	118.267	0	2	[ISYISTGGGAFLEFVEGK]	-0.202755	19	HEAVY
1535	5	sp|P0A799|PGK_ECOLI Phosphoglycerate kinase OS=Escherichia coli (strain K12) GN=pgk PE=1 SV=2	254	0.56642	pos	E4S5_pos_SCX_09	0.928404	16202	1102.56	118.88	0	2	[DYLDGVDVAEGELVVLENVR]	-0.67873	24	LIGHT
1536	5	sp|P0A799|PGK_ECOLI Phosphoglycerate kinase OS=Escherichia coli (strain K12) GN=pgk PE=1 SV=2	254	0.56642	pos	E4S5_pos_SCX_09	0.432913	1626	471.263	23.3518	0.0050765	3	[EPARPMVAIVGGSK]	0.517392	18	LIGHT
1537	5	sp|P0A799|PGK_ECOLI Phosphoglycerate kinase OS=Escherichia coli (strain K12) GN=pgk PE=1 SV=2	254	0.56642	pos	E4S5_pos_SCX_09	0.827395	16172	735.375	88.6967	0	3	[DYLDGVDVAEGELVVLENVR]	0.686912	24	LIGHT
1538	5	sp|P0A799|PGK_ECOLI Phosphoglycerate kinase OS=Escherichia coli (strain K12) GN=pgk PE=1 SV=2	254	0.56642	pos	E4S5_pos_SCX_09	0.490375	2692	740.357	88.8034	0	2	[VATEFSETAPATLK]	-4.10314	15	HEAVY
1539	5	sp|P0A799|PGK_ECOLI Phosphoglycerate kinase OS=Escherichia coli (strain K12) GN=pgk PE=1 SV=2	254	0.56642	pos	E4S5_pos_SCX_09	0.31514	14790	625.657	21.8087	0.00695117	3	[ISYISTGGGAFLEFVEGK]	2.07521	19	LIGHT
1540	5	sp|P0A799|PGK_ECOLI Phosphoglycerate kinase OS=Escherichia coli (strain K12) GN=pgk PE=1 SV=2	254	0.56642	pos	E4S5_pos_SCX_09	0.66421	1634	706.389	50.5989	0.000564456	2	[EPARPMVAIVGGSK]	-1.88765	18	LIGHT
1541	5	sp|P0A799|PGK_ECOLI Phosphoglycerate kinase OS=Escherichia coli (strain K12) GN=pgk PE=1 SV=2	254	0.56642	pos	E4S5_pos_SCX_09	LIGHT	7340	513.976	21.6111	0.00727625	3	[ASLPTIELALKQGAK]	1.71075	18	LIGHT
1542	5	sp|P0A799|PGK_ECOLI Phosphoglycerate kinase OS=Escherichia coli (strain K12) GN=pgk PE=1 SV=2	254	0.56642	pos	E4S5_pos_SCX_10	0.66854	17079	1008.49	218.275	0	2	[TILWNGPVGVFEFPNFR]	-0.684614	23	HEAVY
1543	5	sp|P0A799|PGK_ECOLI Phosphoglycerate kinase OS=Escherichia coli (strain K12) GN=pgk PE=1 SV=2	254	0.56642	pos	E4S5_pos_SCX_10	0.403065	3246	754.881	153.466	0	2	[SLYEADLVDEAKR]	-2.33413	17	LIGHT
1544	5	sp|P0A799|PGK_ECOLI Phosphoglycerate kinase OS=Escherichia coli (strain K12) GN=pgk PE=1 SV=2	254	0.56642	pos	E4S5_pos_SCX_10	0.610738	17003	672.661	120.847	0	3	[TILWNGPVGVFEFPNFR]	2.31709	23	HEAVY
1545	5	sp|P0A799|PGK_ECOLI Phosphoglycerate kinase OS=Escherichia coli (strain K12) GN=pgk PE=1 SV=2	254	0.56642	pos	E4S5_pos_SCX_10	0.56631	16941	756.03	116.36	0	3	[ADEQILDIGDASAQELAEILK]	1.28561	24	HEAVY
1546	5	sp|P0A799|PGK_ECOLI Phosphoglycerate kinase OS=Escherichia coli (strain K12) GN=pgk PE=1 SV=2	254	0.56642	pos	E4S5_pos_SCX_10	0.856579	10734	621.322	71.1185	0.000157006	2	[VLPAVAMLEER]	2.14368	14	HEAVY
1547	5	sp|P0A799|PGK_ECOLI Phosphoglycerate kinase OS=Escherichia coli (strain K12) GN=pgk PE=1 SV=2	254	0.56642	pos	E4S5_pos_SCX_10	0.338929	5419	469.261	84.4992	0	3	[VSTKLTVLDSLSK]	-0.960802	15	HEAVY
1548	5	sp|P0A799|PGK_ECOLI Phosphoglycerate kinase OS=Escherichia coli (strain K12) GN=pgk PE=1 SV=2	254	0.56642	pos	E4S5_pos_SCX_10	0.704735	16965	1121.57	135.255	0	2	[ADEQILDIGDASAQELAEILK]	-1.85352	24	LIGHT
1549	5	sp|P0A799|PGK_ECOLI Phosphoglycerate kinase OS=Escherichia coli (strain K12) GN=pgk PE=1 SV=2	254	0.56642	pos	E4S5_pos_SCX_10	0.469028	4459	676.832	89.4503	0	2	[SLYEADLVDEAK]	-1.64044	13	LIGHT
1550	5	sp|P0A799|PGK_ECOLI Phosphoglycerate kinase OS=Escherichia coli (strain K12) GN=pgk PE=1 SV=2	254	0.56642	pos	E4S5_pos_SCX_10	0.445294	9503	578.354	25.7831	0.00484002	2	[ASLPTIELALK]	2.50767	12	LIGHT
1551	5	sp|P0A799|PGK_ECOLI Phosphoglycerate kinase OS=Escherichia coli (strain K12) GN=pgk PE=1 SV=2	254	0.56642	pos	E4S5_pos_SCX_10	0.711908	14527	947.453	140.199	0	2	[ISYISTGGGAFLEFVEGK]	0.794775	19	HEAVY
1552	5	sp|P0A799|PGK_ECOLI Phosphoglycerate kinase OS=Escherichia coli (strain K12) GN=pgk PE=1 SV=2	254	0.56642	pos	E4S5_pos_SCX_10	0.5388	16022	1114.52	84.3591	0	2	[DYLDGVDVAEGELVVLENVR]	-2.08012	24	HEAVY
1553	5	sp|P0A799|PGK_ECOLI Phosphoglycerate kinase OS=Escherichia coli (strain K12) GN=pgk PE=1 SV=2	254	0.56642	pos	E4S5_pos_SCX_10	0.350497	2597	740.356	66.466	0.000190051	2	[VATEFSETAPATLK]	-5.80543	15	HEAVY
1554	5	sp|P0A799|PGK_ECOLI Phosphoglycerate kinase OS=Escherichia coli (strain K12) GN=pgk PE=1 SV=2	254	0.56642	pos	E4S5_pos_SCX_10	0.298554	5375	703.385	69.0318	0.000200422	2	[VSTKLTVLDSLSK]	-6.27818	15	HEAVY
1555	5	sp|P0A799|PGK_ECOLI Phosphoglycerate kinase OS=Escherichia coli (strain K12) GN=pgk PE=1 SV=2	254	0.56642	pos	E4S5_pos_SCX_10	2.17877	13801	831.176	22.4238	0.00625495	4	[VMVTSHLGRPTEGEYNEEFSLLPVVNYLK]	-0.275065	37	LIGHT
1556	5	sp|P0A799|PGK_ECOLI Phosphoglycerate kinase OS=Escherichia coli (strain K12) GN=pgk PE=1 SV=2	254	0.56642	pos	E4S5_pos_SCX_10	1.60618	16526	862.082	41.7359	0.000134277	3	[ADEQILDIGDASAQELAEILKNAK]	-1.15654	29	HEAVY
1557	5	sp|P0A799|PGK_ECOLI Phosphoglycerate kinase OS=Escherichia coli (strain K12) GN=pgk PE=1 SV=2	254	0.56642	pos	E4S5_pos_SCX_10	LIGHT	3230	503.592	77.0363	0	3	[SLYEADLVDEAKR]	0.598231	17	LIGHT
1558	5	sp|P0A799|PGK_ECOLI Phosphoglycerate kinase OS=Escherichia coli (strain K12) GN=pgk PE=1 SV=2	254	0.56642	pos	E4S5_pos_SCX_10	HEAVY	3374	509.24	57.5264	0	3	[SLYEADLVDEAKR]	-2.87991	17	HEAVY
1559	5	sp|P0A799|PGK_ECOLI Phosphoglycerate kinase OS=Escherichia coli (strain K12) GN=pgk PE=1 SV=2	254	0.56642	pos	E4S5_pos_SCX_11	0.40641	16789	672.662	158.298	0	3	[TILWNGPVGVFEFPNFR]	3.72048	23	HEAVY
1560	5	sp|P0A799|PGK_ECOLI Phosphoglycerate kinase OS=Escherichia coli (strain K12) GN=pgk PE=1 SV=2	254	0.56642	pos	E4S5_pos_SCX_11	0.410621	3171	754.881	167.194	0	2	[SLYEADLVDEAKR]	-2.45989	17	LIGHT
1561	5	sp|P0A799|PGK_ECOLI Phosphoglycerate kinase OS=Escherichia coli (strain K12) GN=pgk PE=1 SV=2	254	0.56642	pos	E4S5_pos_SCX_11	0.917782	13584	1107.9	199.744	0	3	[VMVTSHLGRPTEGEYNEEFSLLPVVNYLK]	0.41969	37	LIGHT
1562	5	sp|P0A799|PGK_ECOLI Phosphoglycerate kinase OS=Escherichia coli (strain K12) GN=pgk PE=1 SV=2	254	0.56642	pos	E4S5_pos_SCX_11	0.441575	16885	756.031	127.171	0	3	[ADEQILDIGDASAQELAEILK]	1.82352	24	HEAVY
1563	5	sp|P0A799|PGK_ECOLI Phosphoglycerate kinase OS=Escherichia coli (strain K12) GN=pgk PE=1 SV=2	254	0.56642	pos	E4S5_pos_SCX_11	0.590109	16872	1121.57	137.681	0	2	[ADEQILDIGDASAQELAEILK]	-1.61832	24	LIGHT
1564	5	sp|P0A799|PGK_ECOLI Phosphoglycerate kinase OS=Escherichia coli (strain K12) GN=pgk PE=1 SV=2	254	0.56642	pos	E4S5_pos_SCX_11	0.987485	1859	431.753	37.1332	0.000178366	4	[ALKEPARPMVAIVGGSK]	-0.2337	22	LIGHT
1565	5	sp|P0A799|PGK_ECOLI Phosphoglycerate kinase OS=Escherichia coli (strain K12) GN=pgk PE=1 SV=2	254	0.56642	pos	E4S5_pos_SCX_11	1.08767	12680	713.767	39.312	0.000188926	5	[VMVTSHLGRPTEGEYNEEFSLLPVVNYLKDK]	0.506461	40	LIGHT
1566	5	sp|P0A799|PGK_ECOLI Phosphoglycerate kinase OS=Escherichia coli (strain K12) GN=pgk PE=1 SV=2	254	0.56642	pos	E4S5_pos_SCX_11	1.07866	14543	937.979	79.985	0	2	[ISYISTGGGAFLEFVEGK]	-1.77766	19	LIGHT
1567	5	sp|P0A799|PGK_ECOLI Phosphoglycerate kinase OS=Escherichia coli (strain K12) GN=pgk PE=1 SV=2	254	0.56642	pos	E4S5_pos_SCX_11	1.33383	1853	582.646	32.5909	0.000632232	3	[ALKEPARPMVAIVGGSK]	-0.267342	22	HEAVY
1568	5	sp|P0A799|PGK_ECOLI Phosphoglycerate kinase OS=Escherichia coli (strain K12) GN=pgk PE=1 SV=2	254	0.56642	pos	E4S5_pos_SCX_11	0.635974	15856	1102.55	112.204	0	2	[DYLDGVDVAEGELVVLENVR]	-3.11079	24	LIGHT
1569	5	sp|P0A799|PGK_ECOLI Phosphoglycerate kinase OS=Escherichia coli (strain K12) GN=pgk PE=1 SV=2	254	0.56642	pos	E4S5_pos_SCX_11	0.773709	12390	689.629	92.0721	0	3	[YAALCDVFVMDAFGTAHR]	-0.761975	23	HEAVY
1570	5	sp|P0A799|PGK_ECOLI Phosphoglycerate kinase OS=Escherichia coli (strain K12) GN=pgk PE=1 SV=2	254	0.56642	pos	E4S5_pos_SCX_11	0.290455	15847	735.375	63.3274	0	3	[DYLDGVDVAEGELVVLENVR]	0.634158	24	LIGHT
1571	5	sp|P0A799|PGK_ECOLI Phosphoglycerate kinase OS=Escherichia coli (strain K12) GN=pgk PE=1 SV=2	254	0.56642	pos	E4S5_pos_SCX_11	0.304226	9140	712.944	61.9929	0.000216856	2	[IRASLPTIELALK]	-2.10206	17	LIGHT
1572	5	sp|P0A799|PGK_ECOLI Phosphoglycerate kinase OS=Escherichia coli (strain K12) GN=pgk PE=1 SV=2	254	0.56642	pos	E4S5_pos_SCX_11	0.42664	1052	378.518	33.7436	0.000434289	3	[MTDLDLAGKR]	-1.48369	14	HEAVY
1573	5	sp|P0A799|PGK_ECOLI Phosphoglycerate kinase OS=Escherichia coli (strain K12) GN=pgk PE=1 SV=2	254	0.56642	pos	E4S5_pos_SCX_11	-0.252601	14518	631.972	54.0282	0	3	[ISYISTGGGAFLEFVEGK]	2.35909	19	HEAVY
1574	5	sp|P0A799|PGK_ECOLI Phosphoglycerate kinase OS=Escherichia coli (strain K12) GN=pgk PE=1 SV=2	254	0.56642	pos	E4S5_pos_SCX_11	HEAVY	3157	509.24	108.826	0	3	[SLYEADLVDEAKR]	-2.77765	17	HEAVY
1575	5	sp|P0A799|PGK_ECOLI Phosphoglycerate kinase OS=Escherichia coli (strain K12) GN=pgk PE=1 SV=2	254	0.56642	pos	E4S5_pos_SCX_11	LIGHT	4463	676.831	88.1981	0	2	[SLYEADLVDEAK]	-2.01365	13	LIGHT
1576	5	sp|P0A799|PGK_ECOLI Phosphoglycerate kinase OS=Escherichia coli (strain K12) GN=pgk PE=1 SV=2	254	0.56642	pos	E4S5_pos_SCX_11	HEAVY	16744	1008.49	177.964	0	2	[TILWNGPVGVFEFPNFR]	-0.0998624	23	HEAVY
1577	5	sp|P0A799|PGK_ECOLI Phosphoglycerate kinase OS=Escherichia coli (strain K12) GN=pgk PE=1 SV=2	254	0.56642	pos	E4S5_pos_SCX_12	0.505902	16545	756.031	165.441	0	3	[ADEQILDIGDASAQELAEILK]	2.58704	24	HEAVY
1578	5	sp|P0A799|PGK_ECOLI Phosphoglycerate kinase OS=Escherichia coli (strain K12) GN=pgk PE=1 SV=2	254	0.56642	pos	E4S5_pos_SCX_12	0.167188	1696	437.235	29.7069	0.00137047	4	[ALKEPARPMVAIVGGSK]	-2.19567	22	HEAVY
1579	5	sp|P0A799|PGK_ECOLI Phosphoglycerate kinase OS=Escherichia coli (strain K12) GN=pgk PE=1 SV=2	254	0.56642	pos	E4S5_pos_SCX_12	0.0400446	1699	582.645	34.2582	0.000439773	3	[ALKEPARPMVAIVGGSK]	-1.87398	22	HEAVY
1580	5	sp|P0A799|PGK_ECOLI Phosphoglycerate kinase OS=Escherichia coli (strain K12) GN=pgk PE=1 SV=2	254	0.56642	pos	E4S5_pos_SCX_12	0.665703	16501	1121.58	175.324	0	2	[ADEQILDIGDASAQELAEILK]	-0.916291	24	LIGHT
1581	5	sp|P0A799|PGK_ECOLI Phosphoglycerate kinase OS=Escherichia coli (strain K12) GN=pgk PE=1 SV=2	254	0.56642	pos	E4S5_pos_SCX_12	0.727257	16589	997.02	120.162	0	2	[TILWNGPVGVFEFPNFR]	-0.163341	23	LIGHT
1582	5	sp|P0A799|PGK_ECOLI Phosphoglycerate kinase OS=Escherichia coli (strain K12) GN=pgk PE=1 SV=2	254	0.56642	pos	E4S5_pos_SCX_12	0.467421	14264	707.715	59.0298	0	3	[TILWNGPVGVFEFPNFRK]	1.80742	25	LIGHT
1583	5	sp|P0A799|PGK_ECOLI Phosphoglycerate kinase OS=Escherichia coli (strain K12) GN=pgk PE=1 SV=2	254	0.56642	pos	E4S5_pos_SCX_12	1.37179	16590	672.661	105.103	0	3	[TILWNGPVGVFEFPNFR]	1.64263	23	HEAVY
1584	5	sp|P0A799|PGK_ECOLI Phosphoglycerate kinase OS=Escherichia coli (strain K12) GN=pgk PE=1 SV=2	254	0.56642	pos	E4S5_pos_SCX_12	0.682243	3257	763.355	111.466	0	2	[SLYEADLVDEAKR]	-3.69693	17	HEAVY
1585	5	sp|P0A799|PGK_ECOLI Phosphoglycerate kinase OS=Escherichia coli (strain K12) GN=pgk PE=1 SV=2	254	0.56642	pos	E4S5_pos_SCX_12	0.738135	4362	683.311	75.9273	0.000116653	2	[SLYEADLVDEAK]	-3.01422	13	HEAVY
1586	5	sp|P0A799|PGK_ECOLI Phosphoglycerate kinase OS=Escherichia coli (strain K12) GN=pgk PE=1 SV=2	254	0.56642	pos	E4S5_pos_SCX_12	1.25922	16890	962.163	22.8092	0.00557863	3	[SVNDVKADEQILDIGDASAQELAEILK]	-0.925405	32	LIGHT
1587	5	sp|P0A799|PGK_ECOLI Phosphoglycerate kinase OS=Escherichia coli (strain K12) GN=pgk PE=1 SV=2	254	0.56642	pos	E4S5_pos_SCX_12	0.824617	13435	1120.19	140.426	0	3	[VMVTSHLGRPTEGEYNEEFSLLPVVNYLK]	-5.61829	37	HEAVY
1588	5	sp|P0A799|PGK_ECOLI Phosphoglycerate kinase OS=Escherichia coli (strain K12) GN=pgk PE=1 SV=2	254	0.56642	pos	E4S5_pos_SCX_12	1.06977	12457	891.952	62.3636	0	4	[VMVTSHLGRPTEGEYNEEFSLLPVVNYLKDK]	-5.61275	40	LIGHT
1589	5	sp|P0A799|PGK_ECOLI Phosphoglycerate kinase OS=Escherichia coli (strain K12) GN=pgk PE=1 SV=2	254	0.56642	pos	E4S5_pos_SCX_12	0.500838	14145	947.452	69.9498	0.000204263	2	[ISYISTGGGAFLEFVEGK]	-0.735471	19	HEAVY
1590	5	sp|P0A799|PGK_ECOLI Phosphoglycerate kinase OS=Escherichia coli (strain K12) GN=pgk PE=1 SV=2	254	0.56642	pos	E4S5_pos_SCX_12	0.391679	9360	584.334	31.7689	0.00255318	2	[ASLPTIELALK]	-1.53981	12	HEAVY
1591	5	sp|P0A799|PGK_ECOLI Phosphoglycerate kinase OS=Escherichia coli (strain K12) GN=pgk PE=1 SV=2	254	0.56642	pos	E4S5_pos_SCX_12	0.396482	10957	624.812	22.0798	0.0065176	4	[IADQLIVGGGIANTFIAAQGHDVGK]	1.88645	31	HEAVY
1592	5	sp|P0A799|PGK_ECOLI Phosphoglycerate kinase OS=Escherichia coli (strain K12) GN=pgk PE=1 SV=2	254	0.56642	pos	E4S5_pos_SCX_12	0.797301	2710	740.354	61.4433	0.000214604	2	[VATEFSETAPATLK]	-8.65835	15	HEAVY
1593	5	sp|P0A799|PGK_ECOLI Phosphoglycerate kinase OS=Escherichia coli (strain K12) GN=pgk PE=1 SV=2	254	0.56642	pos	E4S5_pos_SCX_12	HEAVY	12152	689.629	85.0755	0	3	[YAALCDVFVMDAFGTAHR]	-0.868202	23	HEAVY
1594	5	sp|P0A799|PGK_ECOLI Phosphoglycerate kinase OS=Escherichia coli (strain K12) GN=pgk PE=1 SV=2	254	0.56642	pos	E4S5_pos_SCX_12	LIGHT	12418	713.767	52.7132	0	5	[VMVTSHLGRPTEGEYNEEFSLLPVVNYLKDK]	0.705042	40	LIGHT
1595	5	sp|P0A799|PGK_ECOLI Phosphoglycerate kinase OS=Escherichia coli (strain K12) GN=pgk PE=1 SV=2	254	0.56642	pos	E4S5_pos_SCX_12	LIGHT	12846	681.986	59.7481	0	3	[YAALCDVFVMDAFGTAHR]	0.311247	23	LIGHT
1596	5	sp|P0A799|PGK_ECOLI Phosphoglycerate kinase OS=Escherichia coli (strain K12) GN=pgk PE=1 SV=2	254	0.56642	pos	E4S5_pos_SCX_12	HEAVY	10931	832.744	104.478	0	3	[IADQLIVGGGIANTFIAAQGHDVGK]	-2.10074	31	HEAVY
1597	5	sp|P0A799|PGK_ECOLI Phosphoglycerate kinase OS=Escherichia coli (strain K12) GN=pgk PE=1 SV=2	254	0.56642	pos	E4S5_pos_SCX_load	0.557186	6284	578.35	27.2936	0.00423595	2	[ASLPTIELALK]	-4.34206	12	LIGHT
1598	5	sp|P0A799|PGK_ECOLI Phosphoglycerate kinase OS=Escherichia coli (strain K12) GN=pgk PE=1 SV=2	254	0.56642	pos	E4S5_pos_SCX_load	0.509194	2975	493.273	24.1962	0.00579731	2	[LTVLDSLSK]	-4.00372	10	HEAVY
1599	5	sp|P0A799|PGK_ECOLI Phosphoglycerate kinase OS=Escherichia coli (strain K12) GN=pgk PE=1 SV=2	254	0.56642	pos	E4S5_pos_SCX_load	0.855856	7751	832.741	21.0524	0.00826896	3	[IADQLIVGGGIANTFIAAQGHDVGK]	-6.19775	31	HEAVY
1600	5	sp|P0A799|PGK_ECOLI Phosphoglycerate kinase OS=Escherichia coli (strain K12) GN=pgk PE=1 SV=2	254	0.56642	pos	E4S5_pos_SCX_load	0.55285	1718	740.357	27.4344	0.00419362	2	[VATEFSETAPATLK]	-4.38929	15	HEAVY
1601	6	sp|P0A8T7|RPOC_ECOLI DNA-directed RNA polymerase subunit beta' OS=Escherichia coli (strain K12) GN=rpoC PE=1 SV=1	251	-0.495748	ib	E4S5_IB_C18_load	-0.423555	20381	458.776	129.331	0	2	[KGLADTALK]	-0.957955	11	LIGHT
1602	6	sp|P0A8T7|RPOC_ECOLI DNA-directed RNA polymerase subunit beta' OS=Escherichia coli (strain K12) GN=rpoC PE=1 SV=1	251	-0.495748	ib	E4S5_IB_C18_load	-0.603392	19923	510.777	45.5652	0.000812373	2	[KPETINYR]	-1.23502	13	LIGHT
1603	6	sp|P0A8T7|RPOC_ECOLI DNA-directed RNA polymerase subunit beta' OS=Escherichia coli (strain K12) GN=rpoC PE=1 SV=1	251	-0.495748	ib	E4S5_IB_C18_load	-0.469156	20543	757.434	97.7564	0	2	[LGIQAFEPVLIEGK]	-1.6155	16	LIGHT
1604	6	sp|P0A8T7|RPOC_ECOLI DNA-directed RNA polymerase subunit beta' OS=Escherichia coli (strain K12) GN=rpoC PE=1 SV=1	251	-0.495748	ib	E4S5_IB_C18_load	-0.501729	17810	384.222	24.2306	0.00577547	2	[DLLGITK]	-2.05588	8	HEAVY
1605	6	sp|P0A8T7|RPOC_ECOLI DNA-directed RNA polymerase subunit beta' OS=Escherichia coli (strain K12) GN=rpoC PE=1 SV=1	251	-0.495748	ib	E4S5_IB_C18_load	-0.45513	20632	662.375	124.684	0	2	[LLDLAAPDIIVR]	-0.391098	15	HEAVY
1606	6	sp|P0A8T7|RPOC_ECOLI DNA-directed RNA polymerase subunit beta' OS=Escherichia coli (strain K12) GN=rpoC PE=1 SV=1	251	-0.495748	ib	E4S5_IB_C18_load	-0.535903	19894	572.822	61.6433	0.00021552	2	[MGAEAIQALLK]	-2.0921	13	LIGHT
1607	6	sp|P0A8T7|RPOC_ECOLI DNA-directed RNA polymerase subunit beta' OS=Escherichia coli (strain K12) GN=rpoC PE=1 SV=1	251	-0.495748	ib	E4S5_IB_C18_load	-0.756562	18442	559.303	35.8036	0.00177141	2	[SVITVGPYLR]	-3.07884	13	HEAVY
1608	6	sp|P0A8T7|RPOC_ECOLI DNA-directed RNA polymerase subunit beta' OS=Escherichia coli (strain K12) GN=rpoC PE=1 SV=1	251	-0.495748	ib	E4S5_IB_C18_load	-0.30423	18058	1002	52.9065	0.000514086	2	[LVITPVDGSDPYEEMIPK]	-7.53838	19	LIGHT
1609	6	sp|P0A8T7|RPOC_ECOLI DNA-directed RNA polymerase subunit beta' OS=Escherichia coli (strain K12) GN=rpoC PE=1 SV=1	251	-0.495748	ib	E4S5_IB_C18_load	-0.576632	20465	564.284	59.0659	0	3	[GDVISDGPEAPHDILR]	-1.02284	21	LIGHT
1610	6	sp|P0A8T7|RPOC_ECOLI DNA-directed RNA polymerase subunit beta' OS=Escherichia coli (strain K12) GN=rpoC PE=1 SV=1	251	-0.495748	ib	E4S5_IB_C18_load	-0.359355	14778	986.514	24.9459	0.00551573	2	[AIVQLEDGVQISSGDTLAR]	-7.28202	24	LIGHT
1611	6	sp|P0A8T7|RPOC_ECOLI DNA-directed RNA polymerase subunit beta' OS=Escherichia coli (strain K12) GN=rpoC PE=1 SV=1	251	-0.495748	ib	E4S5_IB_C18_load	-0.522488	21103	577.325	31.914	0.00247844	2	[IGLLLDMPLR]	-0.318028	13	HEAVY
1612	6	sp|P0A8T7|RPOC_ECOLI DNA-directed RNA polymerase subunit beta' OS=Escherichia coli (strain K12) GN=rpoC PE=1 SV=1	251	-0.495748	ib	E4S5_IB_C18_load	HEAVY	8193	500.242	23.7453	0.00628884	2	[GEGMVLTGPK]	-3.65169	11	HEAVY
1613	6	sp|P0A8T7|RPOC_ECOLI DNA-directed RNA polymerase subunit beta' OS=Escherichia coli (strain K12) GN=rpoC PE=1 SV=1	251	-0.495748	ib	E4S5_IB_C18_load	HEAVY	15514	553.258	25.8091	0.00484202	2	[QLNVFEGER]	1.40876	14	HEAVY
1614	6	sp|P0A8T7|RPOC_ECOLI DNA-directed RNA polymerase subunit beta' OS=Escherichia coli (strain K12) GN=rpoC PE=1 SV=1	251	-0.495748	ib	E4S5_IB_C18_load	LIGHT	17486	543.802	50.8202	0.000566851	2	[IALASPDMIR]	-0.249931	13	LIGHT
1615	6	sp|P0A8T7|RPOC_ECOLI DNA-directed RNA polymerase subunit beta' OS=Escherichia coli (strain K12) GN=rpoC PE=1 SV=1	251	-0.495748	ib	E4S5_IB_C18_load	LIGHT	12642	818.39	36.8462	0.00159721	2	[AMMDNLQTETVINR]	-6.55358	20	LIGHT
1616	6	sp|P0A8T7|RPOC_ECOLI DNA-directed RNA polymerase subunit beta' OS=Escherichia coli (strain K12) GN=rpoC PE=1 SV=1	251	-0.495748	ib	E4S5_IB_C18_load	HEAVY	12831	828.36	38.8236	0.0014079	2	[AMMDNLQTETVINR]	-7.02681	20	HEAVY
1617	6	sp|P0A8T7|RPOC_ECOLI DNA-directed RNA polymerase subunit beta' OS=Escherichia coli (strain K12) GN=rpoC PE=1 SV=1	251	-0.495748	ib	E4S5_IB_C18_load	HEAVY	18721	688.358	64.348	0.000227335	2	[GLPYSIVNQALGK]	-5.5794	16	HEAVY
1618	6	sp|P0A8T7|RPOC_ECOLI DNA-directed RNA polymerase subunit beta' OS=Escherichia coli (strain K12) GN=rpoC PE=1 SV=1	251	-0.495748	ib	E4S5_IB_C18_load	LIGHT	20638	632.027	132.291	0	3	[VTAEDVLKPGTADILVPR]	1.52326	22	LIGHT
1619	6	sp|P0A8T7|RPOC_ECOLI DNA-directed RNA polymerase subunit beta' OS=Escherichia coli (strain K12) GN=rpoC PE=1 SV=1	251	-0.495748	ib	E4S5_IB_C18_load	HEAVY	20637	639.339	112.774	0	3	[VTAEDVLKPGTADILVPR]	0.983359	22	HEAVY
1620	6	sp|P0A8T7|RPOC_ECOLI DNA-directed RNA polymerase subunit beta' OS=Escherichia coli (strain K12) GN=rpoC PE=1 SV=1	251	-0.495748	ib	E4S5_IB_C18_load	LIGHT	18820	887.112	22.7706	0.00557228	3	[IVDAQGNDVLIPGTDMPAQYFLPGK]	-8.3044	29	LIGHT
1621	6	sp|P0A8T7|RPOC_ECOLI DNA-directed RNA polymerase subunit beta' OS=Escherichia coli (strain K12) GN=rpoC PE=1 SV=1	251	-0.495748	ib	E4S5_IB_SCX_01	-0.304874	16974	896.754	29.908	0.00132869	3	[IVDAQGNDVLIPGTDMPAQYFLPGK]	-3.49082	29	HEAVY
1622	6	sp|P0A8T7|RPOC_ECOLI DNA-directed RNA polymerase subunit beta' OS=Escherichia coli (strain K12) GN=rpoC PE=1 SV=1	251	-0.495748	ib	E4S5_IB_SCX_01	-0.153633	17612	1068.79	46.417	7.6135e-05	3	[AAGEAPAAPQVTAEDASASLAELLNAGLGGSDNE*	-6.03162	37	HEAVY
1623	6	sp|P0A8T7|RPOC_ECOLI DNA-directed RNA polymerase subunit beta' OS=Escherichia coli (strain K12) GN=rpoC PE=1 SV=1	251	-0.495748	ib	E4S5_IB_SCX_01	-0.445763	17923	757.432	68.4717	0.000198257	2	[LGIQAFEPVLIEGK]	-3.36983	16	LIGHT
1624	6	sp|P0A8T7|RPOC_ECOLI DNA-directed RNA polymerase subunit beta' OS=Escherichia coli (strain K12) GN=rpoC PE=1 SV=1	251	-0.495748	ib	E4S5_IB_SCX_01	-0.558242	17146	309.159	31.6575	0.00077198	3	[SGLASLHAR]	-2.78104	14	HEAVY
1625	6	sp|P0A8T7|RPOC_ECOLI DNA-directed RNA polymerase subunit beta' OS=Escherichia coli (strain K12) GN=rpoC PE=1 SV=1	251	-0.495748	ib	E4S5_IB_SCX_01	LIGHT	16171	1002	120.515	0	2	[LVITPVDGSDPYEEMIPK]	-2.1533	19	LIGHT
1626	6	sp|P0A8T7|RPOC_ECOLI DNA-directed RNA polymerase subunit beta' OS=Escherichia coli (strain K12) GN=rpoC PE=1 SV=1	251	-0.495748	ib	E4S5_IB_SCX_01	HEAVY	17863	662.374	41.8847	0.00104391	2	[LLDLAAPDIIVR]	-3.0539	15	HEAVY
1627	6	sp|P0A8T7|RPOC_ECOLI DNA-directed RNA polymerase subunit beta' OS=Escherichia coli (strain K12) GN=rpoC PE=1 SV=1	251	-0.495748	ib	E4S5_IB_SCX_02	-0.419444	8253	1002	106.064	0	2	[LVITPVDGSDPYEEMIPK]	-1.78607	19	LIGHT
1628	6	sp|P0A8T7|RPOC_ECOLI DNA-directed RNA polymerase subunit beta' OS=Escherichia coli (strain K12) GN=rpoC PE=1 SV=1	251	-0.495748	ib	E4S5_IB_SCX_02	-0.495571	10190	757.433	79.99	0	2	[LGIQAFEPVLIEGK]	-1.80544	16	LIGHT
1629	6	sp|P0A8T7|RPOC_ECOLI DNA-directed RNA polymerase subunit beta' OS=Escherichia coli (strain K12) GN=rpoC PE=1 SV=1	251	-0.495748	ib	E4S5_IB_SCX_02	-0.452806	5793	986.517	127.455	0	2	[AIVQLEDGVQISSGDTLAR]	-3.6329	24	LIGHT
1630	6	sp|P0A8T7|RPOC_ECOLI DNA-directed RNA polymerase subunit beta' OS=Escherichia coli (strain K12) GN=rpoC PE=1 SV=1	251	-0.495748	ib	E4S5_IB_SCX_02	-0.471917	9111	662.373	70.2476	0.000205562	2	[LLDLAAPDIIVR]	-3.68208	15	HEAVY
1631	6	sp|P0A8T7|RPOC_ECOLI DNA-directed RNA polymerase subunit beta' OS=Escherichia coli (strain K12) GN=rpoC PE=1 SV=1	251	-0.495748	ib	E4S5_IB_SCX_02	-0.456494	7814	742.692	55.2501	0	3	[GEAIGVIAAQSIGEPGTQLTMR]	-0.652809	27	HEAVY
1632	6	sp|P0A8T7|RPOC_ECOLI DNA-directed RNA polymerase subunit beta' OS=Escherichia coli (strain K12) GN=rpoC PE=1 SV=1	251	-0.495748	ib	E4S5_IB_SCX_02	-0.451004	7722	1113.53	132.866	0	2	[GEAIGVIAAQSIGEPGTQLTMR]	-6.76499	27	HEAVY
1633	6	sp|P0A8T7|RPOC_ECOLI DNA-directed RNA polymerase subunit beta' OS=Escherichia coli (strain K12) GN=rpoC PE=1 SV=1	251	-0.495748	ib	E4S5_IB_SCX_02	-0.433338	10497	1028.49	108.404	0	2	[QTDELTGLSSLVVLDSAER]	-2.22518	23	HEAVY
1634	6	sp|P0A8T7|RPOC_ECOLI DNA-directed RNA polymerase subunit beta' OS=Escherichia coli (strain K12) GN=rpoC PE=1 SV=1	251	-0.495748	ib	E4S5_IB_SCX_02	-0.324384	10999	887.117	30.4595	0.000997172	3	[IVDAQGNDVLIPGTDMPAQYFLPGK]	-2.26967	29	LIGHT
[truncated: 44,771 more rows]

## Sheet: Column Descriptions
ratio.id: identifier of a specific XIC pair used for quantification; protein.id: numeric identifier of a protein
[truncated: 13 more rows]
