# Supplementary material for: Accurate proteome-wide protein quantification from high-resolution 15N mass spectra
Source: Genome Biol. 2011 Dec 19;12(12):R122. doi: 10.1186/gb-2011-12-12-r122 (PMC3334617; doi:10.1186/gb-2011-12-12-r122)
Supplement: Additional file 3 — Sensitivity and specificity results. False discovery rate (FDR) 1% score thresholds and total number of quantified peptides with and without our method for limiting peptides scored during MS/MS database search based on nitrogen composition applied to a data set. [file gb-2011-12-12-r122-S3.XLS]

## Sheet: Sheet1
	our method for limiting scored peptides on nitrogen composition				no nitrogen limits on peptide scoring
	FDR 1% score cutoff		FDR 1% Quantifications		FDR 1% score cutoff		FDR 1% Quantifications
Fraction Name	+1, +2 precursor	> +2 precursor	Total	After Simple Filtering	+1, +2 precursor	> +2 precursor	Total	After Simple Filtering
IB 01	21.38	21.1162	242	242	22.1631	23.9099	252	235
IB 02	10.7847	20.0095	855	855	15.5212	24.7705	882	817
IB 03	16.5605	17.4884	1408	1408	20.0237	29.2235	1393	1306
IB 04	15.4742	17.071	1449	1449	19.8997	22.9421	1443	1357
IB 05	20.8835	23.4973	1341	1341	25.4304	33.483	1314	1256
IB 06	17.5948	13.464	1350	1350	30.1849	24.0552	1224	1171
IB 07	20.5133	12.8546	1239	1239	27.5234	21.6785	1156	1097
IB 08	16.4757	15.8485	1195	1195	25.0252	24.2755	1123	1058
IB 09	22.0219	13.0273	1064	1064	23.511	21.7514	1028	968
IB 10	17.3691	13.2534	1039	1039	23.0765	16.98	1023	968
IB 11	20.2899	13.7748	1079	1079	28.7788	19.945	984	936
IB 12	24.6329	14.1738	1844	1844	30.6781	19.1161	1807	1695
pos 01	25.8486	18.6923	284	284	34.5298	23.8507	268	246
pos 02	12.8635	10.717	1076	1076	20.1156	16.2602	1032	972
pos 03	9.8686	18.5789	1298	1298	15.1083	22.9168	1341	1241
pos 04	14.8301	17.7448	1746	1746	18.2312	28.0092	1786	1644
pos 05	9.59465	15.4038	1826	1826	14.6977	22.0079	1849	1734
pos 06	16.1718	17.4572	1738	1738	23.5849	20.0117	1740	1643
pos 07	20.5026	15.2748	1781	1781	26.3577	17.7744	1811	1706
pos 08	26.6203	10.9542	1660	1660	30.8403	18.2869	1598	1531
pos 09	21.9282	14.1625	1653	1653	34.1632	20.2018	1583	1507
pos 10	23.2869	14.5967	1669	1669	31.0367	20.9954	1611	1529
pos 11	13.5429	11.5568	1997	1997	20.3233	17.1894	1965	1861
pos 12	16.327	12.9084	2032	2032	19.9474	19.1537	1945	1855
IB = low-solubility protein fraction
pos = high-solubility protein fraction
